# Supplementary material for: Humidity-Triggered Reversible 0–1D Phase Transition in Hybrid Antimony Halides
Source: Nanomaterials (Basel). 2025 Mar 14;15(6):442. doi: 10.3390/nano15060442 (PMC11945002; doi:10.3390/nano15060442)
Supplement: Supplementary file 1 [file nanomaterials-15-00442-s001.zip]

Archive with 5 entries (5 files):
- checkcif-YI3-34A.pdf
- checkcif-YI3-37C.pdf
- SI-Revised.pdf
- YI3-34A-100K.cif
- YI3-37C-100K.cif
