# Supplementary material for: Humidity-Triggered Reversible 0–1D Phase Transition in Hybrid Antimony Halides
Source: Nanomaterials (Basel). 2025 Mar 14;15(6):442. doi: 10.3390/nano15060442 (PMC11945002; doi:10.3390/nano15060442)
Supplement: Supplementary file 1 [file nanomaterials-15-00442-s001.zip › YI3-34A-100K.cif]

 
data_x
 
_audit_creation_method            'SHELXL-2018/3'
_shelx_SHELXL_version_number      '2018/3'
_chemical_name_systematic         ?
_chemical_name_common             ?
_chemical_melting_point           ?
_chemical_formula_moiety          ?
_chemical_formula_sum
 'C14 H33 Cl6 N4 O3 Sb' 
_chemical_formula_weight          639.89

loop_
 _atom_type_symbol
 _atom_type_description
 _atom_type_scat_dispersion_real
 _atom_type_scat_dispersion_imag
 _atom_type_scat_source
 'C'  'C'   0.0033   0.0016
 'International Tables Vol C Tables 4.2.6.8 and 6.1.1.4'
 'H'  'H'   0.0000   0.0000
 'International Tables Vol C Tables 4.2.6.8 and 6.1.1.4'
 'Cl'  'Cl'   0.1484   0.1585
 'International Tables Vol C Tables 4.2.6.8 and 6.1.1.4'
 'N'  'N'   0.0061   0.0033
 'International Tables Vol C Tables 4.2.6.8 and 6.1.1.4'
 'O'  'O'   0.0106   0.0060
 'International Tables Vol C Tables 4.2.6.8 and 6.1.1.4'
 'Sb'  'Sb'  -0.5866   1.5461
 'International Tables Vol C Tables 4.2.6.8 and 6.1.1.4'
 
_space_group_crystal_system       orthorhombic
_space_group_IT_number            19
_space_group_name_H-M_alt         'P 21 21 21'
_space_group_name_Hall            'P 2ac 2ab'
 
_shelx_space_group_comment
;
The symmetry employed for this shelxl refinement is uniquely defined
by the following loop, which should always be used as a source of
symmetry information in preference to the above space-group names.
They are only intended as comments.
;
 
loop_
 _space_group_symop_operation_xyz
 'x, y, z'
 '-x+1/2, -y, z+1/2'
 '-x, y+1/2, -z+1/2'
 'x+1/2, -y+1/2, -z'
 
_cell_length_a                    8.6622(3)
_cell_length_b                    8.8904(3)
_cell_length_c                    33.1475(11)
_cell_angle_alpha                 90
_cell_angle_beta                  90
_cell_angle_gamma                 90
_cell_volume                      2552.70(15)
_cell_formula_units_Z             4
_cell_measurement_temperature     100(2)
_cell_measurement_reflns_used     10253
_cell_measurement_theta_min       2.3580
_cell_measurement_theta_max       30.9980
 
_exptl_crystal_description        plate-like
_exptl_crystal_colour             colourless
_exptl_crystal_density_meas       ?
_exptl_crystal_density_method     ?
_exptl_crystal_density_diffrn     1.665          
_exptl_crystal_F_000              1288
_exptl_transmission_factor_min    ?
_exptl_transmission_factor_max    ?
_exptl_crystal_size_max           0.250
_exptl_crystal_size_mid           0.210
_exptl_crystal_size_min           0.200
_exptl_absorpt_coefficient_mu     1.731
_shelx_estimated_absorpt_T_min    0.672
_shelx_estimated_absorpt_T_max    0.723
_exptl_absorpt_correction_type    none
_exptl_absorpt_correction_T_min  0.72955
_exptl_absorpt_correction_T_max  1.00000
_exptl_absorpt_process_details    ?
_exptl_absorpt_special_details    ?
_diffrn_ambient_temperature       100(2)
_diffrn_radiation_wavelength      0.71073
_diffrn_radiation_type            MoK\a
_diffrn_source                    ?
_diffrn_measurement_device_type  'XtaLAB Synergy R, HyPix'
_diffrn_measurement_method        ?
_diffrn_detector_area_resol_mean  ?
_diffrn_reflns_number             17121
_diffrn_reflns_av_unetI/netI      0.0501
_diffrn_reflns_av_R_equivalents   0.0405
_diffrn_reflns_limit_h_min        -11
_diffrn_reflns_limit_h_max        11
_diffrn_reflns_limit_k_min        -11
_diffrn_reflns_limit_k_max        12
_diffrn_reflns_limit_l_min        -41
_diffrn_reflns_limit_l_max        42
_diffrn_reflns_theta_min          2.372
_diffrn_reflns_theta_max          30.830
_diffrn_reflns_theta_full         25.242
_diffrn_measured_fraction_theta_max   0.814
_diffrn_measured_fraction_theta_full  1.000
_diffrn_reflns_Laue_measured_fraction_max    0.814
_diffrn_reflns_Laue_measured_fraction_full   1.000
_diffrn_reflns_point_group_measured_fraction_max   0.756
_diffrn_reflns_point_group_measured_fraction_full  0.984
_reflns_number_total              6066
_reflns_number_gt                 5436
_reflns_threshold_expression      'I > 2\s(I)'
_reflns_Friedel_coverage          0.645
_reflns_Friedel_fraction_max      0.681
_reflns_Friedel_fraction_full     0.963
 
_reflns_special_details
;
 Reflections were merged by SHELXL according to the crystal
 class for the calculation of statistics and refinement.
 
 _reflns_Friedel_fraction is defined as the number of unique
 Friedel pairs measured divided by the number that would be
 possible theoretically, ignoring centric projections and
 systematic absences. Completness statistics refer to single and
 composite reflections containing twin component 1 only.
;
 
_computing_data_collection        ?
_computing_cell_refinement        ?
_computing_data_reduction         ?
_computing_structure_solution     'SHELXT 2014/5 (Sheldrick, 2014)'
_computing_structure_refinement 'SHELXL-2018/3 (Sheldrick, 2018)'
_computing_molecular_graphics     ?
_computing_publication_material   ?
_refine_special_details
;
 Refined as a 2-component inversion twin.
;
_refine_ls_structure_factor_coef  Fsqd
_refine_ls_matrix_type            full
_refine_ls_weighting_scheme       calc
_refine_ls_weighting_details
'w=1/[\s^2^(Fo^2^)+(0.0215P)^2^+0.0065P] where P=(Fo^2^+2Fc^2^)/3'
_atom_sites_solution_primary      ?
_atom_sites_solution_secondary    ?
_atom_sites_solution_hydrogens    mixed
_refine_ls_hydrogen_treatment     mixed
_refine_ls_extinction_method      none
_refine_ls_extinction_coef        .
_refine_ls_abs_structure_details
;
 Refined as an inversion twin.
;
_refine_ls_abs_structure_Flack    -0.04(2)
_chemical_absolute_configuration  ?
_refine_ls_number_reflns          6066
_refine_ls_number_parameters      273
_refine_ls_number_restraints      0
_refine_ls_R_factor_all           0.0378
_refine_ls_R_factor_gt            0.0294
_refine_ls_wR_factor_ref          0.0604
_refine_ls_wR_factor_gt           0.0574
_refine_ls_goodness_of_fit_ref    1.060
_refine_ls_restrained_S_all       1.060
_refine_ls_shift/su_max           0.001
_refine_ls_shift/su_mean          0.000
 
loop_
 _atom_site_label
 _atom_site_type_symbol
 _atom_site_fract_x
 _atom_site_fract_y
 _atom_site_fract_z
 _atom_site_U_iso_or_equiv
 _atom_site_adp_type
 _atom_site_occupancy
 _atom_site_site_symmetry_order  
 _atom_site_calc_flag
 _atom_site_refinement_flags_posn
 _atom_site_refinement_flags_adp
 _atom_site_refinement_flags_occupancy
 _atom_site_disorder_assembly
 _atom_site_disorder_group
Sb1 Sb 0.15535(3) 0.12878(3) 0.34940(2) 0.01412(7) Uani 1 1 d . . . . .
Cl1 Cl 0.10608(14) 0.14381(13) 0.42428(3) 0.0245(2) Uani 1 1 d . . . . .
Cl2 Cl 0.16138(14) 0.10648(10) 0.26678(3) 0.0178(2) Uani 1 1 d . . . . .
Cl3 Cl -0.06003(13) 0.34105(10) 0.33970(3) 0.0184(2) Uani 1 1 d . . . . .
Cl4 Cl 0.35060(14) -0.09349(10) 0.35988(3) 0.0215(2) Uani 1 1 d . . . . .
Cl5 Cl -0.05017(13) -0.06011(11) 0.34433(4) 0.0200(2) Uani 1 1 d . . . . .
Cl6 Cl 0.41435(13) 0.35467(12) 0.36440(3) 0.0203(2) Uani 1 1 d . . . . .
O1 O 0.3938(4) 0.5136(3) 0.25130(10) 0.0264(8) Uani 1 1 d . . . . .
N1 N 0.1827(5) 0.7575(4) 0.25310(12) 0.0206(9) Uani 1 1 d . . . . .
H1C H 0.160(6) 0.840(6) 0.2629(13) 0.025 Uiso 1 1 d . U . . .
H1D H 0.111(6) 0.728(5) 0.2324(15) 0.025 Uiso 1 1 d . U . . .
C1 C 0.3402(6) 0.7734(4) 0.23447(14) 0.0243(10) Uani 1 1 d . . . . .
H1A H 0.414086 0.812189 0.254749 0.029 Uiso 1 1 calc R U . . .
H1B H 0.336033 0.845681 0.211766 0.029 Uiso 1 1 calc R U . . .
C2 C 0.3927(5) 0.6219(6) 0.21947(13) 0.0255(10) Uani 1 1 d . . . . .
H2A H 0.322663 0.587402 0.197754 0.031 Uiso 1 1 calc R U . . .
H2B H 0.497808 0.630896 0.207993 0.031 Uiso 1 1 calc R U . . .
C3 C 0.2431(6) 0.4955(5) 0.26728(15) 0.0239(11) Uani 1 1 d . . . . .
H3A H 0.244738 0.416188 0.288238 0.029 Uiso 1 1 calc R U . . .
H3B H 0.172568 0.462347 0.245529 0.029 Uiso 1 1 calc R U . . .
C4 C 0.1827(5) 0.6394(5) 0.28543(12) 0.0230(10) Uani 1 1 d . . . . .
H4A H 0.076660 0.624058 0.295785 0.028 Uiso 1 1 calc R U . . .
H4B H 0.249307 0.671141 0.308160 0.028 Uiso 1 1 calc R U . . .
O2 O 0.5884(4) 0.1398(4) 0.48448(9) 0.0309(8) Uani 1 1 d . . . . .
N2 N 0.7051(5) 0.2139(4) 0.40685(12) 0.0214(9) Uani 1 1 d . . . . .
H2C H 0.783(7) 0.218(5) 0.3902(15) 0.026 Uiso 1 1 d . U . . .
H2D H 0.622(6) 0.248(5) 0.3921(15) 0.026 Uiso 1 1 d . U . . .
C5 C 0.6821(6) 0.0540(5) 0.41944(14) 0.0247(11) Uani 1 1 d . . . . .
H5A H 0.778823 0.013791 0.431157 0.030 Uiso 1 1 calc R U . . .
H5B H 0.654611 -0.008066 0.395711 0.030 Uiso 1 1 calc R U . . .
C6 C 0.5534(6) 0.0473(5) 0.45054(14) 0.0266(11) Uani 1 1 d . . . . .
H6A H 0.455610 0.081453 0.438103 0.032 Uiso 1 1 calc R U . . .
H6B H 0.539247 -0.057967 0.459571 0.032 Uiso 1 1 calc R U . . .
C7 C 0.5994(7) 0.2932(5) 0.47154(14) 0.0334(13) Uani 1 1 d . . . . .
H7A H 0.615295 0.358959 0.495285 0.040 Uiso 1 1 calc R U . . .
H7B H 0.501692 0.323407 0.458346 0.040 Uiso 1 1 calc R U . . .
C8 C 0.7317(6) 0.3137(5) 0.44234(14) 0.0259(11) Uani 1 1 d . . . . .
H8A H 0.737465 0.419892 0.433505 0.031 Uiso 1 1 calc R U . . .
H8B H 0.830466 0.287142 0.455595 0.031 Uiso 1 1 calc R U . . .
O3 O 0.0674(4) 0.7274(3) 0.47610(9) 0.0217(7) Uani 1 1 d . . . . .
N3 N 0.2776(4) 0.6166(5) 0.41687(11) 0.0202(8) Uani 1 1 d . . . . .
H3C H 0.314(6) 0.695(6) 0.4057(14) 0.024 Uiso 1 1 d . U . . .
H3D H 0.321(7) 0.541(6) 0.4040(15) 0.024 Uiso 1 1 d . U . . .
C9 C 0.1075(5) 0.5998(5) 0.41200(14) 0.0250(11) Uani 1 1 d . . . . .
H9A H 0.073774 0.501812 0.423096 0.030 Uiso 1 1 calc R U . . .
H9B H 0.080095 0.602834 0.383014 0.030 Uiso 1 1 calc R U . . .
C10 C 0.0270(6) 0.7266(5) 0.43411(13) 0.0232(10) Uani 1 1 d . . . . .
H10A H 0.056535 0.823919 0.421819 0.028 Uiso 1 1 calc R U . . .
H10B H -0.086140 0.714881 0.431326 0.028 Uiso 1 1 calc R U . . .
C11 C 0.2287(6) 0.7502(6) 0.48004(15) 0.0266(11) Uani 1 1 d . . . . .
H11A H 0.255844 0.756564 0.509006 0.032 Uiso 1 1 calc R U . . .
H11B H 0.257331 0.846799 0.467187 0.032 Uiso 1 1 calc R U . . .
C12 C 0.3195(5) 0.6236(6) 0.46061(12) 0.0248(9) Uani 1 1 d . . . . .
H12A H 0.431648 0.642229 0.463597 0.030 Uiso 1 1 calc R U . . .
H12B H 0.294557 0.526906 0.473900 0.030 Uiso 1 1 calc R U . . .
N4 N 0.6465(5) 0.6740(4) 0.40534(12) 0.0251(9) Uani 1 1 d . . . . .
C13 C 0.6503(6) 0.6708(4) 0.37081(13) 0.0188(9) Uani 1 1 d . . . . .
C14 C 0.6576(7) 0.6680(4) 0.32707(12) 0.0231(9) Uani 1 1 d . . . . .
H14A H 0.574252 0.604740 0.316530 0.035 Uiso 1 1 calc R U . . .
H14B H 0.757424 0.626993 0.318527 0.035 Uiso 1 1 calc R U . . .
H14C H 0.646191 0.770539 0.316607 0.035 Uiso 1 1 calc R U . . .
 
loop_
 _atom_site_aniso_label
 _atom_site_aniso_U_11
 _atom_site_aniso_U_22
 _atom_site_aniso_U_33
 _atom_site_aniso_U_23
 _atom_site_aniso_U_13
 _atom_site_aniso_U_12
Sb1 0.01586(13) 0.01275(11) 0.01376(12) -0.00040(10) -0.00071(11) -0.00001(11)
Cl1 0.0308(6) 0.0282(6) 0.0147(5) -0.0025(4) 0.0013(4) 0.0028(5)
Cl2 0.0228(5) 0.0147(4) 0.0159(5) -0.0001(3) 0.0013(5) 0.0010(5)
Cl3 0.0203(6) 0.0159(5) 0.0191(6) 0.0008(3) 0.0007(4) 0.0017(4)
Cl4 0.0206(6) 0.0181(5) 0.0259(6) 0.0013(3) -0.0010(5) 0.0035(4)
Cl5 0.0187(6) 0.0189(5) 0.0223(6) 0.0028(4) -0.0026(5) -0.0051(4)
Cl6 0.0217(5) 0.0167(5) 0.0224(5) -0.0014(4) -0.0004(4) -0.0008(4)
O1 0.021(2) 0.0211(16) 0.037(2) 0.0059(13) -0.0012(15) 0.0072(13)
N1 0.021(3) 0.0136(17) 0.028(2) -0.0019(14) -0.0036(17) 0.0013(15)
C1 0.017(2) 0.020(2) 0.036(3) 0.0091(17) -0.002(2) -0.004(2)
C2 0.019(2) 0.031(2) 0.026(2) 0.004(2) 0.0040(18) 0.002(2)
C3 0.026(3) 0.018(2) 0.028(3) 0.0070(18) -0.004(2) -0.0021(19)
C4 0.025(3) 0.026(2) 0.019(2) 0.0004(18) -0.0015(18) -0.003(2)
O2 0.048(2) 0.0283(16) 0.0165(15) 0.0054(14) 0.0026(15) 0.0019(17)
N2 0.021(2) 0.029(2) 0.014(2) 0.0024(15) 0.0015(17) 0.0009(16)
C5 0.026(3) 0.019(2) 0.030(3) -0.0030(17) 0.002(2) -0.0008(19)
C6 0.021(3) 0.030(3) 0.030(3) 0.0042(19) 0.002(2) -0.004(2)
C7 0.055(4) 0.024(2) 0.021(3) -0.0011(18) 0.005(2) 0.009(2)
C8 0.034(3) 0.020(2) 0.023(3) 0.0018(17) -0.003(2) 0.0022(19)
O3 0.0169(18) 0.0305(17) 0.0176(16) 0.0012(12) 0.0020(14) -0.0001(14)
N3 0.020(2) 0.0196(19) 0.0212(19) -0.0005(16) 0.0027(15) -0.0018(18)
C9 0.022(3) 0.030(3) 0.023(2) -0.0062(18) -0.005(2) -0.0054(19)
C10 0.020(3) 0.033(3) 0.017(2) 0.0000(18) -0.001(2) 0.0044(19)
C11 0.017(3) 0.042(3) 0.020(2) -0.006(2) -0.003(2) 0.001(2)
C12 0.020(3) 0.034(2) 0.021(2) 0.001(2) -0.0001(18) 0.006(2)
N4 0.021(2) 0.0248(19) 0.029(2) 0.0008(14) 0.001(2) 0.0005(17)
C13 0.014(2) 0.0143(18) 0.028(2) 0.0013(14) -0.003(2) 0.0032(17)
C14 0.026(2) 0.021(2) 0.022(2) -0.0019(15) 0.002(2) 0.001(2)
 
_geom_special_details
;
 All esds (except the esd in the dihedral angle between two l.s. planes)
 are estimated using the full covariance matrix.  The cell esds are taken
 into account individually in the estimation of esds in distances, angles
 and torsion angles; correlations between esds in cell parameters are only
 used when they are defined by crystal symmetry.  An approximate (isotropic)
 treatment of cell esds is used for estimating esds involving l.s. planes.
;
 
loop_
 _geom_bond_atom_site_label_1
 _geom_bond_atom_site_label_2
 _geom_bond_distance
 _geom_bond_site_symmetry_2
 _geom_bond_publ_flag
Sb1 Cl5 2.4531(11) . ?
Sb1 Cl1 2.5220(10) . ?
Sb1 Cl4 2.6241(11) . ?
Sb1 Cl3 2.6731(10) . ?
Sb1 Cl2 2.7463(9) . ?
O1 C3 1.418(6) . ?
O1 C2 1.429(5) . ?
N1 C4 1.500(5) . ?
N1 C1 1.504(6) . ?
N1 H1C 0.82(5) . ?
N1 H1D 0.96(5) . ?
C1 C2 1.506(6) . ?
C1 H1A 0.9900 . ?
C1 H1B 0.9900 . ?
C2 H2A 0.9900 . ?
C2 H2B 0.9900 . ?
C3 C4 1.507(6) . ?
C3 H3A 0.9900 . ?
C3 H3B 0.9900 . ?
C4 H4A 0.9900 . ?
C4 H4B 0.9900 . ?
O2 C6 1.426(6) . ?
O2 C7 1.433(6) . ?
N2 C8 1.491(6) . ?
N2 C5 1.495(5) . ?
N2 H2C 0.87(6) . ?
N2 H2D 0.92(5) . ?
C5 C6 1.520(7) . ?
C5 H5A 0.9900 . ?
C5 H5B 0.9900 . ?
C6 H6A 0.9900 . ?
C6 H6B 0.9900 . ?
C7 C8 1.511(7) . ?
C7 H7A 0.9900 . ?
C7 H7B 0.9900 . ?
C8 H8A 0.9900 . ?
C8 H8B 0.9900 . ?
O3 C11 1.419(6) . ?
O3 C10 1.435(5) . ?
N3 C9 1.490(6) . ?
N3 C12 1.496(5) . ?
N3 H3C 0.85(5) . ?
N3 H3D 0.88(5) . ?
C9 C10 1.514(6) . ?
C9 H9A 0.9900 . ?
C9 H9B 0.9900 . ?
C10 H10A 0.9900 . ?
C10 H10B 0.9900 . ?
C11 C12 1.517(6) . ?
C11 H11A 0.9900 . ?
C11 H11B 0.9900 . ?
C12 H12A 0.9900 . ?
C12 H12B 0.9900 . ?
N4 C13 1.145(6) . ?
C13 C14 1.452(6) . ?
C14 H14A 0.9800 . ?
C14 H14B 0.9800 . ?
C14 H14C 0.9800 . ?
 
loop_
 _geom_angle_atom_site_label_1
 _geom_angle_atom_site_label_2
 _geom_angle_atom_site_label_3
 _geom_angle
 _geom_angle_site_symmetry_1
 _geom_angle_site_symmetry_3
 _geom_angle_publ_flag
Cl5 Sb1 Cl1 88.91(4) . . ?
Cl5 Sb1 Cl4 87.78(4) . . ?
Cl1 Sb1 Cl4 91.07(4) . . ?
Cl5 Sb1 Cl3 88.20(3) . . ?
Cl1 Sb1 Cl3 87.87(4) . . ?
Cl4 Sb1 Cl3 175.86(4) . . ?
Cl5 Sb1 Cl2 84.03(4) . . ?
Cl1 Sb1 Cl2 171.28(4) . . ?
Cl4 Sb1 Cl2 93.75(3) . . ?
Cl3 Sb1 Cl2 86.81(3) . . ?
C3 O1 C2 110.3(3) . . ?
C4 N1 C1 111.1(3) . . ?
C4 N1 H1C 110(3) . . ?
C1 N1 H1C 107(4) . . ?
C4 N1 H1D 108(3) . . ?
C1 N1 H1D 109(3) . . ?
H1C N1 H1D 112(4) . . ?
N1 C1 C2 109.0(4) . . ?
N1 C1 H1A 109.9 . . ?
C2 C1 H1A 109.9 . . ?
N1 C1 H1B 109.9 . . ?
C2 C1 H1B 109.9 . . ?
H1A C1 H1B 108.3 . . ?
O1 C2 C1 111.2(4) . . ?
O1 C2 H2A 109.4 . . ?
C1 C2 H2A 109.4 . . ?
O1 C2 H2B 109.4 . . ?
C1 C2 H2B 109.4 . . ?
H2A C2 H2B 108.0 . . ?
O1 C3 C4 111.9(4) . . ?
O1 C3 H3A 109.2 . . ?
C4 C3 H3A 109.2 . . ?
O1 C3 H3B 109.2 . . ?
C4 C3 H3B 109.2 . . ?
H3A C3 H3B 107.9 . . ?
N1 C4 C3 108.0(3) . . ?
N1 C4 H4A 110.1 . . ?
C3 C4 H4A 110.1 . . ?
N1 C4 H4B 110.1 . . ?
C3 C4 H4B 110.1 . . ?
H4A C4 H4B 108.4 . . ?
C6 O2 C7 109.1(3) . . ?
C8 N2 C5 111.5(3) . . ?
C8 N2 H2C 111(3) . . ?
C5 N2 H2C 108(3) . . ?
C8 N2 H2D 110(3) . . ?
C5 N2 H2D 111(3) . . ?
H2C N2 H2D 105(4) . . ?
N2 C5 C6 108.9(4) . . ?
N2 C5 H5A 109.9 . . ?
C6 C5 H5A 109.9 . . ?
N2 C5 H5B 109.9 . . ?
C6 C5 H5B 109.9 . . ?
H5A C5 H5B 108.3 . . ?
O2 C6 C5 110.9(4) . . ?
O2 C6 H6A 109.5 . . ?
C5 C6 H6A 109.5 . . ?
O2 C6 H6B 109.5 . . ?
C5 C6 H6B 109.5 . . ?
H6A C6 H6B 108.1 . . ?
O2 C7 C8 110.9(4) . . ?
O2 C7 H7A 109.5 . . ?
C8 C7 H7A 109.5 . . ?
O2 C7 H7B 109.5 . . ?
C8 C7 H7B 109.5 . . ?
H7A C7 H7B 108.0 . . ?
N2 C8 C7 108.4(4) . . ?
N2 C8 H8A 110.0 . . ?
C7 C8 H8A 110.0 . . ?
N2 C8 H8B 110.0 . . ?
C7 C8 H8B 110.0 . . ?
H8A C8 H8B 108.4 . . ?
C11 O3 C10 109.3(4) . . ?
C9 N3 C12 110.5(3) . . ?
C9 N3 H3C 114(4) . . ?
C12 N3 H3C 107(3) . . ?
C9 N3 H3D 107(4) . . ?
C12 N3 H3D 113(3) . . ?
H3C N3 H3D 105(4) . . ?
N3 C9 C10 109.2(4) . . ?
N3 C9 H9A 109.8 . . ?
C10 C9 H9A 109.8 . . ?
N3 C9 H9B 109.8 . . ?
C10 C9 H9B 109.8 . . ?
H9A C9 H9B 108.3 . . ?
O3 C10 C9 111.2(4) . . ?
O3 C10 H10A 109.4 . . ?
C9 C10 H10A 109.4 . . ?
O3 C10 H10B 109.4 . . ?
C9 C10 H10B 109.4 . . ?
H10A C10 H10B 108.0 . . ?
O3 C11 C12 111.4(4) . . ?
O3 C11 H11A 109.3 . . ?
C12 C11 H11A 109.3 . . ?
O3 C11 H11B 109.3 . . ?
C12 C11 H11B 109.3 . . ?
H11A C11 H11B 108.0 . . ?
N3 C12 C11 108.4(4) . . ?
N3 C12 H12A 110.0 . . ?
C11 C12 H12A 110.0 . . ?
N3 C12 H12B 110.0 . . ?
C11 C12 H12B 110.0 . . ?
H12A C12 H12B 108.4 . . ?
N4 C13 C14 179.0(6) . . ?
C13 C14 H14A 109.5 . . ?
C13 C14 H14B 109.5 . . ?
H14A C14 H14B 109.5 . . ?
C13 C14 H14C 109.5 . . ?
H14A C14 H14C 109.5 . . ?
H14B C14 H14C 109.5 . . ?
 
loop_
 _geom_torsion_atom_site_label_1
 _geom_torsion_atom_site_label_2
 _geom_torsion_atom_site_label_3
 _geom_torsion_atom_site_label_4
 _geom_torsion
 _geom_torsion_site_symmetry_1
 _geom_torsion_site_symmetry_2
 _geom_torsion_site_symmetry_3
 _geom_torsion_site_symmetry_4
 _geom_torsion_publ_flag
C4 N1 C1 C2 55.0(5) . . . . ?
C3 O1 C2 C1 60.9(5) . . . . ?
N1 C1 C2 O1 -57.2(5) . . . . ?
C2 O1 C3 C4 -62.0(5) . . . . ?
C1 N1 C4 C3 -55.0(5) . . . . ?
O1 C3 C4 N1 58.5(5) . . . . ?
C8 N2 C5 C6 54.0(6) . . . . ?
C7 O2 C6 C5 62.6(5) . . . . ?
N2 C5 C6 O2 -57.7(5) . . . . ?
C6 O2 C7 C8 -63.7(5) . . . . ?
C5 N2 C8 C7 -54.7(5) . . . . ?
O2 C7 C8 N2 59.2(5) . . . . ?
C12 N3 C9 C10 55.4(5) . . . . ?
C11 O3 C10 C9 61.4(5) . . . . ?
N3 C9 C10 O3 -58.1(5) . . . . ?
C10 O3 C11 C12 -62.2(5) . . . . ?
C9 N3 C12 C11 -55.5(5) . . . . ?
O3 C11 C12 N3 59.3(5) . . . . ?
 
loop_
 _geom_hbond_atom_site_label_D 
 _geom_hbond_atom_site_label_H 
 _geom_hbond_atom_site_label_A 
 _geom_hbond_distance_DH 
 _geom_hbond_distance_HA 
 _geom_hbond_distance_DA 
 _geom_hbond_angle_DHA 
 _geom_hbond_site_symmetry_A 
 _geom_hbond_publ_flag
N1 H1C Cl2  0.82(5) 2.38(5) 3.141(4) 155(4) 1_565 yes
N1 H1D Cl2  0.96(5) 2.59(5) 3.335(4) 134(4) 3 yes
N1 H1D Cl3  0.96(5) 2.63(5) 3.338(4) 131(4) 3 yes
C1 H1A O1  0.99 2.45 3.177(6) 129.6 3_655 yes
C1 H1B Cl3  0.99 2.94 3.507(5) 117.5 3 yes
C3 H3A Cl2  0.99 2.93 3.530(4) 119.7 . yes
C3 H3A Cl6  0.99 2.97 3.759(5) 137.2 . yes
C4 H4A Cl2  0.99 2.93 3.459(5) 114.5 3 yes
C4 H4B Cl4  0.99 2.84 3.721(4) 148.0 1_565 yes
N2 H2C Cl3  0.87(6) 2.42(5) 3.220(4) 153(4) 1_655 yes
N2 H2D Cl6  0.92(5) 2.23(6) 3.145(5) 171(4) . yes
C5 H5B Cl4  0.99 2.99 3.724(5) 132.1 . yes
C6 H6B O3  0.99 2.62 3.448(6) 141.0 4_556 yes
C7 H7A Cl1  0.99 2.67 3.499(5) 141.7 4_556 yes
C8 H8A N4  0.99 2.57 3.509(6) 158.6 . yes
C8 H8B Cl1  0.99 2.90 3.627(5) 131.1 1_655 yes
N3 H3C Cl4  0.85(5) 2.44(5) 3.258(4) 162(5) 1_565 yes
N3 H3D Cl6  0.88(5) 2.26(5) 3.139(4) 173(5) . yes
C10 H10A Cl1  0.99 2.88 3.786(5) 153.0 1_565 yes
C10 H10A Cl5  0.99 2.92 3.592(4) 126.1 1_565 yes
C10 H10B N4  0.99 2.50 3.463(7) 164.9 1_455 yes
C12 H12A O3  0.99 2.59 3.281(6) 126.6 4_566 yes
C12 H12A N4  0.99 2.70 3.403(6) 128.5 . yes
C14 H14B Cl2  0.98 2.92 3.526(4) 121.0 3_655 yes
 
_refine_diff_density_max    0.548
_refine_diff_density_min   -0.651
_refine_diff_density_rms    0.107

_shelx_res_file
;
TITL 1_a.res in P2(1)2(1)2(1)
    x.res
    created by SHELXL-2018/3 at 16:00:00 on 29-Apr-2024
REM Old TITL 1 in P2(1)2(1)2(1)
REM SHELXT solution in P2(1)2(1)2(1)
REM R1 0.053, Rweak 0.017, Alpha 0.008, Orientation as input
REM Flack x = -0.029 ( 0.017 ) from Parsons' quotients
REM Formula found by SHELXT: C15 N4 O2 Cl6 Sb
CELL 0.71073 8.6622 8.8904 33.1475 90 90 90
ZERR 4 0.0003 0.0003 0.0011 0 0 0
LATT -1
SYMM 0.5-X,-Y,0.5+Z
SYMM -X,0.5+Y,0.5-Z
SYMM 0.5+X,0.5-Y,-Z
SFAC C H Cl N O Sb
UNIT 56 132 24 16 12 4

L.S. 10
PLAN  52
CONF
rem BIND Cl05 Sb01
BOND $H
temp -173.15
size 0.25 0.21 0.20
list 4
fmap 2 53
MORE -1
ACTA
twin
omit -7 3 19
omit 9 1 10
htab

EQIV $1 x, y+1, z
HTAB N1 Cl2_$1
EQIV $2 -x, y+1/2, -z+1/2
HTAB N1 Cl2_$2
HTAB N1 Cl3_$2
EQIV $3 -x+1, y+1/2, -z+1/2
HTAB C1 O1_$3
HTAB C1 Cl3_$2
HTAB C3 Cl2
HTAB C3 Cl6
HTAB C4 Cl2_$2
HTAB C4 Cl4_$1
EQIV $4 x+1, y, z
HTAB N2 Cl3_$4
HTAB N2 Cl6
HTAB C5 Cl4
EQIV $5 x+1/2, -y+1/2, -z+1
HTAB C6 O3_$5
HTAB C7 Cl1_$5
HTAB C8 N4
HTAB C8 Cl1_$4
HTAB N3 Cl4_$1
HTAB N3 Cl6
HTAB C10 Cl1_$1
HTAB C10 Cl5_$1
EQIV $6 x-1, y, z
HTAB C10 N4_$6
EQIV $7 x+1/2, -y+3/2, -z+1
HTAB C12 O3_$7
HTAB C12 N4
HTAB C14 Cl2_$3

WGHT    0.021500    0.006500
BASF  -0.03802
FVAR       0.25255
mole 1
SB1   6    0.155353    0.128785    0.349402    11.00000    0.01586    0.01275 =
         0.01376   -0.00040   -0.00071   -0.00001
CL1   3    0.106077    0.143808    0.424279    11.00000    0.03081    0.02816 =
         0.01466   -0.00248    0.00127    0.00285
CL2   3    0.161381    0.106483    0.266782    11.00000    0.02282    0.01475 =
         0.01585   -0.00014    0.00131    0.00099
CL3   3   -0.060030    0.341046    0.339701    11.00000    0.02025    0.01586 =
         0.01910    0.00082    0.00074    0.00175
CL4   3    0.350603   -0.093491    0.359876    11.00000    0.02063    0.01806 =
         0.02587    0.00135   -0.00097    0.00352
CL5   3   -0.050166   -0.060113    0.344328    11.00000    0.01875    0.01893 =
         0.02228    0.00276   -0.00259   -0.00513
CL6   3    0.414354    0.354670    0.364403    11.00000    0.02167    0.01669 =
         0.02241   -0.00144   -0.00038   -0.00078
mole 2
O1    5    0.393771    0.513604    0.251301    11.00000    0.02113    0.02114 =
         0.03697    0.00587   -0.00125    0.00718
N1    4    0.182721    0.757452    0.253102    11.00000    0.02065    0.01359 =
         0.02757   -0.00195   -0.00361    0.00126
H1C   2    0.159964    0.839691    0.262883    11.00000   -1.20000
H1D   2    0.110576    0.727851    0.232415    11.00000   -1.20000
C1    1    0.340209    0.773442    0.234469    11.00000    0.01733    0.01973 =
         0.03576    0.00909   -0.00176   -0.00376
AFIX  23
H1A   2    0.414086    0.812189    0.254749    11.00000   -1.20000
H1B   2    0.336033    0.845681    0.211766    11.00000   -1.20000
AFIX   0
C2    1    0.392693    0.621905    0.219467    11.00000    0.01945    0.03084 =
         0.02634    0.00411    0.00401    0.00189
AFIX  23
H2A   2    0.322663    0.587402    0.197754    11.00000   -1.20000
H2B   2    0.497808    0.630896    0.207993    11.00000   -1.20000
AFIX   0
C3    1    0.243079    0.495524    0.267285    11.00000    0.02619    0.01778 =
         0.02766    0.00696   -0.00442   -0.00214
AFIX  23
H3A   2    0.244738    0.416188    0.288238    11.00000   -1.20000
H3B   2    0.172568    0.462347    0.245529    11.00000   -1.20000
AFIX   0
C4    1    0.182710    0.639358    0.285434    11.00000    0.02462    0.02568 =
         0.01872    0.00040   -0.00149   -0.00256
AFIX  23
H4A   2    0.076660    0.624058    0.295785    11.00000   -1.20000
H4B   2    0.249307    0.671141    0.308160    11.00000   -1.20000
AFIX   0
mole 3
O2    5    0.588389    0.139831    0.484477    11.00000    0.04800    0.02830 =
         0.01652    0.00540    0.00263    0.00195
N2    4    0.705112    0.213869    0.406851    11.00000    0.02064    0.02902 =
         0.01442    0.00236    0.00155    0.00087
H2C   2    0.782511    0.217505    0.390202    11.00000   -1.20000
H2D   2    0.622092    0.247593    0.392139    11.00000   -1.20000
C5    1    0.682137    0.054009    0.419440    11.00000    0.02550    0.01863 =
         0.03005   -0.00298    0.00184   -0.00084
AFIX  23
H5A   2    0.778823    0.013791    0.431157    11.00000   -1.20000
H5B   2    0.654611   -0.008066    0.395711    11.00000   -1.20000
AFIX   0
C6    1    0.553415    0.047279    0.450543    11.00000    0.02074    0.02950 =
         0.02965    0.00425    0.00205   -0.00417
AFIX  23
H6A   2    0.455610    0.081453    0.438103    11.00000   -1.20000
H6B   2    0.539247   -0.057967    0.459571    11.00000   -1.20000
AFIX   0
C7    1    0.599437    0.293220    0.471537    11.00000    0.05520    0.02420 =
         0.02075   -0.00111    0.00483    0.00922
AFIX  23
H7A   2    0.615295    0.358959    0.495285    11.00000   -1.20000
H7B   2    0.501692    0.323407    0.458346    11.00000   -1.20000
AFIX   0
C8    1    0.731740    0.313660    0.442335    11.00000    0.03426    0.01995 =
         0.02346    0.00185   -0.00322    0.00225
AFIX  23
H8A   2    0.737465    0.419892    0.433505    11.00000   -1.20000
H8B   2    0.830466    0.287142    0.455595    11.00000   -1.20000
AFIX   0
mole 4
O3    5    0.067373    0.727351    0.476099    11.00000    0.01692    0.03046 =
         0.01759    0.00118    0.00202   -0.00009
N3    4    0.277609    0.616620    0.416873    11.00000    0.01989    0.01959 =
         0.02117   -0.00047    0.00265   -0.00179
H3C   2    0.313990    0.694674    0.405750    11.00000   -1.20000
H3D   2    0.321308    0.541216    0.404010    11.00000   -1.20000
C9    1    0.107479    0.599841    0.411999    11.00000    0.02242    0.02958 =
         0.02301   -0.00617   -0.00499   -0.00537
AFIX  23
H9A   2    0.073774    0.501812    0.423096    11.00000   -1.20000
H9B   2    0.080095    0.602834    0.383014    11.00000   -1.20000
AFIX   0
C10   1    0.027013    0.726597    0.434114    11.00000    0.01953    0.03315 =
         0.01687    0.00003   -0.00131    0.00441
AFIX  23
H10A  2    0.056535    0.823919    0.421819    11.00000   -1.20000
H10B  2   -0.086140    0.714881    0.431326    11.00000   -1.20000
AFIX   0
C11   1    0.228743    0.750220    0.480041    11.00000    0.01739    0.04185 =
         0.02044   -0.00628   -0.00259    0.00095
AFIX  23
H11A  2    0.255844    0.756564    0.509006    11.00000   -1.20000
H11B  2    0.257331    0.846799    0.467187    11.00000   -1.20000
AFIX   0
C12   1    0.319548    0.623611    0.460609    11.00000    0.01969    0.03410 =
         0.02057    0.00150   -0.00009    0.00637
AFIX  23
H12A  2    0.431648    0.642229    0.463597    11.00000   -1.20000
H12B  2    0.294557    0.526906    0.473900    11.00000   -1.20000
AFIX   0
mole 5
N4    4    0.646518    0.674026    0.405341    11.00000    0.02106    0.02483 =
         0.02947    0.00079    0.00076    0.00045
C13   1    0.650304    0.670776    0.370813    11.00000    0.01447    0.01433 =
         0.02760    0.00125   -0.00262    0.00322
C14   1    0.657639    0.668040    0.327065    11.00000    0.02602    0.02104 =
         0.02223   -0.00194    0.00231    0.00110
AFIX 137
H14A  2    0.574252    0.604740    0.316530    11.00000   -1.50000
H14B  2    0.757424    0.626993    0.318527    11.00000   -1.50000
H14C  2    0.646191    0.770539    0.316607    11.00000   -1.50000

AFIX   0
HKLF 4


REM  1_a.res in P2(1)2(1)2(1)
REM wR2 = 0.0604, GooF = S = 1.060, Restrained GooF = 1.060 for all data
REM R1 = 0.0294 for 5436 Fo > 4sig(Fo) and 0.0378 for all 6066 data
REM 273 parameters refined using 0 restraints

END

WGHT      0.0216      0.0000

REM Instructions for potential hydrogen bonds
HTAB N1 Cl2_$1
HTAB N1 Cl2_$2
HTAB N1 Cl3_$2
HTAB C1 O1_$3
HTAB C1 Cl3_$2
HTAB C3 Cl2
HTAB C3 Cl6
HTAB C4 Cl2_$2
HTAB C4 Cl4_$1
HTAB N2 Cl3_$4
HTAB N2 Cl6
HTAB C5 Cl4
HTAB C6 O3_$5
HTAB C7 Cl1_$5
HTAB C8 N4
HTAB C8 Cl1_$4
HTAB N3 Cl4_$1
HTAB N3 Cl6
HTAB C10 Cl1_$1
HTAB C10 Cl5_$1
HTAB C10 N4_$6
HTAB C12 O3_$7
HTAB C12 N4
HTAB C14 Cl2_$3

REM Highest difference peak  0.548,  deepest hole -0.651,  1-sigma level  0.107
Q1    1   0.2776  0.1375  0.3467  11.00000  0.05    0.55
Q2    1   0.2047  0.1546  0.2985  11.00000  0.05    0.54
Q3    1   0.1678  0.1841  0.3201  11.00000  0.05    0.53
Q4    1   0.0366  0.1236  0.3530  11.00000  0.05    0.52
Q5    1   0.1464  0.2634  0.3434  11.00000  0.05    0.50
Q6    1   0.1723 -0.0188  0.2811  11.00000  0.05    0.50
Q7    1   0.1376  0.0789  0.3161  11.00000  0.05    0.48
Q8    1   0.1424  0.0808  0.3779  11.00000  0.05    0.47
Q9    1   0.1522  0.1001  0.3590  11.00000  0.05    0.47
Q10   1   0.1703  0.1783  0.3769  11.00000  0.05    0.46
Q11   1   0.1057  0.1387  0.2936  11.00000  0.05    0.46
Q12   1   0.1701 -0.0026  0.3533  11.00000  0.05    0.45
Q13   1  -0.0426  0.0579  0.3576  11.00000  0.05    0.45
Q14   1   0.4710  0.6232  0.1594  11.00000  0.05    0.43
Q15   1  -0.0435  0.2965  0.3613  11.00000  0.05    0.42
Q16   1   0.3418  0.8732  0.4560  11.00000  0.05    0.41
Q17   1  -0.0745 -0.1122  0.3615  11.00000  0.05    0.40
Q18   1   0.0072  0.1352  0.3799  11.00000  0.05    0.40
Q19   1   0.6608  0.0864  0.5198  11.00000  0.05    0.39
Q20   1   0.3100  0.1187  0.2852  11.00000  0.05    0.39
Q21   1  -0.0368  0.1990  0.3561  11.00000  0.05    0.38
Q22   1   0.3973  0.4013  0.3397  11.00000  0.05    0.38
Q23   1   0.1146  0.8420  0.2042  11.00000  0.05    0.38
Q24   1   0.7033  0.6050  0.2785  11.00000  0.05    0.38
Q25   1   0.1563  0.0953  0.4414  11.00000  0.05    0.37
Q26   1   0.8199  0.1366  0.4796  11.00000  0.05    0.36
Q27   1   0.1045  0.1848  0.4003  11.00000  0.05    0.36
Q28   1  -0.0479  0.2935  0.3207  11.00000  0.05    0.36
Q29   1   0.0595  0.6726  0.4797  11.00000  0.05    0.36
Q30   1   0.3389  0.8412  0.3034  11.00000  0.05    0.36
Q31   1   0.5231  0.1143  0.3718  11.00000  0.05    0.35
Q32   1   0.5795  0.6253  0.1757  11.00000  0.05    0.35
Q33   1   0.7998  0.6286  0.2820  11.00000  0.05    0.35
Q34   1   0.0789  0.3573  0.3766  11.00000  0.05    0.35
Q35   1   0.6165  0.6222  0.3983  11.00000  0.05    0.35
Q36   1  -0.0269  0.2176  0.3452  11.00000  0.05    0.35
Q37   1   0.3982  0.3975  0.3787  11.00000  0.05    0.35
Q38   1   0.3577 -0.1786  0.3453  11.00000  0.05    0.34
Q39   1   0.2955  0.6766  0.3952  11.00000  0.05    0.34
Q40   1   0.0072  0.1273  0.3086  11.00000  0.05    0.34
Q41   1  -0.0383 -0.0247  0.3747  11.00000  0.05    0.34
Q42   1   0.0078  0.6818  0.2202  11.00000  0.05    0.33
Q43   1   0.3340  0.0294  0.2773  11.00000  0.05    0.33
Q44   1   0.3135  0.4030  0.3809  11.00000  0.05    0.33
Q45   1   0.7965  0.5446  0.2806  11.00000  0.05    0.33
Q46   1   0.1418  0.2609  0.4170  11.00000  0.05    0.33
Q47   1   0.6396  0.1172  0.3792  11.00000  0.05    0.32
Q48   1   0.1531  0.6009  0.3427  11.00000  0.05    0.32
Q49   1   0.0002  0.0771  0.2784  11.00000  0.05    0.32
Q50   1   0.2067  0.5679  0.2723  11.00000  0.05    0.32
Q51   1   0.6249  0.6791  0.2397  11.00000  0.05    0.32
Q52   1   0.4179  0.4719  0.3630  11.00000  0.05    0.31
;
_shelx_res_checksum   41585

_shelx_hkl_file
;
   0   0   3   -0.06    0.46
   0   0   4 1920.12   53.82
   0   0  -4 1964.11   53.82
   0   0  -4 1869.27   53.65
   0   0   5    1.43    1.03
   0   0  -5    1.49    1.37
   0   0  -5    0.97    0.92
   0   0   6  120.35    5.66
   0   0  -6  129.33    5.83
   0   0  -6  131.50    5.83
   0   0   7    0.51    1.54
   0   0  -7   -0.29    2.17
   0   0  -7    3.55    1.77
   0   0  -8 1232.59   36.15
   0   0   8 1127.05   36.04
   0   0  -8 1248.03   36.32
   0   0  -9   28.54    4.58
   0   0  -9   38.95    4.18
   0   0 -10 8437.92  234.29
   0   0 -10 8521.71  234.52
   0   0 -11    8.81    3.32
   0   0 -11   14.07    3.72
   0   0 -12 2274.87   68.70
   0   0 -12 2429.48   69.27
   0   0 -13   14.64    3.89
   0   0 -13   29.80    4.35
   0   0 -14 2722.91   79.96
   0   0 -14 2739.50   80.65
   0   0 -15   30.89    5.26
   0   0 -15   27.86    4.52
   0   0 -16 2813.40   82.65
   0   0 -16 2780.28   83.11
   0   0 -17   15.16    4.80
   0   0 -17   22.94    4.63
   0   0 -18 1158.86   39.70
   0   0 -18 1187.00   39.07
   0   0 -19    9.04    4.46
   0   0 -19   15.56    4.29
   0   0 -20  462.68   20.02
   0   0 -20  451.59   19.45
   0   0 -21    1.37    4.23
   0   0 -21    7.61    3.72
   0   0 -22  141.74   10.24
   0   0 -23    8.35    4.00
   0   0 -24  598.30   25.45
   0   0 -25   13.33    4.75
   0   0 -26  520.23   23.74
   0   0 -27    7.84    4.12
   0   0 -28   22.88    5.61
   0   0 -29    9.09    4.86
   0   0 -30  300.75   17.67
   0   0 -31    0.74    3.43
   0   0 -32    6.18    4.00
   0   0 -34   35.01    5.89
   0   0 -35   12.13    5.03
   0   0 -36  223.88   12.64
   0   0 -37    4.23    4.69
   0   0 -38   71.73    7.55
   0   0  39   -1.32    7.72
   0   0 -39    1.26    4.23
   0   0  40  103.70   14.53
   0   0  41   -5.43    8.81
   0  -1   0    0.74    0.92
   0   1   1  631.02   19.05
   0  -1   1  643.32   18.82
   0  -1  -1  616.95   18.99
   0  -1  -2 1491.18   43.13
   0   1   2 1496.56   43.13
   0  -1  -2 1555.25   43.30
   0   1   3 1585.39   44.90
   0  -1  -3 1620.00   45.30
   0   1  -3 1536.43   43.99
   0  -1  -4  416.47   13.90
   0   1  -4  399.48   12.70
   0  -1  -5    2.69    2.57
   0   1  -5    2.06    1.14
   0  -1  -6  254.02   10.35
   0   1  -6  229.77    8.87
   0   1  -7  314.82   11.44
   0   1  -8 1018.83   31.12
   0   1  -9  253.05   10.41
   0   1 -10    0.69    1.66
   0   1  10    0.57    3.20
   0   1  11  873.20   28.37
   0   1 -11  793.07   27.06
   0   1  12 2470.15   69.73
   0   1 -12 2193.25   67.72
   0   1  13 2554.92   72.41
   0   1 -13 2268.29   70.41
   0   1  14  808.97   28.54
   0   1 -14  771.33   27.23
   0   1 -15   15.90    3.37
   0   1  15   16.19    4.69
   0   1  16  455.48   19.10
   0   1 -16  410.58   17.56
   0   1 -16  405.49   17.33
   0   1 -17  120.63    8.81
   0   1  17  137.28    9.90
   0   1 -17  118.52    8.35
   0   1 -18  347.66   16.02
   0   1  18  322.72   16.76
   0   1 -18  340.34   15.79
   0   1  19  173.37   11.90
   0   1 -19  180.75   11.10
   0   1 -19  169.54   10.52
   0   1 -20    5.66    3.15
   0   1 -20    2.80    4.46
   0   1  20    7.66    5.72
   0   1 -21  130.24   10.47
   0   1 -21  138.08    9.84
   0   1 -22  990.18   35.92
   0   1 -22  987.32   35.92
   0   1 -23  544.65   23.51
   0   1 -23  527.43   23.17
   0   1 -24  487.34   22.42
   0   1 -24  511.65   22.59
   0   1 -25  151.75   11.84
   0  -1 -25  141.40   11.27
   0   1 -25  138.02   10.70
   0   1 -26  155.07   12.41
   0   1 -26  189.56   12.76
   0  -1 -26  159.93   12.24
   0   1 -27  261.51   16.24
   0  -1 -27  255.57   15.90
   0   1 -27  259.17   15.79
   0   1 -28  707.44   30.43
   0  -1 -28  804.79   32.03
   0  -1 -28  708.76   27.57
   0   1 -28  804.22   31.75
   0   1 -29  135.79   11.84
   0  -1 -29  167.02   12.58
   0   1 -29  139.79   11.44
   0  -1 -29  128.36   10.01
   0  -1 -30   11.55    5.43
   0  -1 -30   21.28    5.43
   0   1 -30   17.79    5.21
   0   1 -30    7.95    5.72
   0  -1 -31   13.61    5.09
   0   1 -31   11.04    4.46
   0  -1 -31   14.59    5.21
   0   1 -32  195.56   14.19
   0  -1 -32  207.80   14.70
   0  -1 -32  179.09   11.84
   0  -1 -33    7.55    5.15
   0   1 -33    7.84    3.89
   0  -1 -34   19.68    5.95
   0  -1 -35    5.83    5.15
   0  -1 -36   23.11    5.95
   0   1 -37   45.87    6.29
   0  -1 -37   47.48    7.21
   0  -1 -38  344.57   17.16
   0   1 -38  304.76   14.76
   0   1 -39  159.47    9.95
   0  -1 -39  164.96   11.55
   0   1  40    1.32    8.41
   0  -1 -40    9.55    5.03
   0   1  41   -6.81    9.84
   0  -2   0  675.18   21.91
   0  -2  -1 2109.91   61.95
   0  -2   1 2173.06   61.72
   0  -2  -2  588.29   19.62
   0   2   2  569.59   19.62
   0  -2  -3  300.52   12.13
   0   2   3  296.46   12.18
   0   2   4   35.69    4.63
   0  -2   4   29.51    2.35
   0  -2   5 1062.48   31.69
   0   2   5 1082.50   33.86
   0  -2  -5 1126.54   34.32
   0  -2  -6   19.33    3.95
   0  -2   6   26.03    2.46
   0  -2  -7   48.73    5.09
   0   2  -7   47.30    3.49
   0  -2   7   50.74    3.49
   0  -2   8    1.89    1.60
   0   2  -8    0.92    1.49
   0  -2  -8    4.29    3.26
   0   2  -9  280.05   11.27
   0  -2  -9  284.91   13.04
   0  -2   9  291.72   11.38
   0  -2 -10  135.39    7.49
   0  -2 -10  136.93    8.01
   0  -2  10  122.98    6.92
   0  -2 -10  131.90    8.64
   0   2 -10  135.85    7.04
   0  -2 -11  308.36   12.81
   0  -2 -11  294.18   13.90
   0   2 -11  290.17   12.07
   0  -2  11  282.96   11.90
   0  -2 -11  253.56   12.13
   0  -2 -12    0.34    1.94
   0   2 -12   -0.86    1.94
   0  -2  12    0.29    1.77
   0  -2 -12    4.23    3.43
   0  -2 -12    6.69    3.89
   0  -2 -13  192.13   11.38
   0  -2 -13  168.85    9.44
   0  -2  13  179.15    9.32
   0  -2 -13  176.69    9.67
   0   2 -13  175.20    9.15
   0  -2 -14   49.25    5.49
   0  -2  14   41.70    4.69
   0  -2 -14   33.98    4.69
   0   2 -14   47.82    4.69
   0  -2 -14   54.22    6.86
   0  -2 -15 1600.89   48.10
   0  -2 -15 1592.03   51.19
   0   2 -15 1541.29   48.05
   0  -2  15 1533.34   48.05
   0  -2 -15 1408.36   48.16
   0   2  16    2.40    3.83
   0  -2 -16    3.83    3.66
   0   2 -16    2.23    2.40
   0  -2 -16   10.30    5.21
   0  -2 -16    1.66    2.57
   0  -2  16    0.74    2.29
   0   2  17   36.95    5.89
   0  -2 -17   42.56    5.61
   0   2 -17   40.90    4.98
   0  -2 -17   48.45    7.32
   0  -2 -17   26.48    4.52
   0  -2  17   35.01    4.75
   0  -2 -18   16.53    4.75
   0   2  18   16.13    4.86
   0  -2  18   18.82    3.83
   0  -2 -18   16.76    5.66
   0   2 -18   13.73    3.49
   0  -2 -19   66.87    6.75
   0  -2 -19   74.82    8.87
   0  -2  19   77.22    6.98
   0   2  19   76.88    8.58
   0   2 -19   71.73    6.75
   0  -2 -20  116.74    8.81
   0  -2  20  110.17    8.52
   0   2 -20  118.29    8.75
   0  -2 -20  113.83   10.93
   0   2  20  113.20   10.52
   0   2 -21   44.84    5.83
   0  -2 -21   50.91    6.86
   0   2  21   42.38    7.44
   0   2 -22   49.59    6.06
   0  -2 -22   47.76    6.75
   0   2 -23   10.70    3.78
   0   2  23   12.18    6.46
   0   2 -23    5.83    6.01
   0  -2 -23   18.02    5.55
   0   2 -24   10.35    7.21
   0   2  24   16.07    7.55
   0   2 -24   11.73    4.18
   0  -2 -24   23.91    6.29
   0   2 -25  761.32   30.43
   0   2 -25  791.12   31.97
   0   2  25  764.87   32.78
   0  -2 -25  775.56   29.11
   0   2 -26  128.24   12.36
   0   2  26  105.25   11.90
   0  -2 -26  122.58   10.12
   0   2 -26  124.87   10.30
   0   2 -27  400.17   21.34
   0   2  27  445.01   23.17
   0  -2 -27  390.90   18.93
   0   2 -27  426.19   20.65
   0   2 -28   10.35    7.49
   0   2 -28    3.89    4.12
   0   2 -29  617.87   28.26
   0   2 -29  649.44   27.86
   0  -2 -29  616.78   25.51
   0  -2 -30   28.49    8.81
   0   2 -30   18.13    7.09
   0   2 -30   20.93    5.38
   0  -2 -30   22.31    6.06
   0  -2 -31  214.50   13.38
   0   2 -31  221.48   14.81
   0   2 -31  245.33   16.36
   0  -2 -32   24.20    8.92
   0   2 -32   14.13    4.86
   0   2 -32   14.99    7.04
   0  -2 -32   11.27    5.61
   0   2 -33  151.98   13.44
   0  -2 -33  143.86   11.21
   0   2 -33  139.62   12.07
   0   2 -34   17.56    7.95
   0  -2 -34   27.11    6.86
   0  -2 -35  588.29   26.20
   0   2 -35  701.26   30.14
   0   2 -36    6.98    6.92
   0  -2 -36   10.75    5.89
   0  -2  37  195.85   18.48
   0   2  37  207.58   18.70
   0  -2 -37  186.87   13.27
   0   2  38   -2.46    6.81
   0  -2  38    2.52    8.12
   0  -2 -38   20.76    6.41
   0   2  39  497.35   29.69
   0  -2  39  468.00   29.51
   0   2  40    7.89    8.07
   0  -2  40   -1.32    7.95
   0  -2 -40   11.61    5.83
   0   2  41  243.15   21.74
   0  -2  41  263.97   22.65
   0  -3   0    1.43    3.26
   0  -3   1  294.69   12.64
   0  -3  -1  286.97   12.81
   0  -3  -2   75.62    6.18
   0   3   3    4.92    3.60
   0  -3   3    6.69    1.32
   0   3   3    6.58    1.32
   0   3  -3    2.40    3.09
   0  -3  -3    4.80    3.55
   0  -3  -4   58.86    6.01
   0   3  -4   69.55    5.61
   0   3   4   68.98    6.29
   0  -3   5  239.84    9.04
   0   3  -5  250.70   10.98
   0  -3  -5  230.91   11.61
   0   3   5  252.19   12.01
   0  -3   6   21.96    2.35
   0   3   6   25.51    4.86
   0   3  -6   22.99    3.83
   0  -3   7   18.25    2.35
   0   3  -7   21.62    3.55
   0   3   7   17.96    4.18
   0  -3   8   28.94    3.03
   0   3  -8   29.34    3.95
   0  -3  -8   28.08    4.63
   0  -3   9   11.21    2.06
   0  -3  -9    7.04    3.43
   0  -3 -10    3.26    3.72
   0  -3  10    0.97    1.54
   0   3 -11  199.68    9.27
   0  -3  11  196.14    9.27
   0  -3 -11  195.91   10.98
   0  -3 -11  179.55   11.15
   0   3 -12  483.33   17.62
   0  -3 -12  488.20   20.42
   0  -3 -12  467.38   19.33
   0  -3 -12  464.46   18.25
   0  -3  12  457.82   17.67
   0   3 -13  632.11   22.48
   0  -3 -13  646.92   25.45
   0  -3 -13  652.13   24.37
   0  -3  13  607.91   22.31
   0  -3 -13  645.04   23.45
   0   3 -14  516.97   19.33
   0  -3 -14  526.06   22.19
   0  -3  14  491.00   19.22
   0  -3 -14  507.24   20.19
   0  -3 -14  519.37   20.88
   0  -3 -15   -1.60    4.58
   0   3 -15    1.03    2.06
   0  -3 -15    2.80    2.57
   0  -3 -15   -1.26    4.29
   0  -3  15    0.69    2.06
   0  -3 -16  237.83   12.87
   0  -3  16  220.56   12.01
   0  -3 -16  290.06   15.56
   0   3 -16  264.60   12.53
   0  -3 -16  271.64   13.84
   0  -3 -17    0.46    4.29
   0   3 -17    0.40    2.52
   0  -3 -17    1.77    2.35
   0  -3  17    0.40    2.46
   0  -3 -17   -1.77    4.63
   0  -3 -18   11.90    5.09
   0   3 -18   15.73    3.66
   0  -3 -18   16.93    3.95
   0  -3  18   15.67    3.66
   0  -3 -18   17.62    5.78
   0  -3 -19    7.04    4.92
   0  -3 -19    4.92    3.09
   0   3 -19    3.49    3.15
   0  -3  19    8.52    3.20
   0  -3 -19   13.84    6.18
   0   3  20    7.49    5.55
   0  -3 -20    7.72    5.21
   0  -3 -20   10.35    3.60
   0   3 -20   12.41    3.72
   0  -3  20   11.38    3.37
   0  -3 -20   13.21    6.18
   0   3  21   -0.63    5.43
   0  -3 -21   -0.74    5.89
   0  -3  21    0.51    2.75
   0   3 -21   -0.46    2.63
   0  -3 -21    5.95    5.66
   0  -3 -21   -1.60    3.15
   0   3  22  546.20   25.97
   0  -3 -22  557.81   24.25
   0  -3  22  565.64   23.97
   0   3 -22  566.04   23.62
   0  -3 -22  552.49   27.00
   0  -3 -22  617.58   24.48
   0   3  23  513.48   25.63
   0  -3 -23  566.56   24.37
   0   3 -23  538.47   23.28
   0  -3 -23  584.23   27.63
   0  -3 -23  563.93   23.85
   0   3  24  391.19   21.62
   0   3 -24  379.12   18.65
   0  -3 -24  369.05   22.02
   0  -3 -24  401.94   19.68
   0  -3 -24  391.99   19.05
   0  -3 -25    3.78    5.83
   0   3  25   -0.74    6.64
   0  -3 -25   11.15    7.49
   0  -3 -25   -0.63    3.49
   0   3 -25    2.29    3.72
   0  -3 -26  234.57   14.47
   0   3  26  234.06   16.70
   0   3 -26  251.85   14.70
   0  -3 -26  234.17   15.04
   0  -3 -26  246.99   18.07
   0  -3 -27   80.48   11.61
   0   3  27   96.27   11.73
   0   3 -27   90.43    8.87
   0  -3 -27   99.18    9.78
   0  -3 -27   87.57    9.67
   0  -3 -28  650.53   27.40
   0   3 -28  688.11   28.37
   0   3  28  646.12   30.60
   0   3 -28  607.51   29.06
   0  -3 -28  690.62   29.23
   0  -3 -28  652.59   31.97
   0   3 -29   67.78    7.89
   0   3  29   51.14    9.61
   0   3 -29   61.78    9.38
   0  -3 -29   56.40   10.58
   0  -3 -29   54.00    8.18
   0  -3 -29   64.69    8.29
   0  -3 -30  126.98   11.38
   0   3 -30   90.83   11.10
   0   3  30  100.73   12.07
   0   3 -30   96.84    9.67
   0  -3 -30  108.79   10.35
   0  -3 -30  103.02   12.87
   0  -3 -31   63.66    8.35
   0   3 -31   59.72    9.61
   0   3  31   67.61   10.64
   0  -3 -31   65.78   11.15
   0  -3 -31   65.04    8.92
   0   3 -31   62.46    8.12
   0  -3 -32  201.34   14.36
   0   3 -32  227.88   16.53
   0   3  32  235.49   17.73
   0   3 -32  245.33   15.73
   0   3 -33    8.07    7.04
   0   3 -33   20.36    5.55
   0  -3 -33   10.01    6.29
   0   3 -34   20.42    7.55
   0  -3 -34   24.71    7.21
   0   3 -35   14.07    7.38
   0  -3  35    2.29    7.04
   0   3  35   12.41    7.09
   0  -3 -35    8.35    6.06
   0  -3 -36  101.70   11.10
   0   3 -36  116.06   12.53
   0  -3  36  117.37   14.59
   0   3  36  101.19   13.21
   0   3  37  135.33   15.27
   0  -3 -37  119.55   11.61
   0   3 -37  151.86   14.53
   0  -3  37  130.70   15.62
   0  -3 -38  385.69   21.11
   0  -3  38  434.89   28.03
   0   3  38  446.73   27.91
   0  -3 -39  136.36   12.47
   0  -3  39  156.38   17.05
   0   3  39  131.96   16.07
   0   3  40   -6.52    9.50
   0  -3  40   -5.32    9.09
   0  -3 -40    7.26    6.12
   0  -4   0 5725.42  162.50
   0  -4   1   30.03    4.80
   0  -4  -1   23.68    4.86
   0   4  -2  273.24   13.33
   0  -4  -2  267.86   13.38
   0   4  -3  216.56   11.27
   0  -4  -3  190.47   11.15
   0   4   4 3049.69   85.91
   0  -4   4 3129.83   86.20
   0  -4  -4 3166.72   91.92
   0   4  -4 3176.22   91.12
   0   4   4 3074.17   92.03
   0   4   5  489.34   16.30
   0  -4   5  503.41   16.42
   0   4   5  503.64   20.99
   0  -4   5  507.47   16.70
   0   4   5  530.01   21.22
   0  -4  -5  534.70   21.05
   0   4  -5  546.37   20.19
   0   4   6 1443.14   46.96
   0   4   6 1428.04   47.13
   0   4  -6 1456.75   45.59
   0  -4  -6 1409.68   46.62
   0  -4   6 1442.68   42.27
   0   4   6 1442.62   42.21
   0  -4   6 1430.15   42.33
   0   4   7   10.41    5.03
   0   4   7    5.03    2.06
   0  -4   7    3.55    1.66
   0   4   7    5.72    4.58
   0   4  -7    1.37    3.49
   0   4   8   56.11    6.92
   0  -4   8   58.11    4.18
   0   4  -8   54.51    5.66
   0   4   8   50.22    6.81
   0   4  -9    1.72    3.26
   0   4   9    0.51    4.18
   0  -4   9    1.32    1.60
   0   4 -10 1448.40   45.24
   0   4  10 1448.91   48.85
   0  -4  10 1410.82   43.30
   0   4  11    0.57    4.92
   0  -4  11    2.12    1.83
   0   4 -11   -1.03    3.55
   0  -4 -11    0.97    3.83
   0   4  12   79.22    8.87
   0  -4  12   72.59    5.49
   0  -4 -12   71.84    7.78
   0   4 -12   75.05    6.58
   0  -4 -12   84.88    8.29
   0  -4 -13    3.43    4.52
   0   4 -13    1.03    3.37
   0   4  13    3.66    5.72
   0  -4 -13   -1.09    4.18
   0  -4  13    0.29    2.12
   0  -4 -13    2.97    2.52
   0  -4 -14 2887.82   88.26
   0  -4 -14 2964.81   89.17
   0  -4 -14 2825.36   85.91
   0  -4  14 2934.89   85.00
   0  -4  15  270.04   12.76
   0  -4 -15  264.49   13.56
   0  -4 -15  264.83   15.39
   0  -4 -15  296.41   15.56
   0  -4 -16 1172.87   38.90
   0  -4  16 1104.92   37.64
   0  -4 -16 1141.01   40.21
   0  -4 -16 1144.39   41.41
   0  -4  17    4.40    2.86
   0  -4 -17    1.26    5.38
   0  -4 -17    2.75    2.80
   0  -4 -17    5.89    5.43
   0  -4 -18  118.06    8.92
   0  -4  18  110.39    8.29
   0  -4 -18  119.03   10.35
   0  -4 -18  118.46   11.10
   0  -4  19   27.57    4.52
   0  -4 -19   28.83    4.98
   0  -4 -19   22.19    6.64
   0  -4 -19   28.43    6.86
   0  -4 -20  247.33   16.59
   0  -4 -20  241.44   14.87
   0  -4  20  245.96   13.33
   0  -4 -20  251.39   14.19
   0   4 -20  245.73   13.16
   0  -4 -21   29.29    5.21
   0  -4  21   36.72    5.49
   0  -4 -21   34.83    7.38
   0  -4 -21   27.86    7.55
   0   4 -21   33.69    5.21
   0  -4 -22   19.50    4.98
   0  -4  22   31.29    5.32
   0  -4 -22   26.65    7.09
   0  -4 -22   26.60    8.01
   0   4 -22   27.86    4.92
   0  -4 -23    4.18    3.37
   0   4  23   -0.74    6.46
   0  -4 -23    6.06    6.23
   0  -4  23    8.75    4.12
   0   4 -23    4.18    3.72
   0  -4 -23    5.66    6.69
   0  -4 -24  223.13   14.01
   0  -4 -24  213.01   14.53
   0  -4 -24  230.17   16.87
   0   4 -24  218.79   13.21
   0   4  24  206.60   15.56
   0   4  25   23.85    7.55
   0  -4 -25   27.06    5.43
   0  -4 -25   16.93    6.86
   0   4 -25   25.97    5.03
   0  -4 -25   15.73    7.72
   0  -4 -26  676.61   28.66
   0  -4 -26  664.94   31.92
   0   4  26  628.45   30.49
   0   4 -26  691.02   27.80
   0  -4 -26  655.62   28.54
   0  -4 -27   14.47    4.69
   0   4 -27   15.84    4.80
   0   4  27   18.70    7.26
   0  -4 -27   11.21    7.04
   0  -4 -27   16.24    6.06
   0  -4 -28   23.45    5.72
   0   4  28   18.42    7.49
   0   4 -28   25.22    5.61
   0  -4 -28   25.97    8.41
   0  -4 -28   27.06    7.15
   0  -4 -29   66.12    8.12
   0   4  29   65.61   10.58
   0   4 -29   67.27    7.95
   0  -4 -29   69.73    9.55
   0  -4 -29   63.38   10.41
   0   4  30  156.84   14.53
   0  -4 -30  149.06   12.70
   0   4 -30  155.70   12.18
   0  -4 -30  166.79   13.10
   0   4 -31   14.59    4.86
   0   4  31   13.16    6.98
   0  -4 -31   12.41    6.46
   0   4  31    5.89    6.52
   0   4 -32   22.19    5.38
   0   4  32    8.12    6.86
   0  -4  32   10.41    7.26
   0   4  32    6.69    7.32
   0   4 -32   22.99    7.49
   0  -4 -32   14.70    6.41
   0  -4  33    9.67    7.09
   0   4  33    5.26    6.92
   0   4 -33    2.52    6.29
   0   4  33    0.97    6.64
   0  -4 -33    9.21    6.29
   0  -4  34   34.38    8.69
   0   4  34   26.03    8.47
   0   4  34   34.66    9.55
   0   4 -34   39.75    8.81
   0  -4 -34   34.32    8.12
   0   4  35   14.59    7.78
   0  -4  35   33.18    9.15
   0   4 -35   29.97    8.18
   0   4  35   37.29    9.50
   0  -4 -35   20.88    7.44
   0   4  36  204.32   17.96
   0  -4  36  207.52   18.25
   0   4  36  172.91   16.42
   0   4 -36  178.40   15.33
   0  -4 -36  171.20   14.30
   0  -4 -37    6.58    6.52
   0   4  37   -4.75    8.35
   0  -4  37    1.20    7.32
   0  -4 -38    6.58    7.21
   0  -4  38    3.72    8.18
   0   4  38    3.66    8.29
   0  -4  39   60.17   11.95
   0   4  39   91.69   13.79
   0  -4  40   36.78   10.70
   0   4  40   29.69   10.18
   0  -5   0    0.46    4.52
   0   5  -1 1385.59   46.45
   0  -5  -1 1384.16   46.33
   0   5  -2 1382.68   46.33
   0  -5  -2 1395.83   46.67
   0   5  -3 1523.79   49.99
   0  -5  -3 1527.22   50.34
   0   5   4  478.30   21.74
   0  -5  -4  534.76   22.14
   0   5  -4  515.88   21.56
   0  -5   5   33.46    2.63
   0   5  -5   35.69    6.23
   0  -5  -5   36.04    6.12
   0  -5   5   34.61    3.03
   0   5   5   41.01    6.58
   0   5   6   18.36    5.38
   0  -5   6   26.37    2.75
   0   5  -6   23.17    5.38
   0  -5  -6   25.34    5.61
   0  -5   6   22.14    2.57
   0   5   6   22.94    2.52
   0   5   6   19.39    6.12
   0   5   7 2232.89   70.87
   0  -5  -7 2278.02   70.18
   0   5  -7 2266.01   68.87
   0   5   7 2250.16   70.58
   0  -5   7 2240.72   64.23
   0   5   7 2171.45   63.78
   0  -5   7 2225.51   64.18
   0   5   8  771.85   31.29
   0   5  -8  786.60   29.34
   0   5   8  825.96   31.23
   0  -5   8  799.47   25.91
   0   5   8  786.15   25.63
   0  -5   8  807.31   25.63
   0   5   9  728.20   24.37
   0  -5   9  724.60   24.54
   0   5   9  744.05   29.97
   0   5  -9  738.84   27.34
   0  -5   9  715.68   23.85
   0  -5  10  250.93   11.55
   0   5  10  245.79   11.33
   0   5  10  248.53   15.44
   0   5 -10  242.01   13.21
   0  -5  10  250.36   10.75
   0   5  11  452.90   18.13
   0  -5  11  466.29   18.48
   0   5 -11  499.06   20.31
   0   5  11  486.65   23.28
   0  -5  11  475.33   17.50
   0   5  12 1331.60   49.76
   0  -5  12 1405.04   43.53
   0   5  12 1443.14   44.90
   0  -5  12 1420.14   44.84
   0   5 -12 1384.97   45.87
   0   5 -13 2177.40   66.29
   0   5  13 2196.57   65.66
   0  -5 -13 2133.42   65.44
   0  -5  13 2067.18   63.89
   0   5  13 2162.53   71.21
   0  -5 -13 2184.73   69.04
   0   5 -14  514.22   21.05
   0  -5 -14  514.22   20.76
   0  -5  14  490.66   19.33
   0  -5 -14  489.97   23.11
   0   5  14  539.33   21.22
   0   5  14  553.86   26.08
   0  -5 -15   19.10    6.75
   0  -5 -15   21.51    4.06
   0   5 -15   14.59    5.03
   0  -5  15   12.98    3.32
   0   5  15    9.61    6.86
   0   5  15   12.13    4.29
   0  -5 -16   33.06    7.21
   0   5  16   32.26    5.83
   0  -5 -16   36.89    5.15
   0  -5  16   29.17    4.23
   0  -5 -16   32.32    7.44
   0   5 -16   27.91    5.55
   0  -5 -17  778.71   28.49
   0  -5  17  722.43   26.94
   0  -5 -17  754.00   30.77
   0   5  17  734.32   28.94
   0   5 -17  728.55   27.46
   0  -5 -17  769.39   31.69
   0  -5  18   20.93    4.06
   0  -5 -18   17.33    4.29
   0  -5 -18   22.77    7.04
   0   5 -18   22.36    5.43
   0  -5 -18   19.10    6.29
   0   5 -19  110.34    8.87
   0  -5 -19  122.35    9.50
   0  -5  19  120.29    8.69
   0  -5 -19  113.20   11.61
   0  -5 -19  120.98   11.44
   0  -5 -20    4.86    3.60
   0  -5  20   10.24    3.66
   0  -5 -20   13.10    6.75
   0   5 -20    3.72    4.46
   0  -5 -20    7.55    6.58
   0  -5 -21   -1.54    6.46
   0  -5  21    1.94    3.26
   0  -5 -21   -1.14    3.43
   0   5  21   -0.63    5.21
   0   5 -21   -0.40    4.40
   0  -5 -21   -0.69    6.52
   0  -5 -22  574.39   26.31
   0   5 -22  549.46   22.25
   0  -5  22  544.99   23.45
   0  -5 -22  565.93   24.77
   0  -5 -22  589.44   28.03
   0   5  22  576.28   26.14
   0  -5 -23 1046.52   39.81
   0   5 -23 1054.12   35.46
   0  -5  23  995.27   37.01
   0  -5 -23 1015.06   38.50
   0  -5 -23 1010.83   41.70
   0   5  23 1049.49   40.15
   0  -5 -24  217.87   15.39
   0  -5 -24  240.69   14.76
   0   5 -24  219.70   12.47
   0   5  24  225.08   15.67
   0  -5 -24  242.64   17.39
   0  -5 -25   32.72    5.95
   0  -5 -25   29.11    7.72
   0   5  25   17.79    5.89
   0   5 -25   26.20    4.98
   0  -5 -25   17.10    7.21
   0   5  26  102.39   11.10
   0  -5  26  104.05   11.50
   0  -5 -26   98.90    9.72
   0  -5 -26  115.37   12.93
   0  -5 -26   92.32   10.93
   0   5  26   99.07   11.78
   0   5 -26  104.27    8.29
   0  -5 -27  192.19   16.47
   0   5  27  187.38   15.44
   0  -5  27  218.39   16.36
   0   5 -27  201.91   11.61
   0  -5 -27  213.75   15.50
   0  -5 -27  224.96   14.59
   0   5  27  194.02   16.30
   0  -5 -28   22.99    7.55
   0   5  28   30.32    8.69
   0   5 -28   30.20    5.43
   0  -5 -28   36.04    6.58
   0  -5  28   22.36    7.21
   0   5  28   34.95    7.84
   0   5  29  143.34   14.07
   0  -5  29  154.15   14.47
   0   5 -29  152.44    9.84
   0  -5 -29  144.26   13.16
   0  -5 -29  176.86   13.21
   0   5  29  140.65   14.47
   0   5 -30    2.29    3.66
   0  -5 -30   -2.29    6.46
   0   5  30   -1.89    5.83
   0  -5  30    4.80    6.46
   0   5  30    1.94    6.41
   0   5 -31    4.86    3.78
   0   5  31    9.95    7.09
   0  -5 -31    5.38    6.58
   0   5  31    4.86    6.46
   0  -5  31   -0.97    7.55
   0   5 -32   43.99    5.78
   0  -5 -32   40.38    8.29
   0   5  32   58.46   10.12
   0  -5  32   29.92    8.64
   0   5  32   48.56   10.01
   0   5 -33   28.20    4.80
   0  -5 -33   24.31    7.66
   0  -5  33   19.16    8.18
   0   5  33   27.06    7.89
   0   5  33   24.65    8.29
   0   5 -34    4.06    3.83
   0   5  34    2.12    6.92
   0   5  34   -5.38    7.66
   0  -5  34   -2.17    8.18
   0   5 -35  104.05    7.84
   0  -5  35  141.51   15.16
   0   5  35  132.99   14.81
   0   5  35  115.94   14.07
   0   5 -35  132.82   13.38
   0  -5  36   20.99    8.52
   0   5  36   23.97    8.92
   0   5  36   18.30    8.69
   0   5 -36   23.74    4.63
   0  -5  37    9.61    8.24
   0   5  37   -3.55    8.81
   0   5  37   17.39    8.69
   0  -5  38  110.74   15.21
   0   5  38  124.35   15.56
   0   5  38  139.11   15.44
   0   5  39  121.55   15.50
   0  -5  39  117.43   15.44
   0   5  39  103.24   14.59
   0   6   0   60.69    8.52
   0   6   1 1084.84   40.15
   0   6  -1 1116.87   40.15
   0  -6  -2   -1.72    5.26
   0   6  -2    5.09    5.61
   0  -6  -3    0.57    5.03
   0   6  -3   -2.23    5.95
   0  -6  -4  134.25   11.21
   0   6  -4  133.39   10.93
   0   6   4  148.89   11.50
   0  -6  -5  161.30   12.18
   0   6   5  145.97   11.84
   0  -6   5  153.18    7.15
   0   6  -5  146.37   11.78
   0   6  -6   20.71    6.46
   0  -6  -6   30.09    6.69
   0  -6   6   29.23    2.97
   0   6   6   31.75    6.75
   0   6   7  130.01   12.01
   0   6   7  114.00   11.27
   0  -6  -7  104.10   10.47
   0  -6   7  114.80    6.18
   0   6  -7  117.20   10.41
   0   6  -8   22.99    6.23
   0  -6   8   30.32    3.49
   0   6   8   34.95    8.52
   0  -6   8   29.80    3.26
   0  -6  -8   25.91    6.75
   0   6   8   27.63    7.26
   0  -6   9  361.33   13.50
   0   6   9  330.50   13.04
   0   6  -9  335.13   17.62
   0   6   9  340.56   19.39
   0  -6   9  351.60   13.61
   0  -6  10    2.97    2.00
   0   6 -10    3.15    5.38
   0  -6  10    4.98    2.80
   0   6  10    2.80    2.57
   0   6  10    4.29    5.78
   0  -6  11  781.68   25.91
   0  -6  11  777.62   26.71
   0   6  11  766.58   26.31
   0   6  11  770.19   33.12
   0   6 -11  777.22   30.14
   0  -6  12   18.82    4.00
   0   6  12   18.19    4.00
   0  -6  12   19.10    3.15
   0   6 -12   25.74    6.29
   0   6  12   17.45    6.81
   0  -6 -13   -1.20    2.57
   0   6  13   -0.34    3.20
   0  -6  13   -0.40    3.37
   0  -6  13    1.20    2.17
   0   6 -13   -2.06    5.72
   0   6  13   -0.80    6.35
   0   6 -14    5.09    5.49
   0  -6 -14    5.09    3.09
   0  -6  14    4.58    3.37
   0   6  14    4.75    3.72
   0  -6  14    7.15    2.63
   0   6  14    4.86    6.75
   0  -6 -14    7.38    6.12
   0  -6 -15 1048.75   36.61
   0  -6  15 1080.04   35.18
   0   6  15 1045.60   36.49
   0  -6  15 1046.52   36.66
   0   6 -15 1069.05   37.87
   0  -6 -15 1048.69   40.61
   0   6  15 1081.35   43.07
   0  -6 -16    0.92    2.86
   0  -6  16   -1.94    4.12
   0   6  16   -1.37    4.12
   0  -6  16    0.34    2.29
   0  -6 -16    7.61    7.21
   0   6 -16    4.00    5.49
   0  -6 -17  227.48   15.67
   0   6 -17  217.87   13.27
   0  -6 -17  209.52   12.41
   0  -6  17  222.73   11.67
   0  -6  17  210.72   12.93
   0   6  17  209.01   12.87
   0  -6  18   18.07    3.78
   0   6 -18   25.63    5.83
   0  -6 -18   15.27    4.18
   0   6  18   19.62    5.43
   0  -6  18   12.64    4.63
   0  -6 -18   20.02    7.55
   0   6 -19   85.11    8.64
   0  -6 -19  103.93   11.10
   0  -6 -19  119.03    9.21
   0  -6  19  101.99    7.95
   0   6  19  108.68    9.50
   0  -6  19  114.97   10.07
   0  -6  20    0.92    2.57
   0   6 -20    1.94    4.58
   0  -6 -20    2.23    3.20
   0   6  20    0.57    4.23
   0  -6  20   -2.46    4.69
   0  -6 -20    0.74    6.23
   0  -6 -21  315.11   19.33
   0   6 -21  343.02   16.99
   0  -6 -21  346.00   17.73
   0  -6  21  337.82   16.42
   0  -6  21  344.51   18.59
   0   6  21  356.29   18.70
   0  -6 -22   25.05    7.44
   0  -6  22   23.22    4.52
   0  -6 -22   30.43    5.61
   0   6 -22   31.06    5.89
   0  -6  22   24.60    5.78
   0   6  22   29.17    6.29
   0  -6 -22   32.66    8.01
   0  -6 -23    3.09    6.23
   0   6 -23   -0.46    4.46
   0  -6 -23    6.18    3.78
   0  -6 -23    1.77    6.12
   0  -6  23   -0.74    5.26
   0   6  23    2.06    4.86
   0   6 -24   85.40    8.35
   0  -6 -24  105.42   11.73
   0  -6 -24   91.75    9.04
   0  -6 -24   88.43   11.67
   0   6  24   99.07   10.35
   0  -6  24  113.25   11.15
   0  -6 -25  965.12   41.47
   0  -6 -25  955.97   39.12
   0   6 -25  975.88   34.32
   0  -6 -25  987.95   37.35
   0   6  25  926.46   38.44
   0  -6  25  914.04   38.44
   0   6 -26    5.49    4.63
   0   6  26    0.80    5.49
   0  -6  26   -3.26    5.83
   0  -6 -26    5.49    4.46
   0  -6 -26    1.60    6.29
   0  -6 -27  378.49   22.19
   0   6 -27  398.85   18.25
   0  -6  27  426.82   23.45
   0   6  27  379.80   22.31
   0  -6 -27  419.79   21.51
   0  -6 -28    1.49    4.12
   0   6 -28    4.92    4.46
   0  -6  28   -1.77    6.12
   0   6  28   -1.72    5.83
   0  -6 -28   -4.92    6.35
   0   6  28   -0.97    6.69
   0   6  29  252.02   18.30
   0  -6  29  259.46   18.53
   0   6 -29  267.35   14.01
   0   6  29  225.48   18.59
   0   6 -30    2.17    4.18
   0   6  30   -1.83    5.66
   0  -6  30   -3.78    6.46
   0   6  30   -1.03    6.69
   0   6  31  266.55   19.10
   0  -6  31  238.86   18.25
   0   6  31  223.19   18.48
   0   6 -31  224.05   12.70
   0   6 -32   14.30    4.80
   0   6  32   17.10    8.07
   0  -6  32   18.30    7.26
   0   6  32   15.84    7.26
   0   6 -33   19.73    4.92
   0  -6  33   15.73    7.78
   0   6  33    7.15    7.26
   0   6  33   19.68    8.18
   0   6  34   65.49   11.67
   0  -6  34   70.24   11.84
   0   6  34   81.45   11.95
   0   6 -34   67.15    7.09
   0   6  35  474.87   27.51
   0  -6  35  445.47   27.06
   0   6  36   -3.37    8.24
   0  -6  36   -2.29    7.66
   0   6  36   -1.14    7.95
   0   6  37  166.74   16.99
   0  -6  37  170.91   17.33
   0   6  37  132.47   15.79
   0  -6  38   -1.20    7.44
   0   6  38    5.95    7.09
   0   6  38    4.63    8.18
   0   6  39   67.32   12.64
   0  -6  39   64.58   12.30
   0   6  39   39.87   11.27
   0   6  40   17.73    9.67
   0   6  41  186.81   18.59
   0   6  42    1.20    8.52
   0   7   0    8.81    7.09
   0   7   1    1.37    6.58
   0   7  -1    2.00    6.69
   0   7  -2    2.63    6.46
   0   7   2    4.80    6.52
   0   7  -3  328.95   18.70
   0   7   4   45.02    8.07
   0  -7   4   38.78    3.37
   0  -7  -4   44.84    8.01
   0   7  -4   39.07    8.18
   0   7   5   33.00    7.61
   0  -7   5   31.29    3.09
   0  -7  -5   46.10    8.24
   0   7  -5   31.69    8.01
   0   7   6   17.56    6.58
   0  -7   6   26.71    2.97
   0  -7  -6   30.66    7.89
   0   7  -6   31.46    7.49
   0   7   7   39.58    8.47
   0  -7   7   51.54    4.00
   0  -7  -7   39.35    8.69
   0   7  -7   58.63    9.09
   0   7   8   30.72    7.89
   0  -7  -8   41.98    8.52
   0  -7   8   37.98    3.55
   0   7  -8   36.61    8.07
   0   7   9    7.09    6.52
   0  -7   9   11.84    2.46
   0   7  -9   10.01    6.58
   0  -7  -9    7.15    6.41
   0   7  10   13.73    7.26
   0   7 -10   17.39    6.81
   0  -7  10   26.88    3.32
   0   7  11   89.06   11.04
   0  -7  11   98.44    6.12
   0  -7  11   87.06    6.41
   0  -7 -11   90.89    6.98
   0   7 -11   99.98   10.30
   0  -7 -12   29.63    4.52
   0   7 -12   22.08    7.26
   0  -7  12   30.66    3.72
   0   7  12   26.20    4.12
   0  -7  12   32.03    4.58
   0   7  12   21.16    7.84
   0   7  13  239.09   11.84
   0  -7 -13  261.86   13.21
   0  -7  13  260.77   11.67
   0  -7  13  254.08   12.58
   0   7 -13  263.97   15.90
   0   7  13  264.78   18.48
   0   7  14   89.86   11.90
   0  -7  14   87.86    6.46
   0  -7 -14  101.13    7.84
   0   7 -14   89.92    9.67
   0   7  14  110.22    7.72
   0  -7  14   88.72    7.49
   0  -7  15  111.77    8.52
   0   7  15   98.61    7.95
   0  -7  15  120.92    7.78
   0  -7 -15  115.08    8.52
   0  -7 -15  111.88   11.78
   0   7  15   97.41   12.47
   0   7 -15  104.73   10.30
   0   7  16  129.27    9.38
   0  -7  16  134.48    9.61
   0  -7 -16  122.98    9.27
   0  -7  16  135.91    8.41
   0  -7 -16  136.08   12.93
   0   7 -16  144.71   11.44
   0   7  16  133.73   14.01
   0   7 -17    0.57    5.55
   0  -7  17    3.72    2.69
   0  -7 -17   -2.35    6.18
   0   7  17    3.26    3.66
   0  -7  17    2.00    3.66
   0  -7 -17    2.52    3.26
   0   7  17   -1.89    6.52
   0  -7  18   12.70    3.37
   0  -7 -18   14.41    6.52
   0  -7  18   14.41    4.63
   0   7  18   10.47    4.40
   0  -7 -18   10.93    4.00
   0   7 -18    7.61    5.55
   0  -7  19   37.29    4.92
   0  -7 -19   38.95    8.07
   0   7  19   34.55    6.12
   0  -7  19   36.95    6.12
   0  -7 -19   36.44    5.72
   0   7 -19   32.89    7.04
   0  -7  20   37.52    5.09
   0  -7 -20   38.67    8.47
   0  -7  20   37.98    6.52
   0   7  20   30.54    6.23
   0   7 -20   33.75    6.98
   0  -7 -20   34.49    5.72
   0  -7 -21   84.88   10.98
   0   7 -21   95.24    9.38
   0  -7  21   80.94    8.92
   0   7  21   70.30    8.58
   0  -7 -21   79.62    8.24
   0   7 -22  141.68   11.38
   0  -7  22  147.29   11.95
   0   7  22  134.65   11.33
   0  -7 -22  143.28   11.04
   0   7 -23  232.80   14.30
   0   7  23  215.70   14.59
   0  -7  23  201.86   14.76
   0  -7 -23  227.71   14.30
   0   7 -24  259.46   15.33
   0   7  24  253.39   16.53
   0  -7  24  257.17   16.82
   0  -7 -24  276.39   16.13
   0  -7  25    6.92    5.49
   0   7  25   13.27    5.72
   0   7 -25    6.52    5.43
   0  -7 -25   14.19    4.58
   0  -7 -26  184.30   13.38
   0   7  26  182.81   14.59
   0  -7  26  189.39   14.99
   0   7 -26  178.18   12.36
   0   7 -27  101.41    9.67
   0  -7 -27  110.17   10.47
   0   7  27   86.89   10.75
   0  -7  27   93.52   11.15
   0   7  28  325.92   19.96
   0  -7  28  284.28   19.45
   0   7 -28  322.83   16.82
   0  -7  29   56.86    9.61
   0   7  29   47.07    9.04
   0   7 -29   47.02    7.38
   0   7  29   45.93   10.30
   0  -7  30    9.32    6.12
   0   7  30   -0.92    7.21
   0   7 -30   10.87    5.32
   0   7  30   -3.32    8.18
   0  -7  31    1.94    6.18
   0   7  31    7.49    6.29
   0   7 -31   -5.78    5.43
   0   7  31    2.23    7.66
   0  -7  32  226.11   18.30
   0   7  32  211.64   18.82
   0   7 -32  239.89   13.96
   0   7  33  105.42   14.13
   0   7  33  121.95   13.96
   0  -7  33  120.80   13.56
   0   7  34   30.66    9.67
   0   7  34   38.15    9.15
   0  -7  34   28.71    8.41
   0   7  35    1.20    8.01
   0  -7  35   -3.26    7.89
   0   7  35   -2.12    7.95
   0   7  36   52.51   11.21
   0  -7  36   58.34   11.50
   0   7  36   52.11   12.18
   0   7  37  210.89   20.13
   0   7  37  230.97   19.62
   0  -7  37  254.71   20.36
   0   7  38  266.95   22.08
   0  -7  38  252.71   21.16
   0   7  38  259.63   20.76
   0   8   0 1066.99   41.98
   0   8  -1    6.12    7.21
   0   8   1    8.58    7.49
   0   8   2  167.48   14.19
   0   8  -2  138.48   13.21
   0  -8   3   24.02    2.69
   0   8   3   26.94    8.18
   0   8  -3   30.94    8.29
   0   8   3   31.63    7.78
   0  -8   4   15.90    2.35
   0   8   4   11.27    6.35
   0   8  -4   19.45    7.84
   0   8   4   25.57    8.35
   0   8   5   -0.80    6.01
   0   8  -5    0.74    6.58
   0  -8   5   -0.69    1.94
   0   8  -6   38.95    8.52
   0   8   6   28.14    7.44
   0  -8   6   28.49    2.86
   0   8  -7   -0.74    6.18
   0   8   7   -3.37    6.75
   0  -8   7    1.49    1.49
   0  -8  -7   -1.60    6.41
   0  -8   8  209.29    8.98
   0   8   8  242.93   17.16
   0   8  -8  233.77   15.90
   0  -8  -8  196.42   15.50
   0  -8   9    2.69    1.77
   0  -8  -9    0.80    6.58
   0   8  -9    0.74    6.35
   0   8   9   -6.18    6.58
   0  -8  -9    1.03    2.06
   0  -8 -10  411.78   23.11
   0  -8  10  403.66   14.87
   0  -8 -10  410.75   16.99
   0   8 -10  396.91   21.56
   0   8  10  394.56   23.39
   0  -8 -11    0.40    2.17
   0  -8  11   -0.46    1.77
   0  -8 -11    3.32    6.29
   0  -8  11    0.23    1.60
   0   8 -11    4.98    6.12
   0   8  11    4.58    6.64
   0  -8 -12   47.88    5.43
   0  -8  12   43.19    4.12
   0   8  12   42.04    9.27
   0   8 -12   49.36    8.87
   0   8  13    7.66    6.75
   0  -8 -13   18.07    3.78
   0  -8  13   21.34    3.20
   0   8 -13   16.13    7.04
   0  -8 -14  299.72   14.99
   0  -8  14  315.17   13.44
   0   8 -14  345.20   19.28
   0   8  14  309.51   21.16
   0   8  15    4.00    7.84
   0  -8 -15    6.01    3.20
   0  -8  15    0.92    2.12
   0   8 -15    7.55    6.58
   0   8  16  101.70   13.27
   0  -8  16  129.50    8.87
   0  -8  16  105.30    7.44
   0  -8 -16  109.31    8.69
   0   8 -16  133.79   12.13
   0   8  17   65.89   11.73
   0  -8  17   59.66    6.75
   0   8  17   69.90    6.81
   0   8 -17   81.22    9.95
   0  -8 -17   65.04    6.92
   0  -8  17   72.41    6.06
   0  -8 -18  139.97   10.18
   0   8 -18  150.15   12.53
   0   8  18  142.31   15.44
   0   8  18  138.65    9.72
   0  -8  18  126.70    9.84
   0  -8 -19   26.37    5.09
   0   8 -19   21.91    6.98
   0   8  19   29.51    5.49
   0  -8  19   28.83    5.78
   0  -8  20   66.18    8.07
   0   8  20   89.86    8.58
   0  -8 -20  101.01    8.81
   0   8 -20   74.93    9.44
   0   8 -21    4.58    5.78
   0   8  21    1.66    4.23
   0  -8  21    2.40    4.12
   0  -8 -21    4.75    3.32
   0   8 -22    5.78    5.66
   0   8  22    5.83    4.58
   0  -8  22    6.41    4.23
   0  -8 -22    3.66    3.20
   0   8 -23    1.26    5.72
   0  -8  23    4.06    4.69
   0   8  23    3.09    4.18
   0  -8 -23    0.63    3.20
   0  -8 -24  213.24   14.19
   0   8 -24  222.85   14.81
   0  -8  24  218.44   15.27
   0   8  24  202.89   14.30
   0   8 -25    1.83    5.61
   0  -8  25    3.72    5.32
   0   8  25    2.75    5.09
   0  -8 -25    3.37    3.78
   0   8  26  158.84   13.44
   0  -8  26  150.38   13.38
   0   8 -26  166.79   12.76
   0   8  27   31.17    7.72
   0  -8  27   57.71    9.09
   0   8 -27   41.70    7.55
   0   8  28   53.88    9.32
   0  -8  28   56.68    9.27
   0   8 -28   47.25    7.84
   0  -8  29  238.01   17.50
   0   8  29  220.67   16.87
   0   8 -29  250.25   15.33
   0  -8  30  163.02   14.93
   0   8  30  141.91   13.96
   0   8 -30  152.21   11.90
   0  -8  31   -0.92    6.23
   0   8  31   -3.55    6.46
   0   8  31   -1.20    8.01
   0  -8  32   -0.97    7.78
   0   8  32    4.86    8.24
   0  -8  33    4.00    6.81
   0   8  33    1.26    9.04
   0  -8  34   49.71   10.41
   0  -8  35    2.12    7.89
   0  -8  36  100.67   13.16
   0  -8  37   -1.14    8.01
   0   9   0    8.69    7.44
   0  -9   1  363.62   12.81
   0   9   1  418.64   23.51
   0   9  -1  417.84   23.22
   0   9  -2  228.45   17.27
   0   9   2  258.20   18.30
   0   9   2  221.65   16.93
   0  -9   2  200.88    8.07
   0   9   3  791.24   34.83
   0   9  -3  810.23   34.43
   0  -9   3  716.53   22.31
   0   9   3  767.44   34.61
   0  -9  -4  289.60   11.33
   0  -9   4  261.74    9.38
   0   9  -4  260.49   18.42
   0   9   4  232.97   18.25
   0  -9  -5   45.36    4.18
   0  -9   5   38.67    2.92
   0   9  -5   54.40   10.01
   0   9   5   32.89    9.04
   0   9   6  129.84   13.90
   0   9  -6  147.86   13.96
   0  -9   6  132.99    5.78
   0  -9  -6  136.13    7.66
   0   9   7  680.73   32.26
   0   9  -7  677.41   30.77
   0  -9  -7  681.93   22.65
   0  -9   7  600.48   19.45
   0   9   8   71.33   11.21
   0   9  -8   99.87   12.47
   0  -9   8   80.02    4.46
   0  -9  -8   92.83    6.52
   0   9  -9  194.99   15.62
   0   9   9  194.19   16.93
   0  -9   9  187.50    7.72
   0  -9  -9  202.03   10.35
   0  -9 -10   32.20    4.35
   0  -9  10   38.78    3.32
   0   9 -10   37.07    8.81
   0  -9  11  147.35    7.04
   0  -9 -11  149.40    9.32
   0   9 -11  164.73   14.30
   0   9  11  172.74   15.84
   0  -9  12  195.68    8.58
   0  -9 -12  188.30   10.81
   0   9 -12  197.39   15.50
   0   9  12  185.78   17.33
   0  -9 -13  586.58   22.82
   0   9  13  556.03   30.72
   0   9 -13  570.51   27.74
   0  -9 -14   44.90    5.49
   0   9  14   36.44   10.47
   0   9 -14   35.06    8.35
   0  -9 -15   66.47    6.64
   0   9 -15   78.82   10.87
   0  -9  15   59.83    4.92
   0   9  15   68.98   12.53
   0   9 -16    0.74    6.46
   0  -9 -16    1.94    2.97
   0   9  16    3.32    7.61
   0   9 -17  434.71   22.77
   0  -9 -17  399.71   18.65
   0   9  18   36.49   10.18
   0  -9 -18   35.29    5.43
   0   9 -18   51.82    8.92
   0  -9 -19   23.05    4.69
   0   9 -19   23.79    7.61
   0  -9 -20    6.86    3.49
   0   9 -20   10.30    6.46
   0  -9 -21   64.58    7.44
   0   9 -21   80.54   10.24
   0  -9 -22   98.61    9.38
   0   9 -22   98.10   11.10
   0  -9  22  113.94   10.01
   0  -9 -23   85.63    8.87
   0   9 -23   97.47   11.27
   0  -9  23   87.57    9.38
   0  -9 -24    0.63    3.26
   0  -9  24    3.26    4.98
   0   9 -24   -2.06    6.41
   0  -9  25   -0.69    5.26
   0   9 -25    1.37    6.29
   0  -9  26    7.95    5.61
   0   9 -26   10.70    6.86
   0   9 -27  181.26   13.90
   0  -9  27  153.64   13.50
   0   9 -28    8.35    6.46
   0  10   0  123.89   14.36
   0  10  -1  463.20   25.05
   0  10   1  445.75   24.82
   0  10  -2    9.50    8.41
   0 -10  -2    7.44    1.60
   0  10   3   38.78   10.47
   0 -10  -3   53.42    3.72
   0  10   4  144.26   15.84
   0 -10  -4  163.99    7.38
   0  10  -5  275.30   19.45
   0  10   5  244.70   19.28
   0 -10  -5  243.50   10.12
   0  10  -6  184.12   16.13
   0  10   6  164.62   16.19
   0 -10  -6  168.57    8.18
   0  10  -7  112.51   13.21
   0  10   7   86.83   13.04
   0 -10  -7   91.52    5.95
   0  10   8   12.76    8.75
   0 -10  -8   15.90    2.97
   0  10  -8   19.96    8.52
   0  10  -9  226.11   17.50
   0  10   9  222.51   18.88
   0 -10  -9  216.96   10.64
   0  10  10   58.69   11.78
   0 -10 -10   52.05    5.15
   0  10 -10   67.90   11.04
   0  10 -11  391.93   23.28
   0 -10 -11  388.55   16.30
   0  10  11  382.21   25.34
   0 -10 -12   39.75    4.80
   0  10 -12   32.55    8.98
   0  10  12   45.82   10.93
   0 -10 -13   15.16    3.66
   0  10  13    8.01    7.84
   0  10 -13   23.57    8.29
   0  10  14   52.34   11.61
   0  10 -14   75.22   11.55
   0  10 -15  553.46   27.97
   0  10  15  509.65   30.72
   0  10  16   40.78   11.27
   0  10 -16   29.69    8.87
   0  10  17   55.88   12.41
   0  10 -17   75.56   11.21
   0  10  18   -3.66    8.18
   0  10 -18    5.83    7.32
   0  10 -19  100.90   12.30
   0  10 -20   25.11    8.18
   0  10 -21  297.15   19.39
   0  10 -22  146.49   13.96
   0  10 -23    3.89    6.92
   0  10 -24   28.94    8.52
   0  10 -25  284.68   18.48
   0  11   0   -9.67    9.21
   0  11  -1  -10.70    9.95
   0  11   1   -9.72    9.55
   0  11   2  136.65   15.33
   0  11   3   15.27    8.87
   0  11   4   -3.32    7.95
   0  11   5   21.16    9.27
   0  11  -5   32.37   10.01
   0  11   6   14.70    9.04
   0  11  -6    8.07    8.92
   0  11   7   -4.58    8.81
   0  11  -7   27.91   10.01
   0  11   8   93.52   13.90
   0  11  -8   90.09   13.10
   0  11   9  -12.81    9.15
   0  11  -9    5.89    8.07
   0  11  10  100.04   14.30
   0  11 -10  133.45   15.04
   0  11  11   63.03   12.81
   0  11 -11   77.28   12.24
   0  11  12   60.46   12.47
   0  11 -12   42.16   10.07
   0  11  13   46.73   12.01
   0  11 -13   55.94   10.87
   0  11  14  131.16   16.70
   0  11 -14  154.04   15.33
   0  11 -15   60.46   11.15
   0  11 -16   21.16    9.32
   0  11 -17    0.92    7.66
   0  11 -18  159.87   15.56
   0  11 -19   16.82    8.24
   0  11 -20   71.67   11.44
   0  11 -21   49.02   10.12
   0  11 -22   56.68   10.58
  -1   0   0    1.49    1.09
   1   0   1  719.57   22.65
  -1   0  -1  782.89   22.82
   1   0   2 1934.19   53.88
  -1   0  -3   18.70    2.40
   1   0  -3   15.50    2.17
  -1   0  -4  472.69   16.07
  -1   0   4  480.65   16.24
   1   0  -4  454.22   15.90
   1   0   4  474.12   15.21
  -1   0  -5  686.56   21.85
   1   0   5  709.21   20.88
  -1   0   5  661.91   21.79
   1   0  -5  671.40   21.56
  -1   0  -6  249.90   10.93
   1   0   6  261.57    9.84
  -1   0   6  251.68   10.70
   1   0  -6  258.48   10.58
  -1   0  -6  231.77    9.55
   1   0   7  430.82   14.81
  -1   0  -7  383.29   14.53
  -1   0  -7  422.13   15.90
  -1   0   7  438.95   16.07
   1   0   8  628.33   20.59
  -1   0  -8  590.98   20.42
  -1   0   8  609.97   21.74
  -1   0  -8  586.35   21.45
  -1   0  -8  622.21   17.90
  -1   0   9   10.12    3.32
  -1   0  -9   16.36    4.18
   1   0   9   17.56    2.86
  -1   0  -9   14.81    1.94
  -1   0  -9   11.78    2.52
   1   0  10  717.45   23.62
  -1   0 -10  682.39   24.42
  -1   0  10  679.76   24.65
  -1   0 -10  696.57   20.36
  -1   0 -10  646.75   23.11
  -1   0 -11 3078.18   90.89
   1   0  11 3061.76   89.92
  -1   0  11 3016.92   91.29
  -1   0 -11 2951.42   89.57
  -1   0 -11 3222.66   86.26
   1   0  12 2816.09   84.83
  -1   0  12 2871.34   86.43
  -1   0 -12 2915.10   85.86
  -1   0 -12 2905.32   84.77
  -1   0 -12 2952.45   80.99
  -1   0 -13  116.06    5.26
  -1   0  13  107.36    8.35
  -1   0 -13  119.89    8.47
   1   0  13  102.79    7.38
  -1   0 -13  118.80    7.49
  -1   0 -14  562.44   17.56
  -1   0  14  524.35   22.36
  -1   0 -14  560.50   20.99
   1   0 -14  534.01   20.76
   1   0  14  546.48   21.28
  -1   0 -14  583.38   22.25
  -1   0 -15 1613.13   46.27
   1   0  15 1532.60   50.62
   1   0 -15 1573.84   50.22
  -1   0 -15 1680.74   51.77
  -1   0 -15 1625.66   50.68
  -1   0 -16 1014.49   30.14
   1   0  16  916.85   34.49
   1   0 -16 1017.69   34.32
  -1   0 -16 1034.16   35.41
  -1   0 -16 1003.85   34.32
  -1   0 -17  547.68   18.02
   1   0 -17  562.67   21.85
   1   0  17  523.03   22.08
  -1   0 -17  571.48   22.88
  -1   0 -17  553.17   22.02
  -1   0 -18  129.67    6.58
  -1   0 -18  120.63    8.81
   1   0 -18  139.57    9.09
   1   0  18  126.87    9.09
  -1   0 -18  139.39   10.18
  -1   0 -19   10.58    2.92
  -1   0 -19    7.49    3.78
   1   0  19    7.26    3.20
  -1   0 -19   11.78    5.26
   1   0 -19    9.61    3.72
   1   0 -20  534.30   22.25
  -1   0 -20  533.15   17.90
  -1   0 -20  525.03   22.94
  -1   0 -20  553.29   22.54
   1   0 -21  991.26   34.61
  -1   0 -21  944.36   29.46
  -1   0 -21  973.59   35.41
  -1   0 -21  997.78   34.89
   1   0 -22  458.57   20.53
  -1   0 -22  454.73   16.30
  -1   0 -22  475.27   21.68
  -1   0 -22  501.24   21.28
   1   0 -23  491.28   21.51
  -1   0 -23  484.99   21.62
  -1   0 -23  457.71   16.76
  -1   0 -23  427.79   21.62
   1   0 -24  409.15   19.73
  -1   0  24  424.25   22.59
  -1   0 -24  423.79   20.19
  -1   0 -24  435.06   21.34
  -1   0 -24  396.10   15.44
   1   0 -25 1254.38   44.79
  -1   0  25 1279.49   48.33
  -1   0 -25 1318.84   45.53
  -1   0 -25 1298.48   46.22
  -1   0 -25 1247.57   39.18
   1   0 -26  292.92   16.64
  -1   0  26  305.73   19.56
  -1   0 -26  318.03   17.56
  -1   0 -26  317.51   18.36
  -1   0 -26  288.46   12.64
  -1   0  27  720.94   32.78
  -1   0 -27  722.20   29.92
  -1   0 -27  658.65   23.68
   1   0 -27  761.67   30.14
  -1   0  28  299.38   19.85
  -1   0 -28  305.33   17.50
  -1   0 -28  280.73   12.64
   1   0 -28  319.51   17.62
   1   0 -29   39.98    6.64
  -1   0  29   22.54    8.07
  -1   0 -29   26.25    4.58
  -1   0 -29   26.48    5.95
  -1   0 -30  189.90   13.79
   1   0 -30  175.20   13.10
  -1   0 -30  157.64    9.09
  -1   0  30  170.68   15.50
   1   0 -31  289.66   17.45
  -1   0 -31  255.05   12.24
  -1   0  31  278.16   20.02
  -1   0 -32  203.17   14.76
  -1   0 -32  182.35    9.84
   1   0 -32  202.83   14.41
  -1   0  32  194.88   16.87
  -1   0  33    3.26    6.92
  -1   0 -33    7.26    3.83
  -1   0  34    5.61    7.44
  -1   0 -34    3.66    3.72
  -1   0 -35  148.72    9.04
  -1   0  35  190.76   17.33
  -1   0  36   52.51   10.81
  -1   0 -36   29.40    4.80
  -1   0  37  357.90   23.68
  -1   0 -37  187.90   10.35
  -1   0  38  192.59   18.48
  -1   0 -38  114.23    7.72
  -1   0  39    3.89    7.55
  -1   0 -39    9.09    3.72
  -1   0  40    8.07    8.41
  -1   0  41  122.52   15.73
  -1   1  41  143.80   17.39
  -1   1  40  117.32   15.62
  -1   1  39  191.90   18.99
  -1  -1 -39  131.73    9.50
  -1   1  38   79.45   13.27
  -1  -1 -38   72.76    7.15
  -1   1  37  178.80   17.56
  -1  -1 -37  142.31    9.84
  -1   1  36  120.00   14.53
  -1  -1 -36   93.69    8.12
  -1   1  35  228.00   18.76
  -1  -1 -35  175.20   11.04
  -1   1  34  162.79   16.13
  -1  -1 -34  120.75    9.09
  -1  -1 -33   67.04    6.92
   1   1 -33   76.99    9.27
  -1   1  33   79.85   11.90
  -1  -1 -32    6.52    4.12
  -1   1  32    4.18    6.41
   1   1 -32    9.61    4.46
  -1  -1 -31    0.74    3.89
  -1   1  31    2.00    6.69
   1   1 -31    7.21    4.18
  -1  -1 -30   21.11    4.69
  -1   1  30   13.61    6.46
   1   1 -30   20.25    5.32
   1   1 -29  103.99    9.72
  -1  -1 -29   93.29    7.78
  -1   1  29   81.51   10.93
  -1   1  28  258.77   18.25
   1   1 -28  261.06   15.79
  -1  -1 -28  248.13   12.76
   1   1 -27  252.53   15.21
  -1  -1 -27  256.82   12.76
  -1   1  27  240.29   17.62
   1   1 -26  280.39   15.62
  -1  -1 -26  253.85   12.58
  -1   1  26  264.20   18.13
   1   1 -26  235.66   13.50
   1   1 -25  534.87   23.17
  -1  -1 -25  513.48   19.56
  -1   1  25  485.22   25.34
   1   1 -25  472.18   20.65
   1   1 -24  683.70   27.57
  -1  -1 -24  695.54   24.37
  -1   1  24  700.35   30.94
   1   1 -24  652.36   25.63
   1   1 -23  283.94   15.04
   1   1 -23  255.45   13.50
  -1  -1 -23  269.41   12.58
  -1   1  23  244.81   16.64
   1   1 -22   43.07    6.01
   1   1 -22   55.08    6.35
  -1  -1 -22   52.85    5.66
  -1   1  22   48.33    7.84
  -1   1  21  107.71    8.81
   1   1 -21  114.11    8.18
  -1  -1 -21  105.53    7.38
   1   1 -21  105.82    8.47
  -1   1  20  177.72   11.15
  -1  -1 -20  176.17    9.32
   1   1 -20  176.86   10.07
   1   1 -20  185.04   11.10
  -1   1  19   60.97    6.69
   1   1 -19   59.72    5.89
  -1  -1 -19   56.91    5.43
   1   1 -19   62.80    6.41
   1   1 -18  258.14   12.13
  -1   1  18  257.05   13.27
  -1  -1 -18  261.69   11.50
   1   1 -18  278.05   13.56
  -1   1  17  133.90    8.75
   1   1 -17  116.06    7.44
  -1  -1 -17  123.55    7.21
   1   1 -17  119.83    8.29
   1   1 -16  136.19    8.47
  -1  -1 -16  134.70    7.26
   1   1 -16  117.60    7.32
  -1   1  16  111.65    9.44
  -1   1  16  116.46    8.12
   1   1 -15  172.63    9.61
  -1  -1 -15  184.70    8.52
   1   1 -15  165.76    8.69
  -1   1  15  165.88   10.98
  -1   1  15  154.84    9.21
  -1  -1 -14  637.77   21.05
  -1   1  14  639.26   22.42
  -1   1  14  627.70   24.82
   1   1 -14  604.08   22.54
  -1  -1 -13  869.71   27.51
  -1   1  13  887.39   28.71
  -1   1  13  883.84   31.35
   1   1 -13  856.22   29.06
  -1  -1 -12  581.77   18.93
   1   1 -12  546.31   20.02
  -1   1  12  542.31   21.85
  -1  -1 -11  933.32   28.31
   1   1 -11  880.12   29.40
  -1   1  11  914.27   31.40
  -1  -1 -10 1808.87   51.65
   1   1 -10 1743.89   52.74
  -1   1  10 1771.29   54.68
  -1  -1  -9  196.02    8.29
   1   1  -9  203.92    8.87
  -1   1   9  197.39   10.24
  -1   1   8  185.61    9.67
  -1  -1  -8  200.48    8.18
  -1  -1  -7  399.94   13.44
  -1   1   7  366.02   14.99
  -1  -1  -6 1371.18   40.27
  -1   1   6 1389.03   41.98
   1   1  -6 1389.26   41.70
   1   1  -5 2779.25   78.99
  -1   1   5 2770.56   79.34
   1   1  -4 1437.30   41.36
   1  -1   4 1390.11   39.12
  -1   1   4 1389.08   41.58
   1   1  -3  858.05   26.31
  -1   1   0  322.89   11.10
  -1   1  -1  193.10    7.78
   1   1   1  217.01    7.95
   1   1   2  581.95   16.99
   1  -1  -2  556.61   16.99
   1  -1  -3  852.96   25.11
   1   1   3  864.39   26.54
   1   1   3  838.77   25.05
   1   1   4 1455.26   41.93
   1   1   4 1429.70   41.47
   1   1   4 1449.54   43.01
   1   1   5 2748.19   77.10
   1   1   5 2792.18   77.10
   1   1   5 2615.72   78.82
   1   1   5 2768.50   78.71
   1   1   6 1389.60   41.07
   1   1   6 1426.66   41.30
   1   1   6 1391.71   42.79
   1   1   7  362.24   12.81
   1   1   7  356.87   13.16
   1   1   8  207.63    9.15
   1   1   8  200.48    8.64
   1   1   9  213.30    8.87
  -1   1  -9  208.38    9.61
   1   1   9  217.01    9.67
  -1   1 -10 1666.79   49.99
   1   1  10 1644.71   50.05
  -1   1 -11  923.14   30.32
   1   1  11  911.41   30.14
  -1   1 -12  554.38   20.82
   1   1  12  579.09   21.16
   1   1  12  608.43   23.45
  -1   1 -13  813.77   28.31
   1   1  13  826.76   28.43
   1   1  13  858.50   31.06
  -1   1 -14  608.09   23.17
   1   1  14  651.44   23.68
   1   1  14  654.87   26.03
  -1   1 -15  176.63   10.24
   1   1  15  208.26   12.93
   1   1  15  190.70   10.64
  -1   1 -16   95.92    7.38
   1  -1 -16  108.39    7.84
   1   1  16  122.23   10.07
   1   1  16   98.90    7.66
   1   1  17  127.04   10.81
  -1   1 -17  111.42    9.50
  -1   1 -17  117.83    8.35
   1   1  17  130.70    8.98
   1  -1 -17  119.43    8.58
  -1   1 -18  218.79   13.56
   1   1  18  259.97   15.62
  -1   1 -18  243.15   12.87
   1  -1 -18  218.04   12.47
   1   1  18  253.85   13.27
   1   1  19   51.94    8.35
  -1   1 -19   42.16    6.81
  -1   1 -19   61.20    6.29
   1  -1 -19   61.49    6.52
   1   1  19   55.31    6.23
   1  -1 -20  195.91   11.84
  -1   1 -20  188.07   11.55
  -1   1 -20  192.53   13.16
   1  -1 -21   98.78    8.35
  -1   1 -21   86.03    9.44
  -1   1 -21   94.72    8.35
  -1   1 -22   44.16    8.24
   1  -1 -22   42.96    6.12
  -1   1 -23  291.66   17.50
   1  -1 -23  274.38   15.44
  -1   1 -23  288.57   15.62
  -1   1 -24  664.43   29.69
  -1   1 -24  728.15   28.89
   1  -1 -24  703.89   28.71
  -1   1 -25  521.60   24.94
  -1   1 -25  541.05   23.97
   1  -1 -25  496.49   23.39
  -1   1 -26  229.83   16.07
  -1   1 -26  224.96   14.24
   1  -1 -26  220.56   14.24
  -1   1 -27  282.05   16.47
  -1   1 -27  260.37   10.98
  -1   1 -27  272.10   17.96
   1  -1 -27  292.57   16.70
  -1   1 -28  254.54   15.62
  -1   1 -28  218.39    9.90
  -1   1 -28  249.73   17.22
   1  -1 -28  248.42   15.33
  -1   1 -29  100.04    9.90
  -1   1 -29   75.96    5.55
   1  -1 -29   96.72    9.61
  -1   1 -29   92.72   11.15
  -1   1 -30   26.08    7.66
   1  -1 -30   34.15    6.58
  -1   1 -30   38.09    6.46
  -1   1 -30   28.49    3.89
  -1   1 -31   -2.46    6.81
   1  -1 -31    0.74    3.72
  -1   1 -31    2.29    3.89
  -1   1 -31    2.86    2.97
  -1   1 -32    2.46    6.35
  -1   1 -32    9.50    3.32
   1  -1 -32   14.70    5.49
  -1   1 -32   13.27    4.98
  -1   1 -33   83.05   11.04
  -1   1 -33   56.51    4.98
  -1   1 -34   97.24    6.23
  -1   1 -35  126.30    7.04
  -1   1 -36   56.40    4.86
  -1   1 -37   75.73    5.49
   1  -1 -37  144.83   11.21
  -1   1 -38   31.29    3.83
   1  -1 -38   80.82    9.38
   1  -1 -39  176.12   12.93
   1  -1 -40   84.54    9.78
   1  -1 -41  116.69   10.98
  -1   2  41   -2.75    9.55
  -1   2  40   53.02   11.78
  -1  -2 -39  232.69   13.79
  -1   2  39  331.64   24.14
  -1  -2 -38   10.64    5.21
  -1   2  38   -2.52    8.41
  -1  -2 -37  158.79   11.15
  -1   2  37  171.77   17.33
  -1   2  36   49.71   10.58
  -1  -2 -36   39.47    6.46
  -1   2  35   55.03   10.41
  -1  -2 -35   56.91    7.32
  -1   2  34  192.19   16.93
  -1  -2 -34  137.51   10.64
  -1   2  33  379.63   23.91
   1   2 -33  361.10   19.91
   1   2 -33  338.05   17.96
  -1  -2 -33  320.83   16.42
  -1   2  32  121.66   13.84
  -1  -2 -32  124.69   10.01
   1   2 -32  135.05   11.55
   1   2 -32  131.67   11.15
  -1  -2 -31   59.83    7.44
  -1   2  31   55.31    9.67
   1   2 -31   57.60    7.95
  -1  -2 -31   64.98    8.35
   1   2 -31   61.20    8.07
  -1  -2 -31   46.22   10.35
  -1  -2 -30    8.18    4.69
   1   2 -30   13.56    5.32
  -1   2  30    8.75    6.35
  -1  -2 -30   14.99    8.01
  -1  -2 -30   14.99    4.98
   1   2 -30   10.18    4.00
  -1  -2 -29  399.37   23.91
  -1   2  29  371.80   22.82
   1   2 -29  383.86   19.85
   1   2 -29  387.87   18.99
  -1  -2 -29  418.07   21.22
  -1  -2 -29  350.63   17.22
  -1  -2 -28  282.45   14.81
  -1  -2 -28  286.57   19.91
  -1   2  28  263.29   18.93
   1   2 -28  272.90   16.19
  -1   2  28  257.85   16.59
   1   2 -28  269.98   15.79
   1  -2  28  303.38   17.50
  -1  -2 -28  315.11   17.62
  -1  -2 -27  566.62   22.71
  -1  -2 -27  526.23   28.08
  -1   2  27  583.09   28.71
   1   2 -27  590.07   24.54
   1   2 -27  551.63   24.71
  -1  -2 -27  563.76   25.57
   1  -2  27  564.10   25.85
  -1   2  27  526.63   25.22
   1   2 -26   82.48    9.09
  -1   2  26   85.80   10.18
  -1   2  26   60.06    9.78
   1  -2  26   84.43    9.27
  -1  -2 -26   95.92    9.38
   1   2 -26   88.09    8.58
  -1  -2 -26   91.86    8.81
  -1  -2 -26   93.64   12.58
  -1  -2 -25  502.27   25.97
  -1   2  25  466.75   24.60
   1   2 -25  503.64   22.19
  -1  -2 -25  460.11   22.31
  -1   2  25  466.63   22.59
   1   2 -25  517.02   21.96
  -1  -2 -25  487.85   20.25
   1  -2  25  468.86   22.48
  -1  -2 -24  392.79   22.14
   1   2 -24  350.80   17.79
  -1   2  24  333.07   18.42
   1   2 -24  374.71   18.25
  -1  -2 -24  381.63   19.16
  -1   2  24  395.19   21.39
  -1  -2 -24  377.06   16.93
   1  -2  24  381.63   19.22
   1  -2  23 1062.88   38.95
  -1   2  23 1090.56   41.64
  -1  -2 -23 1120.19   42.50
   1   2 -23 1050.75   37.81
  -1  -2 -23 1070.54   38.90
  -1   2  23 1056.81   38.72
   1   2 -23 1020.09   37.12
  -1  -2 -23 1066.31   36.04
  -1   2  22  114.63   10.12
  -1  -2 -22  129.79   12.76
  -1  -2 -22  107.82    8.69
  -1   2  22  122.23   11.21
  -1  -2 -22  110.74    9.32
   1   2 -22  132.19    9.44
   1   2 -22  116.69    9.55
   1  -2  22  116.11    9.78
   1  -2  21   46.73    6.18
  -1   2  21   38.21    7.15
  -1  -2 -21   44.10    5.95
  -1  -2 -21   38.04    8.29
  -1  -2 -21   39.52    5.72
  -1   2  21   46.73    7.15
   1   2 -21   54.97    6.01
  -1   2  20   52.39    7.78
  -1   2  20   67.78    7.66
   1  -2  20   54.17    6.35
  -1  -2 -20   58.51    6.41
   1   2 -20   52.28    5.95
  -1  -2 -20   51.36    6.23
  -1  -2 -20   73.39    9.15
   1  -2  19  316.25   15.67
  -1   2  19  306.47   15.67
  -1   2  19  305.16   17.16
  -1  -2 -19  340.91   18.36
  -1  -2 -19  319.51   15.67
   1   2 -19  303.67   14.76
  -1  -2 -19  305.04   14.19
   1  -2  18  691.02   27.34
  -1  -2 -18  762.81   30.20
  -1   2  18  732.61   29.40
  -1  -2 -18  737.18   25.80
  -1   2  18  697.95   27.11
   1   2 -18  695.71   26.48
  -1  -2 -18  726.72   27.34
  -1   2  17  400.51   19.28
  -1  -2 -17  407.66   19.91
  -1  -2 -17  382.78   16.19
   1   2 -17  410.98   17.16
  -1  -2 -17  383.52   17.33
   1  -2  17  391.47   17.73
  -1  -2 -16  154.55    8.98
  -1   2  16  145.97   10.58
  -1  -2 -16  154.78   11.50
   1  -2  16  143.97    9.38
   1   2 -16  152.21    8.98
  -1  -2 -16  139.39    9.21
  -1  -2 -15  377.23   15.50
  -1   2  15  367.45   17.62
  -1  -2 -15  398.56   18.59
   1   2 -15  361.38   15.44
  -1  -2 -15  359.50   16.02
   1  -2  15  378.14   16.36
  -1  -2 -14 1041.66   33.46
  -1   2  14 1020.61   36.04
  -1  -2 -14 1037.19   36.61
   1   2 -14 1015.34   33.58
   1  -2  14 1040.11   34.61
  -1  -2 -14  992.35   34.09
  -1  -2 -13 2010.15   59.03
  -1   2  13 2006.21   61.60
  -1  -2 -13 1981.55   62.00
   1  -2  13 1943.52   59.94
   1   2 -13 1951.24   58.92
  -1  -2 -13 1915.89   59.49
  -1  -2 -12   60.63    5.38
  -1   2  12   69.90    6.35
  -1  -2 -12   62.23    6.75
   1   2 -12   63.49    4.98
  -1  -2 -12   56.97    5.21
   1  -2  12   56.00    5.21
  -1  -2 -11  309.79   13.10
   1   2 -11  305.04   12.36
  -1   2  11  290.34   14.01
  -1  -2 -11  317.23   13.16
  -1  -2 -11  332.38   15.04
   1  -2  11  318.20   13.44
  -1  -2 -10  490.54   17.79
   1   2 -10  485.34   16.99
  -1   2  10  468.18   18.82
  -1  -2 -10  519.60   18.19
  -1  -2 -10  480.02   19.56
   1  -2  10  471.04   18.02
  -1  -2  -9  668.37   23.17
  -1   2   9  703.09   24.60
   1   2  -9  692.57   22.42
  -1  -2  -9  714.65   23.79
  -1  -2  -9  704.64   25.45
   1  -2   9  715.62   23.79
  -1   2   8  435.74   16.87
   1  -2   8  420.30   15.96
  -1  -2  -8  446.78   17.73
   1   2  -8  435.34   14.87
  -1  -2  -8  456.56   16.53
  -1  -2  -8  433.86   15.56
  -1  -2  -7   21.39    3.72
  -1  -2  -7   19.85    4.06
   1  -2   7   29.06    3.26
  -1   2   7   28.94    4.06
   1   2  -7   31.52    2.63
  -1  -2  -7   21.22    2.57
  -1   2   6   59.37    5.26
   1   2  -6   67.55    3.60
  -1  -2  -6   63.03    5.72
  -1  -2  -6   66.52    4.12
  -1   2   6   61.26    5.15
   1  -2   6   59.37    4.00
  -1   2   5  447.64   16.19
   1   2  -5  439.69   15.39
  -1  -2  -5  436.60   14.41
  -1   2   5  431.85   15.67
   1  -2   5  432.43   14.59
   1   2  -5  439.63   13.67
   1   2  -4  498.38   14.87
  -1  -2  -4  502.84   15.73
  -1   2   4  502.78   17.39
   1   2  -4  489.97   16.64
   1  -2   4  493.23   16.42
  -1  -2  -3  432.83   13.44
   1   2  -3  433.51   14.59
  -1   2   3  434.60   15.27
   1  -2   3  419.16   14.76
   1  -2   2  123.04    5.89
  -1  -2  -2  116.00    4.40
   1  -2   2  113.94    6.18
   1   2  -2  115.37    5.61
  -1   2   2   99.41    5.89
   1  -2   1  676.32   21.68
   1  -2   1  665.68   20.71
  -1   2   0  739.59   23.22
  -1  -2   0  796.04   23.22
   1  -2   0  773.85   24.54
   1   2   1  676.04   20.82
   1  -2  -1  677.75   22.08
   1   2   2  126.98    5.83
   1   2   2  128.53    7.15
   1   2   2  119.60    4.63
   1   2   3  399.77   13.10
   1  -2  -3  419.90   14.19
   1   2   3  437.17   15.56
   1   2   4  498.26   15.39
   1  -2  -4  460.80   16.19
  -1   2  -4  464.52   15.90
   1   2   4  484.08   17.33
   1   2   4  489.74   18.13
   1  -2  -4  498.43   16.70
  -1  -2   5  450.10   15.62
   1  -2  -5  429.45   15.16
   1   2   5  430.02   15.90
  -1   2  -5  400.39   14.30
   1   2   5  424.48   14.19
   1  -2  -5  433.46   15.50
   1   2   5  420.81   16.82
  -1  -2   6   68.98    5.26
   1   2   6   75.22    4.40
   1   2   6   66.07    5.55
   1  -2  -6   61.26    5.15
   1   2   6   74.13    6.41
  -1   2  -6   62.69    4.18
   1  -2  -7   13.21    3.37
   1   2   7   11.38    3.66
   1   2   7   14.93    2.35
  -1   2  -7   13.73    2.40
   1   2   7   12.41    4.29
  -1  -2   7   12.07    2.86
   1   2   8  448.38   16.07
  -1  -2   8  443.47   17.16
   1  -2  -8  469.26   17.45
   1   2   8  452.50   18.70
   1   2   8  456.91   17.10
  -1   2  -8  451.93   14.59
   1  -2  -9  736.04   25.17
  -1  -2   9  737.30   25.11
   1   2   9  709.61   23.79
   1   2   9  706.24   26.43
   1   2   9  690.45   24.25
  -1   2  -9  718.65   21.62
  -1  -2  10  501.07   19.33
  -1   2 -10  503.75   15.62
   1  -2 -10  500.61   19.45
   1   2  10  512.68   18.30
   1   2  10  476.58   18.30
   1  -2 -11  313.28   14.19
  -1   2 -11  280.51    9.84
   1   2  11  305.62   12.81
  -1  -2  11  288.74   13.67
  -1   2 -12   59.32    3.49
   1  -2 -12   73.22    6.92
  -1  -2  12   60.86    6.01
   1   2  12   57.31    6.75
  -1   2 -13 1956.50   56.34
  -1   2 -13 2085.43   60.92
  -1  -2  13 1991.51   62.29
   1  -2 -13 2108.54   62.63
   1   2  13 1982.30   63.21
  -1  -2  14 1000.93   35.52
  -1   2 -14 1020.95   34.03
   1   2  14 1015.29   36.55
  -1  -2  15  364.99   17.33
  -1   2 -15  372.37   16.13
   1   2  15  361.73   18.42
  -1  -2  16  120.63    9.50
  -1   2 -16  116.23    8.18
   1   2  16  124.47   10.81
  -1  -2  17  422.02   20.25
  -1   2 -17  454.68   19.05
   1   2  17  452.90   21.68
  -1  -2  18  710.53   29.29
   1   2  18  731.29   30.54
  -1   2 -18  739.13   27.51
  -1  -2  19  310.53   17.22
  -1   2 -19  322.72   15.79
   1   2  19  320.14   18.70
  -1  -2  20   60.35    8.07
  -1   2 -20   78.88    7.26
   1   2  20   65.49    9.38
  -1  -2  21   35.12    6.64
  -1   2 -21   39.75    5.66
   1   2  21   38.15    8.58
  -1  -2  22  113.25   10.87
  -1   2 -22  119.15    9.50
   1   2  22  115.03   11.90
  -1  -2  23 1001.44   40.50
  -1   2 -23 1104.00   38.61
   1   2  23 1021.18   41.53
   1   2  24  380.32   22.19
  -1   2 -24  393.13   21.56
  -1  -2  24  379.75   21.45
  -1   2 -24  411.66   19.73
  -1   2 -25  456.51   23.91
   1   2  25  485.39   25.63
  -1  -2  25  461.83   24.54
  -1   2 -25  475.04   22.14
  -1   2 -26  103.76    9.67
  -1  -2  26   86.89   11.10
   1   2  26   69.55   10.75
  -1   2 -26   80.99   10.93
  -1   2 -27  602.02   28.89
  -1  -2  27  575.20   29.23
  -1   2 -27  638.11   27.40
  -1   2 -28  270.27   18.48
  -1  -2  28  297.84   19.91
  -1   2 -28  281.13   16.70
  -1   2 -29  436.83   23.79
  -1  -2  29  391.81   23.79
  -1   2 -29  411.83   21.28
  -1   2 -30   10.12    7.32
  -1   2 -30    5.83    4.35
  -1  -2  30   10.81    6.58
  -1   2 -31   50.96    7.61
  -1  -2  31   60.17   10.35
  -1   2 -31   60.46   10.30
  -1   2 -31   42.56    4.00
   1  -2 -32  154.44   11.73
  -1   2 -32  137.51   11.90
  -1  -2  32  121.49   13.44
  -1   2 -32  136.13   13.67
  -1  -2  33  379.97   22.94
  -1   2 -33  370.94   20.99
   1  -2 -34  138.71   11.38
  -1  -2  34  144.43   14.76
  -1   2 -34  134.48   13.90
   1  -2 -35   55.54    8.58
  -1  -2  35   48.91   10.30
  -1   2 -35   34.89    8.81
   1  -2 -36   59.49    8.41
  -1  -2  36   49.25   10.30
  -1   2 -36   45.36    9.84
   1  -2 -37  168.34   13.27
  -1  -2  37  195.62   18.53
  -1   2 -37  188.70   16.30
   1  -2 -38    9.84    6.69
  -1   2 -38    6.58    7.61
  -1  -2  38    2.57    8.01
   1  -2 -39  233.14   16.07
  -1  -2  39  313.17   23.68
  -1  -2  40   79.45   13.56
   1  -2 -40   64.46    9.15
  -1  -2  41    8.29    9.04
   1  -2 -41   11.33    6.46
  -1   3  40  198.71   19.68
  -1   3  39  123.61   15.73
  -1  -3 -39  114.91   10.64
  -1  -3 -38   30.32    7.26
  -1   3  38   56.28   11.38
  -1  -3 -37  174.40   12.70
  -1   3  37  216.04   19.45
  -1  -3 -36  153.75   12.13
  -1   3  36  192.02   17.73
  -1  -3 -35  191.39   12.93
   1   3 -35  178.52   13.73
  -1   3  35  194.31   17.67
  -1   3  34  100.79   13.04
   1   3 -34  108.28   10.58
  -1  -3 -34  109.77   10.12
  -1  -3 -33    7.78    5.38
   1   3 -33    5.26    5.83
  -1   3  33    6.46    6.12
   1   3 -33   16.02    5.03
  -1  -3 -32   30.20    6.64
   1   3 -32   36.04    6.46
  -1   3  32   32.20    8.58
   1   3 -32   35.23    7.38
  -1   3  32   36.84    8.18
  -1   3  31  137.56   14.41
  -1   3  31  146.26   13.61
   1   3 -31  167.65   12.76
   1   3 -31  169.94   12.64
  -1  -3 -31  145.92   12.58
  -1  -3 -31  164.05   11.90
  -1  -3 -30  116.57   13.44
  -1   3  30  123.21   13.16
   1   3 -30  118.06   10.35
  -1   3  30  105.25   11.78
   1   3 -30  127.33   11.33
  -1  -3 -30  126.12   11.44
  -1  -3 -30  123.21   10.52
   1   3 -29   26.25    5.43
  -1  -3 -29   25.74    8.81
   1  -3  29   25.22    6.12
  -1   3  29   38.38    8.47
   1   3 -29   30.77    7.09
  -1   3  29   29.63    7.49
  -1  -3 -29   32.60    6.12
  -1  -3 -29   23.22    6.23
  -1  -3 -28    5.78    7.09
  -1   3  28    1.43    5.43
   1   3 -28    1.26    5.43
   1  -3  28   -1.43    3.66
  -1   3  28   -2.69    6.29
   1   3 -28   -1.26    3.37
  -1  -3 -28   -0.69    3.49
  -1  -3 -28   -3.66    5.09
  -1   3  27  240.58   17.50
   1  -3  27  261.74   16.02
  -1  -3 -27  275.19   16.30
  -1   3  27  230.28   15.90
   1   3 -27  212.84   14.47
  -1  -3 -27  247.96   14.41
  -1  -3 -27  232.63   17.96
   1   3 -27  257.45   14.87
  -1  -3 -26  569.02   24.08
   1  -3  26  590.87   25.97
  -1  -3 -26  611.29   29.69
  -1  -3 -26  555.35   25.57
  -1   3  26  555.98   27.91
  -1   3  26  592.18   27.00
   1   3 -26  568.67   24.65
  -1  -3 -25  510.73   21.79
   1  -3  25  488.94   22.99
  -1  -3 -25  476.47   25.85
  -1  -3 -25  486.77   22.82
  -1   3  25  481.10   25.11
  -1   3  25  467.20   23.22
   1   3 -25  484.08   21.85
  -1  -3 -24  264.95   14.81
  -1  -3 -24  285.31   19.05
  -1   3  24  273.13   17.67
   1   3 -24  278.90   14.81
  -1  -3 -24  291.32   15.90
  -1   3  24  244.47   15.84
   1  -3  24  248.07   15.04
  -1   3  23    5.89    5.61
  -1  -3 -23    8.58    5.38
  -1   3  23    1.20    5.32
   1  -3  23   10.01    4.06
   1   3 -23    9.09    3.60
  -1  -3 -23    9.32    4.29
  -1  -3 -23    4.80    6.29
  -1  -3 -22  260.77   17.16
  -1   3  22  231.26   15.79
   1   3 -22  251.51   13.67
   1  -3  22  259.74   14.70
  -1  -3 -22  248.59   14.41
  -1   3  22  231.26   14.87
  -1  -3 -22  257.00   14.13
   1   3 -21  509.59   21.39
   1  -3  21  551.52   22.99
  -1  -3 -21  500.72   21.62
  -1   3  21  503.30   24.42
  -1  -3 -21  542.36   25.63
  -1  -3 -21  521.43   22.54
   1   3 -20  332.50   15.84
   1  -3  20  314.94   16.42
  -1  -3 -20  333.70   16.30
  -1   3  20  360.07   18.88
  -1  -3 -20  356.18   19.68
  -1  -3 -20  346.63   16.87
   1   3 -19  201.34   11.44
   1  -3  19  215.13   12.53
  -1   3  19  205.17   13.79
  -1  -3 -19  230.34   15.04
  -1  -3 -19  205.92   12.24
  -1  -3 -19  218.16   12.53
  -1   3  18   16.30    4.92
   1  -3  18   13.10    3.49
  -1  -3 -18   10.81    5.66
   1   3 -18   12.07    3.32
  -1  -3 -18   11.95    3.60
  -1  -3 -18    6.41    4.29
  -1   3  17  112.40    9.78
  -1  -3 -17  135.33   11.10
   1   3 -17  115.77    7.89
   1  -3  17  118.46    8.69
  -1  -3 -17  127.73    8.87
  -1  -3 -17  126.93    9.15
  -1   3  16  205.06   12.87
  -1  -3 -16  210.72   13.50
   1   3 -16  221.53   10.93
  -1  -3 -16  204.26   11.38
   1  -3  16  200.25   11.44
  -1  -3 -16  199.11   11.55
  -1   3  15  289.83   15.16
  -1  -3 -15  255.62   15.16
   1   3 -15  289.31   12.76
  -1  -3 -15  272.21   13.38
   1  -3  15  287.20   13.84
  -1  -3 -15  287.88   14.13
  -1   3  14  255.97   13.73
  -1  -3 -14  231.89   14.07
   1   3 -14  257.97   11.67
  -1  -3 -14  261.74   12.53
   1  -3  14  251.91   12.47
  -1  -3 -14  265.80   13.16
  -1   3  13  145.46    9.67
  -1  -3 -13  131.22    9.95
   1   3 -13  141.11    7.72
   1  -3  13  133.50    8.29
  -1  -3 -13  128.36    8.18
  -1  -3 -13  133.50    8.98
  -1   3  12  821.55   29.17
  -1  -3 -12  816.63   30.43
   1   3 -12  785.46   26.60
   1  -3  12  817.83   28.08
  -1  -3 -12  835.80   27.91
  -1  -3 -12  816.35   28.83
  -1   3  11  672.43   24.42
   1  -3  11  645.26   23.22
   1   3 -11  633.82   21.74
  -1  -3 -11  659.45   25.57
  -1  -3 -11  679.13   24.48
  -1  -3 -11  655.50   22.88
  -1  -3 -10 1725.01   53.48
   1   3 -10 1623.71   48.91
   1  -3  10 1640.65   50.79
  -1  -3 -10 1692.70   51.99
  -1  -3 -10 1680.51   50.22
  -1   3  10 1660.67   51.65
  -1   3   9  742.50   25.57
   1  -3   9  738.56   24.88
  -1  -3  -9  766.53   27.46
  -1   3   9  704.29   26.48
  -1  -3  -9  721.34   25.97
   1   3  -9  729.40   23.11
  -1  -3  -9  704.18   24.08
  -1  -3  -8  109.02    6.12
  -1   3   8  119.72    8.24
   1   3  -8  111.37    5.38
   1  -3   8   95.18    6.18
  -1   3   8  113.94    7.04
  -1  -3  -7   -0.17    1.37
  -1   3   7    2.52    3.49
  -1   3   7    4.12    2.63
   1   3  -7    1.72    1.20
  -1  -3  -6   53.82    3.72
   1  -3   6   56.80    4.69
  -1   3   6   53.31    4.52
   1   3  -6   52.22    2.97
  -1   3   6   49.93    5.55
  -1  -3  -5  395.30   13.79
   1  -3   5  433.06   15.50
  -1   3   5  423.56   16.64
   1  -3   4  333.53   12.98
  -1   3   4  323.52   13.67
  -1  -3  -4  316.94   10.93
   1   3  -4  320.26   11.61
   1   3  -3  245.96    9.15
   1  -3   3  258.77   11.04
  -1  -3  -3  235.72    8.35
   1  -3   3  249.85    9.38
  -1   3   3  236.86   11.04
   1  -3   2  455.19   14.87
  -1  -3  -2  449.47   13.73
   1  -3   2  463.20   17.05
   1   3  -2  458.22   14.70
  -1   3   1 1067.45   31.35
   1  -3   1 1074.72   34.15
   1  -3   0 2879.92   83.45
   1   3   1 1085.01   35.06
   1  -3  -1 1116.36   34.72
  -1  -3   1 1104.29   31.40
   1   3   2  489.40   15.73
   1   3   2  493.63   18.88
   1  -3  -2  497.52   18.53
   1  -3  -2  483.51   15.79
  -1   3  -2  488.94   18.02
   1  -3  -3  230.68   10.98
   1   3   3  208.55    8.18
   1  -3  -3  213.98    8.35
  -1   3  -3  209.64   10.01
   1   3   3  212.32   10.87
  -1   3  -4  277.02   12.01
   1  -3  -4  291.03   13.16
   1  -3  -4  294.18   10.87
   1   3   4  318.31   13.67
   1   3   5  444.55   17.96
   1  -3  -5  478.41   18.13
  -1   3  -5  424.99   16.19
   1   3   6   69.44    6.35
  -1  -3   6   66.01    5.03
   1  -3  -6   64.92    6.35
  -1   3  -6   62.92    5.09
   1   3   7    2.46    3.72
   1  -3  -7    1.26    2.97
  -1   3  -7    1.77    2.63
   1  -3  -7    6.29    4.40
  -1  -3   7    2.86    2.29
  -1  -3   8  101.41    6.81
  -1   3  -8  114.51    6.46
   1   3   8  108.05    7.95
   1  -3  -8  108.39    7.49
  -1  -3   9  739.36   25.97
   1   3   9  755.83   26.88
   1  -3  -9  765.50   26.83
  -1   3  -9  749.25   24.25
  -1  -3  10 1613.59   50.91
  -1   3 -10 1651.40   48.39
   1   3  10 1650.20   51.54
   1  -3 -10 1647.22   51.77
  -1   3 -11  665.00   21.79
   1   3  11  664.03   24.88
  -1  -3  11  679.70   24.77
   1  -3 -11  675.75   25.34
  -1   3 -12  853.98   26.71
   1   3  12  854.33   30.03
  -1  -3  12  840.26   30.14
   1  -3 -12  857.82   30.89
  -1   3 -13  119.60    6.41
   1  -3 -13  122.64    9.09
   1  -3 -13  124.24    9.38
  -1  -3  13  127.73    8.92
  -1   3 -14  284.17   10.93
   1  -3 -14  313.85   15.56
   1  -3 -15  322.60   16.36
  -1  -3  15  311.56   15.84
  -1   3 -15  310.19   11.73
   1  -3 -16  206.32   13.16
  -1  -3  16  198.14   12.64
  -1   3 -16  197.39    8.52
  -1   3 -17  112.11    6.12
  -1  -3  17  127.38   10.07
   1  -3 -17  135.10   10.93
   1   3  17  126.12   11.15
  -1  -3  18    8.75    4.52
   1  -3 -18    6.86    5.55
   1   3  18    7.89    5.78
  -1   3 -18    5.89    2.57
   1  -3 -19  261.74   15.96
  -1   3 -19  241.27    9.84
  -1  -3  19  260.08   15.39
   1   3  19  221.25   15.44
   1   3  20  324.15   19.05
   1  -3 -20  320.26   16.70
   1  -3 -20  312.19   18.36
  -1   3 -20  307.16   11.73
  -1  -3  20  311.34   17.73
   1  -3 -20  308.99   16.13
   1   3  21  485.74   24.88
   1  -3 -21  503.64   22.48
  -1  -3  21  470.35   23.57
   1  -3 -21  530.69   25.05
  -1   3 -21  496.38   16.93
   1  -3 -21  511.76   22.42
  -1  -3  22  227.31   16.02
   1   3  22  280.85   18.07
  -1   3 -22  254.71   14.47
   1  -3 -22  271.47   17.56
   1  -3 -22  292.17   15.79
   1  -3 -22  237.49   14.59
  -1  -3  23    9.72    5.95
   1  -3 -23   17.79    7.89
   1   3  23   12.24    7.61
  -1   3 -23   10.07    4.18
   1  -3 -23   19.62    6.86
   1  -3 -23    6.58    3.78
   1  -3 -24  293.49   19.10
   1  -3 -24  306.30   16.76
   1  -3 -24  261.97   15.90
  -1  -3  24  278.45   18.02
   1   3  24  275.41   18.93
  -1   3 -24  291.72   15.90
   1  -3 -25  435.06   24.54
   1  -3 -25  459.25   21.96
   1  -3 -25  469.43   22.54
  -1  -3  25  462.86   24.60
   1   3  25  453.53   25.28
  -1   3 -25  495.40   22.19
   1  -3 -26  545.28   27.97
   1  -3 -26  537.50   24.77
   1  -3 -26  586.98   25.80
  -1  -3  26  528.46   27.34
   1   3  26  534.24   28.14
  -1   3 -26  596.59   25.45
   1  -3 -27  239.84   17.85
  -1  -3  27  226.91   17.16
  -1   3 -27  243.84   15.10
   1  -3 -27  239.89   15.39
   1  -3 -27  245.56   15.50
   1   3  27  243.10   18.25
   1  -3 -28    0.69    3.43
  -1  -3  28   -1.83    6.23
   1  -3 -28    5.66    5.95
   1  -3 -28    3.66    6.52
   1   3  28   -0.97    6.92
  -1   3 -28    1.32    3.49
   1  -3 -29   40.44    6.92
   1  -3 -29   50.85    9.67
   1   3  29   56.00   10.52
  -1   3 -29   40.38    9.38
   1  -3 -29   49.88    8.18
  -1  -3  29   36.15    8.52
  -1   3 -29   38.09    6.41
  -1  -3  30  100.73   12.07
   1  -3 -30   92.95   12.30
   1  -3 -30  116.63   10.81
  -1   3 -30   91.75   11.73
  -1   3 -30  115.14   10.41
   1  -3 -30  124.81   11.15
   1   3  30  118.69   14.01
   1  -3 -31  142.83   14.59
  -1   3 -31  164.05   14.47
   1   3  31  164.73   15.44
  -1   3 -31  168.85   12.58
   1  -3 -31  150.55   12.47
  -1  -3  31  166.62   15.21
  -1   3 -32   49.53    9.32
  -1   3 -32   31.92    6.23
  -1  -3  32   32.83    8.41
   1  -3 -32   41.81    8.01
  -1  -3  33   12.01    6.69
  -1   3 -33    6.23    1.83
   1  -3 -33   14.41    6.81
  -1   3 -33   19.56    9.09
  -1   3 -33    4.00    1.60
  -1  -3  34   96.09   12.93
   1  -3 -34   88.26   10.24
  -1   3 -34  102.90   12.98
  -1   3 -35  211.18   17.27
  -1  -3  35  226.17   18.99
   1  -3 -35  183.78   14.70
  -1  -3  36  147.80   16.02
   1  -3 -36  151.12   13.10
  -1   3 -36  161.47   15.62
  -1  -3  37  196.82   18.53
  -1   3 -37  189.84   16.76
   1  -3 -37  159.01   13.84
  -1   3 -38   75.22   11.50
   1  -3 -38   57.31    9.44
  -1  -3  38   64.98   12.30
  -1  -3  39  115.37   15.50
   1  -3 -39  105.42   11.78
  -1  -3  40  190.13   19.28
  -1   4  40   75.05   13.38
  -1   4  39   16.70    9.27
  -1  -4 -39   19.96    6.92
  -1   4  38  205.00   18.88
  -1  -4 -38  157.24   13.10
  -1  -4 -37   98.44   10.52
  -1   4  37  111.60   14.19
  -1   4  36   80.19   12.47
  -1  -4 -36   83.45    9.78
  -1  -4 -35  131.56   11.61
  -1   4  35  136.08   15.39
  -1  -4 -34   19.39    6.41
  -1   4  34   29.17    8.35
   1   4 -34   30.03    7.44
  -1   4  34   25.45    8.69
  -1  -4 -33    7.04    5.09
   1   4 -33    9.27    4.35
  -1   4  33   -2.12    6.58
  -1   4  33    4.35    6.64
   1   4 -33    7.09    6.18
  -1   4  32  128.70   14.41
   1   4 -32  145.34   11.55
  -1   4  32  133.96   13.61
   1   4 -32  115.77   11.95
  -1  -4 -32  116.80   11.04
  -1   4  31  112.45   12.93
  -1   4  31  114.57   12.47
   1   4 -31  113.08   11.21
  -1  -4 -31  111.31   10.81
   1   4 -31  110.91   10.07
   1   4 -30   67.27    8.01
  -1   4  30   66.47   10.18
   1  -4  30   68.70    8.69
  -1  -4 -30   76.65    9.09
  -1   4  30   70.87   10.64
  -1  -4 -30   62.18    8.35
  -1  -4 -29   61.78   11.33
  -1   4  29   52.51    9.67
  -1   4  29   78.31   10.35
   1   4 -29   71.84    7.89
  -1  -4 -29   54.05    8.29
   1  -4  29   55.48    8.01
  -1  -4 -29   72.07    8.58
  -1   4  28  312.88   19.33
  -1  -4 -28  333.87   22.19
   1  -4  28  378.83   19.91
  -1  -4 -28  363.90   18.82
   1   4 -28  345.48   18.02
  -1  -4 -28  317.51   18.48
  -1   4  28  339.99   21.51
  -1   4  27  347.37   20.59
  -1  -4 -27  365.39   23.22
   1  -4  27  412.86   20.65
  -1  -4 -27  378.54   19.50
   1   4 -27  397.99   19.28
  -1  -4 -27  412.92   20.82
  -1   4  27  385.69   22.48
  -1   4  26  131.90   12.24
  -1  -4 -26  146.26   14.64
   1  -4  26  151.12   11.73
  -1  -4 -26  163.88   12.13
   1   4 -26  168.91   11.44
  -1  -4 -26  162.62   12.24
  -1   4  26  143.28   13.21
  -1   4  25  368.36   20.36
  -1   4  25  360.93   20.99
  -1  -4 -25  344.11   18.70
  -1  -4 -25  353.61   21.96
  -1  -4 -25  359.15   18.65
   1   4 -25  370.94   18.02
   1  -4  25  380.20   19.28
  -1   4  24  183.27   14.41
  -1  -4 -24  155.12   11.61
  -1  -4 -24  172.40   14.99
  -1  -4 -24  173.43   12.53
   1   4 -24  171.14   11.21
   1  -4  24  167.99   11.95
  -1   4  23  102.39   10.87
  -1  -4 -23   97.47    9.09
  -1  -4 -23   94.26   11.78
  -1  -4 -23   91.80    9.61
   1   4 -23  113.60    8.75
   1  -4  23  108.62    9.38
  -1   4  22  402.45   21.11
  -1  -4 -22  374.60   18.53
  -1  -4 -22  396.68   21.91
  -1  -4 -22  379.52   18.88
   1   4 -22  356.07   17.05
   1  -4  22  340.62   17.90
  -1   4  21  242.81   15.73
  -1  -4 -21  229.65   13.67
  -1  -4 -21  242.58   16.59
  -1  -4 -21  227.08   14.19
   1   4 -21  238.92   12.87
   1  -4  21  249.62   14.07
  -1   4  20  240.64   15.56
  -1  -4 -20  258.08   14.19
  -1  -4 -20  251.39   16.70
  -1  -4 -20  282.74   15.50
   1   4 -20  263.12   13.33
   1  -4  20  259.80   14.36
   1  -4  19   77.33    7.26
  -1  -4 -19   85.63    7.66
  -1  -4 -19   67.95    9.21
  -1  -4 -19   87.92    8.87
  -1   4  19   91.80    9.21
   1   4 -19   67.84    6.29
  -1  -4 -18  475.95   20.36
   1  -4  18  486.59   20.53
   1   4 -18  466.35   18.93
  -1  -4 -18  486.82   21.39
  -1   4  18  452.05   21.85
  -1  -4 -18  459.88   22.82
   1  -4  17  297.61   14.81
  -1  -4 -17  287.94   14.70
   1   4 -17  294.18   13.56
  -1  -4 -17  310.88   16.19
  -1   4  17  312.88   16.53
  -1  -4 -17  312.54   17.56
  -1  -4 -16  373.68   16.42
   1  -4  16  358.87   16.36
   1   4 -16  344.68   14.87
  -1  -4 -16  354.75   17.50
  -1  -4 -16  355.38   18.93
  -1   4  16  352.98   17.85
  -1  -4 -15  312.25   14.76
   1  -4  15  337.53   15.27
  -1   4  15  325.58   16.30
  -1  -4 -15  327.12   17.62
   1   4 -15  324.09   13.79
  -1  -4 -15  319.46   16.24
   1  -4  14  311.68   14.59
  -1  -4 -14  327.12   14.64
  -1   4  14  304.19   15.73
  -1  -4 -14  344.17   17.73
   1   4 -14  331.41   13.56
  -1  -4 -14  322.20   16.13
  -1  -4 -13   60.12    7.55
  -1   4  13   60.00    6.46
  -1  -4 -13   51.71    5.09
  -1  -4 -13   54.97    6.98
   1  -4  13   51.88    5.32
   1   4 -13   50.85    4.40
  -1  -4 -12 1801.20   54.80
   1  -4  12 1736.63   55.03
  -1  -4 -12 1758.93   57.20
   1   4 -12 1810.99   53.20
  -1  -4 -12 1858.86   58.86
  -1   4  12 1806.98   56.28
  -1   4  11 1054.07   35.69
  -1  -4 -11 1044.57   34.26
  -1   4  11 1066.54   38.38
   1  -4  11 1066.19   34.95
   1   4 -11 1078.61   32.89
  -1  -4 -11 1072.43   37.18
  -1  -4 -10  101.47    8.47
   1  -4  10   96.27    6.64
  -1   4  10  100.96    9.21
  -1   4  10   96.84    7.15
  -1  -4 -10  103.76    6.46
   1  -4   9  108.22    6.98
  -1   4   9  126.35    9.78
  -1   4   9  121.55    7.55
  -1  -4  -9  115.60    6.64
  -1   4   8  243.95   13.61
  -1   4   8  232.86   11.04
   1  -4   8  233.14   10.81
  -1  -4  -8  256.14   10.41
  -1  -4  -7    4.46    1.66
  -1   4   7   -0.46    4.00
  -1   4   6  395.76   17.56
   1  -4   6  397.48   16.13
  -1  -4  -6  379.23   13.67
  -1   4   5   82.77    7.38
   1  -4   5   87.46    6.75
   1   4  -5   81.39    7.32
  -1  -4  -5   87.74    4.69
  -1  -4  -4  130.07    5.72
   1   4  -4  132.36    9.04
   1  -4   4  120.00    8.18
  -1   4   4  137.45    8.87
   1  -4   4  132.99    6.29
  -1   4   3   14.19    3.89
   1  -4   3    9.15    3.89
   1  -4   3   12.70    2.35
  -1  -4  -3   11.73    1.60
   1  -4   2 2375.48   69.84
  -1   4   2 2352.26   65.32
  -1  -4  -2 2298.09   64.69
   1   4  -1  401.02   12.70
   1  -4   1  413.26   17.05
  -1  -4  -1  405.49   12.13
   1  -4   0  105.42    7.89
  -1   4   0  113.54    8.35
   1   4   0  102.90    4.40
   1  -4  -1  401.20   17.10
   1  -4  -1  393.36   12.76
  -1   4  -1  412.98   17.16
   1  -4  -2 2316.86   65.26
  -1   4  -2 2389.78   70.07
   1   4   2 2212.70   70.70
   1  -4  -2 2457.51   70.93
  -1  -4   2 2313.37   65.15
  -1   4  -3   13.73    4.29
   1  -4  -3   18.13    4.92
   1   4   3    8.47    4.40
   1   4   3   12.53    2.23
   1   4   4  113.77    8.87
   1   4   4  111.20    5.43
  -1   4  -4  109.36    7.84
   1  -4  -4  118.92    8.92
   1  -4  -5  101.93    8.24
  -1   4  -5   92.32    7.26
   1   4   5   97.70    8.52
   1   4   6  415.90   18.48
   1  -4  -6  418.13   18.13
  -1   4  -6  395.30   16.59
  -1   4  -7    3.43    3.43
   1  -4  -7    0.46    4.23
   1   4   7   -0.92    4.63
  -1  -4   7    0.80    2.69
  -1  -4   8  235.60   11.10
  -1   4  -8  235.72   11.38
   1  -4  -8  245.84   13.33
   1   4   8  235.32   13.33
  -1   4  -9  133.62    8.24
   1   4   9  138.14   10.12
  -1  -4   9  139.28    8.29
   1  -4 -10   94.78    8.12
  -1  -4  10   98.27    7.21
   1   4  10   94.26    8.81
  -1   4 -10   97.81    6.92
   1  -4 -11 1108.58   37.75
   1   4  11 1106.63   38.04
  -1   4 -11 1061.33   34.55
  -1  -4  11 1051.26   35.92
   1  -4 -12 1829.80   57.83
   1   4  12 1730.39   57.37
  -1  -4  12 1806.01   56.17
  -1   4 -12 1795.31   54.00
   1   4  13   74.30    8.18
  -1   4 -13   59.94    5.49
  -1  -4  13   54.80    6.35
   1  -4 -13   68.75    7.89
  -1   4 -14  328.84   13.61
  -1  -4  14  320.83   15.96
   1  -4 -14  327.52   16.87
   1  -4 -14  330.73   16.93
  -1   4 -15  296.12   12.70
  -1  -4  15  308.76   15.67
   1  -4 -15  285.25   15.84
   1  -4 -15  300.93   16.53
  -1   4 -16  353.15   14.41
  -1  -4  16  363.27   18.07
   1  -4 -16  371.62   18.48
   1  -4 -16  408.29   19.56
  -1   4 -17  309.39   13.10
  -1  -4  17  302.64   16.53
   1  -4 -17  354.29   17.73
   1  -4 -17  312.25   17.62
  -1   4 -18  479.56   17.90
  -1  -4  18  514.22   22.88
   1  -4 -18  501.81   22.71
   1  -4 -18  493.34   23.45
  -1   4 -19   80.71    6.12
  -1  -4  19   84.20    8.92
   1  -4 -19   76.99    9.44
   1  -4 -19   95.98   10.18
   1  -4 -20  244.24   16.59
  -1  -4  20  255.85   16.02
  -1   4 -20  270.50   11.61
   1  -4 -20  270.44   16.13
   1  -4 -20  276.16   15.04
   1  -4 -21  257.23   15.79
   1  -4 -21  253.45   16.87
  -1   4 -21  236.69   10.81
  -1  -4  21  259.06   16.02
   1   4  21  231.14   16.76
   1  -4 -21  251.68   14.53
   1  -4 -22  348.46   18.99
   1  -4 -22  351.89   20.59
  -1   4 -22  349.09   13.50
  -1  -4  22  294.40   18.19
   1   4  22  351.95   20.99
   1  -4 -22  317.28   17.39
   1  -4 -23  101.24   10.87
   1  -4 -23   90.20   11.50
  -1   4 -23   94.66    6.35
  -1  -4  23   95.18   10.35
   1   4  23  104.79   12.01
   1  -4 -23  110.05    9.55
   1  -4 -24  151.12   12.76
   1  -4 -24  170.45   14.93
  -1   4 -24  169.94    8.41
  -1  -4  24  138.59   12.70
   1   4  24  168.45   14.99
   1  -4 -24  163.70   12.24
   1  -4 -25  359.44   19.73
   1  -4 -25  341.31   21.45
  -1   4 -25  349.03   13.61
  -1  -4  25  330.78   20.36
   1   4  25  393.70   22.77
   1  -4 -25  411.95   19.96
   1  -4 -26  150.26   12.70
   1  -4 -26  132.42   13.44
  -1   4 -26  133.16    7.26
  -1  -4  26  119.89   12.30
   1   4  26  117.72   13.27
   1  -4 -26  132.59   11.27
   1  -4 -27  373.23   20.53
   1  -4 -27  395.76   23.17
  -1   4 -27  357.67   13.73
  -1  -4  27  372.54   22.25
   1   4  27  376.94   23.34
   1  -4 -27  399.99   20.53
  -1   4 -28  310.36   12.30
   1  -4 -28  338.22   21.62
   1  -4 -28  352.69   19.33
  -1  -4  28  351.95   21.34
   1  -4 -28  330.67   19.16
   1   4  28  339.59   22.14
   1   4  29   65.95   11.15
  -1  -4  29   61.95    9.95
   1  -4 -29   58.57    7.84
  -1   4 -29   55.14    4.58
   1  -4 -29   50.05   10.30
   1  -4 -29   64.58    9.44
   1   4  30   69.61   11.73
   1  -4 -30   68.47    9.78
   1  -4 -30   80.19   11.44
  -1  -4  30   91.86   11.90
  -1   4 -30   54.34    4.52
   1   4  31  114.00   13.79
   1  -4 -31  105.65   11.50
  -1  -4  31  126.81   13.61
  -1   4 -31   76.53    5.09
   1   4  32  121.43   14.19
  -1  -4  32  145.97   14.64
   1  -4 -32  119.20   12.13
   1   4  33   -1.09    7.09
  -1   4 -33    2.80    6.52
  -1  -4  33    3.26    6.58
   1  -4 -33    9.90    6.69
  -1   4 -33   -0.23    1.60
  -1  -4  34   30.49    8.75
  -1   4 -34   36.44    9.15
   1   4  34   14.36    8.29
   1  -4 -34   21.62    7.78
  -1  -4  35  115.37   14.59
  -1   4 -35  100.79   12.93
   1  -4 -35  113.25   12.30
   1   4  35  149.52   16.19
  -1   4 -36   68.70   11.61
  -1  -4  36   79.22   12.58
  -1  -4  37  123.72   15.16
  -1   4 -37  115.60   13.90
  -1  -4  38  149.06   16.82
  -1  -4  39   20.99    9.55
  -1  -4  40   76.65   13.56
  -1   5  39  118.75   14.30
   1  -5  39  147.69   16.76
  -1   5  39  142.43   16.93
  -1   5  38  162.10   17.39
   1  -5  38  132.93   15.90
  -1   5  38  138.94   14.93
  -1   5  37   61.32   10.98
  -1   5  37   90.32   13.21
  -1   5  36   79.28   11.67
  -1   5  36  103.13   13.90
  -1   5  35   50.11   10.81
  -1  -5 -35   40.84    8.47
  -1   5  35   50.16   10.30
  -1   5  34  159.30   15.04
  -1  -5 -34  176.29   14.07
  -1   5  34  153.87   16.02
   1   5 -33   62.00    7.95
  -1   5  33   54.80   10.24
  -1  -5 -33   60.00    9.15
  -1   5  33   64.52   10.30
  -1   5  32   52.28    9.44
  -1   5  32   63.49   10.30
  -1  -5 -32   67.44    9.21
   1   5 -32   53.60    7.21
  -1   5  31    6.29    5.95
   1   5 -31   14.30    4.58
  -1   5  31    9.09    7.15
  -1  -5 -31    8.64    6.29
  -1   5  30   78.59   10.87
   1  -5  30   94.55    9.90
  -1   5  30   86.71   11.61
   1   5 -30   92.38    8.98
  -1  -5 -30   89.46   10.35
  -1  -5 -29  127.10   11.95
  -1  -5 -29  138.08   11.73
  -1   5  29  117.83   12.58
   1  -5  29  137.22   11.84
   1   5 -29  130.81   10.52
  -1   5  29  128.07   13.50
  -1  -5 -28  270.67   17.27
  -1   5  28  285.71   19.22
  -1   5  28  281.71   19.45
   1   5 -28  290.06   16.07
   1  -5  28  293.89   17.33
  -1  -5 -28  298.69   17.45
  -1   5  27   36.78    8.29
  -1  -5 -27   45.30    6.92
   1   5 -27   41.30    6.06
  -1  -5 -27   58.97    8.92
   1  -5  27   44.27    7.09
  -1  -5 -26  136.99   14.19
   1  -5  26  170.74   12.47
   1   5 -26  169.20   11.38
  -1   5  26  165.25   14.59
  -1  -5 -26  159.41   12.13
  -1  -5 -26  180.92   13.50
  -1  -5 -25  243.44   17.79
   1  -5  25  229.83   14.59
   1   5 -25  208.61   12.81
  -1   5  25  236.75   16.82
  -1  -5 -25  211.01   14.01
  -1  -5 -25  216.10   14.93
  -1  -5 -24 1181.68   45.47
   1  -5  24 1138.89   41.07
   1   5 -24 1125.05   39.24
  -1   5  24 1144.10   43.87
  -1  -5 -24 1089.36   40.84
  -1  -5 -24 1065.34   41.30
  -1  -5 -23  252.02   17.62
  -1   5  23  221.48   15.73
  -1  -5 -23  219.02   15.04
   1   5 -23  243.15   13.21
  -1  -5 -23  228.17   13.96
   1  -5  23  237.32   14.19
  -1  -5 -22   39.81    7.78
  -1  -5 -22   36.26    8.01
   1   5 -22   46.79    5.61
  -1   5  22   37.81    7.32
  -1  -5 -22   48.33    6.46
   1  -5  22   46.39    6.35
  -1  -5 -21   14.59    6.64
  -1  -5 -21   19.91    7.49
  -1  -5 -21   15.79    4.75
   1   5 -21   20.31    3.95
   1  -5  21   15.73    4.46
  -1   5  21   19.05    6.29
   1  -5  20  288.28   15.56
  -1  -5 -20  316.43   17.62
  -1   5  20  310.02   17.62
  -1  -5 -20  305.44   15.79
  -1  -5 -20  305.50   18.93
  -1  -5 -19  290.34   16.93
  -1   5  19  259.11   16.19
  -1  -5 -19  291.20   15.04
   1  -5  19  308.99   15.39
  -1  -5 -19  301.15   18.42
  -1  -5 -18  373.17   19.45
  -1   5  18  361.44   18.82
   1  -5  18  383.75   17.62
  -1  -5 -18  369.96   17.33
  -1  -5 -18  376.20   20.53
  -1  -5 -17   98.55   10.07
  -1   5  17   95.98    9.38
  -1  -5 -17  117.03    8.52
   1  -5  17  114.80    8.64
  -1  -5 -17  106.68   10.64
  -1   5  16   77.10    8.01
  -1  -5 -16   66.92    8.64
  -1  -5 -16   67.55    6.52
   1  -5  16   82.48    6.98
  -1   5  15  310.02   15.96
  -1  -5 -15  338.45   17.73
  -1  -5 -15  317.17   14.76
   1  -5  15  294.52   14.53
  -1   5  14  892.14   32.49
  -1  -5 -14  911.47   31.23
   1  -5  14  883.67   31.52
  -1  -5 -14  910.10   34.49
  -1   5  13  249.90   13.33
  -1  -5 -13  264.60   15.39
  -1  -5 -13  242.52   12.01
  -1   5  13  265.86   16.42
   1  -5  13  234.46   12.24
  -1   5  12  465.95   18.93
  -1  -5 -12  435.11   17.50
  -1  -5 -12  452.85   21.05
  -1   5  12  446.67   22.08
   1  -5  12  428.54   17.90
  -1  -5 -11  425.91   16.76
   1   5 -11  439.18   19.68
  -1  -5 -11  443.41   20.65
  -1   5  11  417.27   17.67
  -1   5  11  461.94   21.79
   1  -5  11  413.84   17.27
  -1  -5 -10  982.91   31.97
   1   5 -10  983.20   35.41
  -1   5  10  971.13   32.72
  -1   5  10  966.95   36.84
   1  -5  10 1015.69   32.89
   1  -5   9  468.23   18.13
   1   5  -9  473.27   20.71
  -1   5   9  481.73   21.96
  -1  -5  -9  476.30   17.39
   1   5  -8  779.17   29.40
  -1   5   8  768.64   30.26
  -1  -5  -8  765.78   25.22
   1   5  -7   87.40    8.41
  -1   5   7   88.89    8.81
  -1  -5  -7   89.80    5.38
   1   5  -6   77.22    7.89
  -1  -5  -6   85.00    4.98
  -1   5   6   79.79    8.12
   1   5  -5  218.84   12.98
   1  -5   5  227.02   12.36
  -1   5   5  249.45   13.44
  -1  -5  -5  212.78    8.75
   1  -5   5  214.78    8.75
   1   5  -4  129.10   10.01
   1  -5   4  118.06    8.92
   1  -5   4  115.31    5.43
  -1   5   4  111.71    5.43
  -1  -5  -4  117.94    5.49
  -1   5   4  128.47    9.44
  -1   5   3  316.43   10.47
   1   5  -3  341.14   16.70
  -1  -5  -3  321.92   10.98
   1  -5   3  362.01   16.19
  -1  -5  -2 1266.73   36.49
   1  -5   2 1339.66   43.07
  -1   5   1  765.50   29.00
  -1  -5  -1  752.23   21.85
   1  -5   1  778.48   28.49
   1  -5   0  483.96   20.71
  -1   5   0  486.31   20.88
   1  -5  -1  758.18   28.71
  -1   5  -1  767.61   28.77
   1  -5  -2 1301.74   43.76
  -1   5  -2 1289.67   43.36
  -1  -5   3  315.17   10.30
   1  -5  -3  312.88   16.02
  -1   5  -3  328.67   15.79
   1  -5  -4  130.01    9.95
   1   5   4  116.29   10.07
  -1   5  -4  128.81    9.55
   1   5   5  227.02    8.92
   1  -5  -5  229.83   13.73
  -1   5  -5  268.04   13.56
   1   5   5  255.05   14.64
   1   5   6   79.62    4.69
   1   5   6   81.39    8.75
  -1   5  -6   76.99    7.66
   1  -5  -6   80.14    8.18
  -1   5  -7   76.76    7.32
   1   5   7   75.50    8.52
   1  -5  -7   74.53    8.18
   1   5   8  780.94   30.60
  -1   5  -8  774.88   28.26
   1  -5  -8  775.11   30.37
  -1  -5   9  496.95   18.76
  -1   5  -9  492.09   20.08
   1   5   9  453.53   21.79
   1  -5  -9  500.09   22.19
  -1  -5  10  968.84   32.15
   1   5  10  928.40   35.46
  -1   5 -10  934.86   32.66
   1   5  11  438.38   20.99
  -1  -5  11  468.00   18.53
  -1   5 -11  412.29   18.19
   1   5  12  455.88   21.56
  -1  -5  12  453.42   19.10
  -1   5 -12  443.18   18.70
   1   5  13  240.75   15.33
  -1   5 -13  239.89   12.76
  -1  -5  13  277.82   13.84
  -1   5 -14  891.85   30.66
  -1  -5  14  872.80   32.20
   1  -5 -15  357.67   18.99
  -1   5 -15  333.47   15.16
   1  -5 -15  344.05   18.36
  -1  -5  15  331.93   16.70
  -1   5 -16   67.27    6.75
   1  -5 -16   59.20    8.41
   1  -5 -16   63.89    9.21
  -1  -5  16   83.45    8.24
   1  -5 -17   83.28   10.12
  -1   5 -17   93.64    7.66
   1  -5 -17  114.00   10.75
  -1  -5  17   98.61    9.32
  -1  -5  18  371.11   18.99
   1  -5 -18  353.55   19.96
   1  -5 -18  416.41   20.82
  -1   5 -18  357.09   15.84
   1  -5 -19  294.80   17.96
  -1   5 -19  296.64   13.73
   1  -5 -19  293.49   18.13
  -1  -5  19  291.37   16.87
   1  -5 -20  278.56   17.45
  -1  -5  20  277.53   16.82
   1  -5 -20  285.77   15.67
  -1   5 -20  282.39   13.21
   1  -5 -20  277.13   17.79
  -1   5 -21   17.16    4.69
   1  -5 -21   13.61    4.58
   1  -5 -21   13.96    7.44
   1  -5 -21    6.92    6.75
  -1  -5  21   22.77    6.41
  -1   5 -22   46.56    5.66
   1  -5 -22   56.17    8.98
   1  -5 -22   54.05    6.92
  -1  -5  22   53.31    8.07
   1  -5 -22   46.45    8.98
  -1   5 -23  241.04   11.73
  -1  -5  23  228.34   15.96
   1  -5 -23  215.81   16.70
   1  -5 -23  270.72   15.56
   1  -5 -23  257.11   16.93
   1   5  23  221.08   17.05
  -1   5 -24 1075.12   35.18
  -1  -5  24 1100.17   42.96
   1  -5 -24 1084.61   43.99
   1  -5 -24 1096.34   40.78
   1  -5 -24 1140.72   42.61
   1   5  24 1067.62   44.73
  -1   5 -25  239.32   11.44
  -1  -5  25  243.61   16.99
   1  -5 -25  220.85   17.33
   1  -5 -25  230.63   14.99
   1  -5 -25  237.55   16.53
   1   5  25  225.02   17.73
  -1   5 -26  142.83    8.35
   1  -5 -26  137.05   14.01
  -1  -5  26  121.26   12.64
   1  -5 -26  122.75   12.30
   1   5  26  141.74   14.13
   1  -5 -26  132.93   11.27
   1  -5 -27   32.26    8.92
  -1   5 -27   35.01    4.86
   1  -5 -27   48.79    9.04
   1   5  27   39.70    9.50
  -1  -5  27   34.61    8.18
   1  -5 -27   44.04    6.98
  -1  -5  28  258.88   18.82
   1  -5 -28  306.76   20.71
   1  -5 -28  300.93   17.85
  -1   5 -28  268.44   12.01
   1  -5 -28  289.71   18.65
   1   5  28  275.53   20.31
   1   5  29  120.23   14.24
   1  -5 -29  120.00   12.41
  -1   5 -29  114.51    7.15
  -1  -5  29  121.38   12.98
  -1  -5  30   71.38   10.81
   1  -5 -30   73.84   11.10
  -1   5 -30   59.26    5.26
   1   5  30   67.38   11.50
  -1  -5  31   13.33    7.21
   1  -5 -31    8.24    7.49
  -1   5 -31   14.93    3.32
   1   5  31    5.43    7.04
  -1  -5  32   74.30   11.50
  -1   5 -32   53.31    4.58
   1   5  32   64.23   11.15
   1   5  33   50.74   10.70
  -1   5 -33   36.89    3.72
  -1  -5  34  215.81   18.48
   1   5  34  169.94   17.45
  -1  -5  35   62.86   11.15
   1   5  35   52.39   11.21
  -1  -5  36   82.60   12.47
   1   5  36   81.11   13.56
  -1  -5  37   82.37   12.98
   1   5  37   86.49   13.10
   1   5  37   80.08   12.87
   1   5  38  141.80   16.24
  -1  -5  38  131.27   16.19
   1   5  38  126.41   15.62
   1   5  39  140.71   16.53
  -1  -5  39  134.65   16.53
  -1   6  40   54.17   11.21
  -1   6  39  114.91   15.50
  -1   6  39   76.70   12.76
   1  -6  38   20.31    8.12
  -1   6  38   13.56    8.24
  -1   6  38   20.36    9.09
  -1   6  37  180.81   18.13
   1  -6  37  196.59   17.96
  -1   6  37  165.13   16.87
  -1   6  36   58.63   11.10
   1  -6  36   69.04   11.44
  -1   6  36   74.65   12.41
   1   6 -35    7.55    5.03
  -1   6  35    7.26    7.78
   1  -6  35   16.53    7.89
  -1   6  35   12.41    7.38
   1   6 -34   34.38    6.23
  -1   6  34   32.66    8.98
   1  -6  34   31.00    8.69
  -1   6  34   25.28    9.15
   1   6 -33  128.81   10.47
  -1   6  33  131.90   14.64
  -1   6  33  129.90   14.64
  -1   6  32    2.06    6.06
   1   6 -32   -2.12    4.86
  -1   6  32   -0.97    6.64
  -1   6  31   55.94   10.35
  -1   6  31   46.27    9.50
   1   6 -31   67.27    8.01
   1   6 -30   89.97    8.98
  -1   6  30   83.05   11.44
   1  -6  30   83.34    9.55
  -1   6  30   73.73   11.27
   1  -6  29  160.90   12.53
  -1   6  29  158.56   15.04
   1   6 -29  139.11   11.04
  -1  -6 -29  136.76   13.10
  -1   6  28   67.50   10.47
  -1  -6 -28   66.92    9.90
   1   6 -28   60.17    7.89
   1  -6  28   54.45    7.66
  -1  -6 -28   54.80    7.55
  -1  -6 -27  280.39   16.76
  -1   6  27  310.36   19.79
  -1  -6 -27  233.72   17.22
   1   6 -27  304.24   16.30
   1  -6  27  262.72   16.13
  -1  -6 -26  188.70   13.21
  -1   6  26  160.90   14.30
   1   6 -26  180.23   12.47
  -1  -6 -26  168.74   14.19
   1  -6  26  184.98   12.93
  -1  -6 -25  153.52   11.67
   1  -6  25  147.57   11.33
  -1   6  25  147.35   13.16
   1   6 -25  138.19   11.10
  -1  -6 -25  132.70   12.87
  -1  -6 -24   76.93    9.95
  -1  -6 -24   77.62   10.98
  -1   6  24   67.72    9.44
   1  -6  24   74.65    7.95
   1   6 -24   77.45    8.87
  -1  -6 -24   87.51    8.52
  -1   6  23  256.77   16.53
  -1  -6 -23  223.65   16.13
   1   6 -23  227.54   14.24
  -1  -6 -23  255.17   14.81
   1  -6  23  244.76   14.41
  -1   6  22    8.47    5.43
   1   6 -22    5.61    4.98
  -1  -6 -22    8.12    6.06
   1  -6  22   13.50    4.18
  -1  -6 -22   10.93    4.06
  -1   6  21   94.61    9.84
   1   6 -21   87.69    9.27
  -1  -6 -21  122.98   11.73
   1  -6  21  102.22    8.58
  -1  -6 -21  102.44    8.92
  -1   6  20  266.61   16.13
   1   6 -20  278.33   15.73
  -1  -6 -20  290.92   17.62
  -1  -6 -20  265.00   14.64
   1  -6  20  246.47   14.19
  -1  -6 -19   60.46    9.04
  -1   6  19   60.40    8.12
  -1  -6 -19   71.33    7.15
   1  -6  19   77.85    7.38
   1   6 -19   73.44    8.58
   1  -6  18   77.33    7.38
  -1  -6 -18   84.20    7.55
  -1   6  18   91.86    9.21
  -1  -6 -18   99.18   10.64
   1   6 -18   86.08    9.21
  -1  -6 -17  311.45   15.21
   1  -6  17  324.89   15.44
  -1   6  17  304.41   16.47
  -1  -6 -17  324.21   18.76
   1   6 -17  290.46   16.70
   1  -6  16  104.73    8.18
  -1  -6 -16  115.60    8.41
   1   6 -16  103.82   10.18
  -1  -6 -16   97.58   10.70
  -1   6  16  100.21    9.04
  -1   6  15  107.36   11.90
  -1  -6 -15  100.73   10.98
   1   6 -15  105.99   10.12
  -1  -6 -15  104.16    7.72
   1  -6  15  100.73    7.66
  -1   6  15   93.86    8.69
  -1   6  14  444.55   23.57
  -1   6  14  418.93   18.82
  -1  -6 -14  444.61   22.48
   1   6 -14  438.55   20.88
  -1  -6 -14  430.31   18.02
   1  -6  14  444.55   18.36
  -1  -6 -13  772.48   27.28
   1   6 -13  815.89   31.12
  -1  -6 -13  790.84   32.32
  -1   6  13  745.08   27.80
   1  -6  13  741.42   27.46
  -1   6  13  781.23   33.35
   1   6 -12  101.07   10.07
  -1  -6 -12  100.38   10.75
  -1  -6 -12  105.13    7.21
   1  -6  12  101.99    7.49
  -1   6  12  113.31   11.55
  -1   6  11   70.76    9.72
  -1  -6 -11   79.11    6.01
   1  -6  11   68.30    5.95
   1   6 -11   84.77    9.27
  -1   6  10  617.58   27.00
  -1  -6 -10  572.91   20.71
   1  -6  10  560.15   21.39
   1   6 -10  574.62   25.22
  -1  -6  -9  182.12    8.87
   1  -6   9  172.74    9.50
  -1   6   9  172.34   13.33
   1   6  -9  159.93   12.07
   1  -6   8   72.19    5.43
  -1  -6  -8   74.93    5.15
  -1   6   8   63.15    8.64
   1   6  -8   70.36    8.81
   1  -6   8   72.76    5.83
  -1   6   7   71.10    8.81
   1  -6   7   64.41    4.86
  -1  -6  -7   65.95    4.63
   1   6  -7   73.50    8.87
  -1   6   6   49.42    7.89
  -1  -6  -6   46.62    3.72
   1   6  -6   44.50    7.66
  -1   6   6   45.13    3.66
   1  -6   6   50.05    3.89
   1   6  -5   77.39    8.92
  -1   6   5   83.00    8.92
  -1  -6  -5   76.70    4.46
  -1   6   5   65.04    3.32
   1   6  -4  727.17   28.83
  -1  -6  -4  658.65   21.05
  -1   6   4  706.47   28.03
   1   6  -3  447.93   21.79
   1  -6   3  485.62   21.45
  -1  -6  -3  451.36   14.76
  -1   6   3  491.34   21.62
   1   6  -2  149.00   12.24
   1  -6   2  165.65   11.61
  -1  -6  -2  166.39    6.18
   1   6  -1  275.19   16.53
   1  -6   1  304.30   16.02
  -1  -6  -1  266.61    8.64
   1  -6   0  898.94   33.46
  -1   6   0  865.42   33.52
   1  -6  -1  283.99   15.84
  -1   6  -1  280.16   15.90
   1  -6  -2  192.13   12.81
  -1   6  -2  170.91   12.58
   1  -6  -3  457.08   21.51
  -1   6  -3  466.97   21.28
   1  -6  -4  700.18   28.08
  -1   6  -4  638.40   26.71
   1   6   5   74.42    9.55
   1   6   5   93.01   10.07
   1  -6  -5   89.46    9.38
  -1  -6   5   74.93    3.72
  -1   6  -5   75.22    8.64
   1   6   6   49.42    3.26
   1   6   6   45.24    7.72
  -1   6  -6   67.09    8.18
   1  -6  -6   44.10    7.61
   1   6   6   47.36    8.52
   1  -6  -7   33.92    7.38
   1   6   7   45.53    8.18
   1   6   7   44.96    3.83
  -1   6  -7   50.56    7.44
   1   6   8   84.83   10.07
   1  -6  -8   61.78    8.81
  -1   6  -8   65.61    8.12
   1   6   8   76.53    9.72
   1   6   8   68.12    4.80
   1   6   9  167.77   13.79
   1  -6  -9  163.08   12.93
  -1   6  -9  171.20   11.78
   1   6   9  171.31   13.38
   1   6  10  550.94   27.06
  -1   6 -10  588.01   24.02
   1   6  10  569.53   26.31
   1  -6 -10  596.24   26.31
   1   6  11   69.04    9.72
   1   6  11   73.33   10.07
  -1   6 -11   71.73    8.01
  -1  -6  12  104.85    8.24
   1   6  12  114.06   11.55
   1   6  12  102.22   11.67
  -1   6 -12   97.70    9.27
  -1  -6  13  817.49   29.63
   1   6  13  791.24   33.46
   1   6  13  810.06   35.35
  -1   6 -13  814.97   30.20
  -1  -6  14  433.51   19.10
   1   6  14  401.08   23.45
  -1   6 -14  422.13   19.10
   1   6  15   96.72   12.47
  -1   6 -15   89.06    8.69
  -1  -6  15   95.18    8.81
   1  -6 -16  102.22   11.44
  -1   6 -16  107.65    9.44
  -1  -6  16  107.25    9.67
   1   6  16  107.42   13.21
   1  -6 -17  285.25   18.19
   1   6  17  304.13   20.71
  -1   6 -17  300.41   15.33
  -1  -6  17  294.75   16.30
  -1   6 -18   71.96    7.78
   1  -6 -18   93.23   10.98
  -1  -6  18   96.78    9.21
   1   6  18   82.20   11.78
  -1   6 -19   63.21    7.21
   1  -6 -19   76.65   10.24
  -1  -6  19   66.47    8.18
   1  -6 -20  299.38   18.70
  -1   6 -20  287.43   14.30
  -1  -6  20  278.85   16.70
   1  -6 -20  259.51   15.39
  -1  -6  21   96.50   10.01
   1  -6 -21  106.50    9.50
   1  -6 -21  101.99   11.61
   1  -6 -21   98.61   11.44
  -1   6 -21   93.86    8.12
  -1  -6  22   10.81    5.78
   1  -6 -22   12.58    4.35
   1  -6 -22   12.70    6.46
   1  -6 -22    1.60    6.52
  -1   6 -22   15.50    4.92
   1  -6 -23  233.20   16.70
   1  -6 -23  214.84   14.19
   1  -6 -23  222.28   16.93
  -1   6 -23  224.62   12.30
  -1  -6  23  223.99   15.56
   1  -6 -24   83.74    8.87
   1  -6 -24   64.06   10.58
   1  -6 -24   76.48   10.70
  -1   6 -24   86.49    7.72
  -1  -6  24   91.92   10.52
  -1  -6  25  150.72   13.50
   1  -6 -25  135.33   13.90
  -1   6 -25  131.44    9.21
   1  -6 -25  153.75   12.13
   1  -6 -25  135.28   13.50
   1  -6 -26  170.28   14.87
  -1  -6  26  172.11   14.59
   1   6  26  148.32   15.50
   1  -6 -26  163.02   12.76
  -1   6 -26  163.82    9.95
   1  -6 -26  170.40   15.50
  -1   6 -27  256.60   12.76
   1   6  27  254.08   19.79
  -1  -6  27  248.36   17.85
   1  -6 -27  292.57   17.39
  -1  -6  28   62.35    9.72
  -1   6 -28   56.86    6.12
   1   6  28   63.26   11.21
  -1  -6  29  144.43   14.19
   1   6  29  134.70   15.16
  -1   6 -29  154.44    9.09
   1   6  30   72.93   11.90
  -1   6 -30   78.48    6.52
  -1  -6  30   80.82   11.27
   1   6  31   46.96   10.07
  -1   6 -31   60.69    5.66
  -1   6 -32    2.12    3.32
   1   6  32   -2.35    7.55
  -1  -6  32   -1.03    6.52
   1   6  32   -3.95    6.64
   1   6  33  162.62   15.56
   1   6  33  125.38   15.44
  -1  -6  33  139.91   14.99
  -1  -6  34   36.95    9.38
   1   6  34   29.40    8.35
   1   6  34   31.17   10.18
  -1  -6  35    1.14    7.89
   1   6  35   11.90    7.32
   1   6  35   21.91    9.72
   1   6  36   63.43   11.33
  -1  -6  36   83.05   12.76
   1   6  36   66.64   12.81
   1   6  37  140.94   16.76
   1   6  37  175.14   17.33
  -1  -6  37  167.31   17.62
   1   6  38   26.43   10.81
  -1  -6  38   12.53    8.52
   1   6  38   23.51    8.41
   1   6  39  106.73   15.50
   1   6  39   85.57   13.44
   1   6  40   83.11   14.24
  -1   7  39   11.50    8.64
  -1   7  38   25.17    9.78
   1  -7  38   34.66    9.78
  -1   7  38   34.78   10.52
  -1   7  37   63.72   12.41
  -1   7  37   58.51   11.67
   1  -7  37   49.65   11.44
  -1   7  36  146.54   16.30
   1  -7  36  136.25   15.21
  -1   7  36  137.28   15.84
  -1   7  35  126.01   14.70
  -1   7  35   85.40   13.10
   1  -7  35  106.91   13.21
  -1   7  34   15.27    8.87
  -1   7  34   18.25    7.84
   1  -7  34   27.06    8.69
  -1   7  33   -3.20    7.66
   1   7 -33   12.87    6.12
  -1   7  33    5.21    7.32
   1  -7  33    3.03    6.01
  -1   7  32   63.72   11.67
   1   7 -32   52.45    7.89
  -1   7  32   61.60   10.75
   1  -7  32   61.72   10.30
   1  -7  31   74.02   10.58
  -1   7  31   87.00   12.07
   1   7 -31   89.80    9.55
  -1   7  31   69.33   11.27
   1  -7  30  188.87   15.79
  -1   7  30  194.48   16.36
   1   7 -30  185.38   13.33
   1   7 -29   24.42    6.58
   1  -7  29   24.77    7.04
  -1   7  29   24.60    7.66
   1  -7  28   62.69    7.89
   1   7 -28   50.05    7.84
   1  -7  28   47.82    8.87
  -1   7  28   60.46    9.90
   1  -7  27  198.82   15.44
   1  -7  27  190.59   13.44
   1   7 -27  181.26   13.44
  -1   7  27  201.17   15.90
  -1  -7 -27  214.15   14.36
   1  -7  26  320.32   19.85
   1  -7  26  339.88   18.36
   1   7 -26  348.11   18.82
  -1   7  26  377.00   21.45
  -1  -7 -26  355.55   18.99
   1  -7  25  249.73   16.70
   1   7 -25  247.39   15.56
   1  -7  25  245.27   14.93
  -1   7  25  271.12   17.67
  -1  -7 -25  242.93   15.27
   1  -7  24   54.63    6.92
  -1   7  24   49.08    8.35
  -1  -7 -24   48.16    6.92
   1   7 -24   44.22    7.84
  -1  -7 -23    7.21    4.12
  -1   7  23    4.98    5.15
   1   7 -23    3.78    5.21
   1  -7  23    3.43    3.09
   1   7 -22  299.15   17.27
  -1  -7 -22  290.74   19.16
  -1  -7 -22  316.60   16.64
  -1   7  22  263.00   16.93
   1  -7  22  305.56   16.07
  -1   7  21  181.95   13.61
   1  -7  21  203.11   12.64
  -1  -7 -21  200.25   12.76
   1   7 -21  215.24   14.53
  -1  -7 -21  233.43   16.87
  -1   7  20  218.79   14.59
   1  -7  20  245.10   13.56
  -1  -7 -20  219.02   13.21
  -1  -7 -20  221.65   16.59
   1   7 -20  241.78   15.33
  -1   7  19  101.47    9.38
  -1  -7 -19  106.85   11.73
   1   7 -19  111.08   10.75
   1  -7  19  104.56    8.47
  -1  -7 -19  113.31    8.92
  -1   7  18   33.00    6.06
   1  -7  18   29.86    4.98
  -1  -7 -18   38.50    8.47
   1   7 -18   34.61    7.32
  -1  -7 -18   34.32    5.15
   1   7 -17  217.76   14.53
  -1  -7 -17  195.28   15.39
   1  -7  17  178.69   11.04
  -1  -7 -17  187.56   11.33
  -1   7  16  314.88   20.71
   1   7 -16  311.45   17.96
  -1  -7 -16  314.77   19.39
  -1  -7 -16  320.09   15.33
   1  -7  16  330.67   15.44
  -1   7  15  254.99   18.30
   1  -7  15  250.53   12.98
  -1  -7 -15  248.36   12.87
   1   7 -15  247.79   16.02
  -1  -7 -15  302.64   18.36
  -1  -7 -14  134.02    8.69
   1  -7  14  124.98    8.58
  -1  -7 -14  145.11   12.81
  -1   7  14  139.51   13.79
   1   7 -14  126.58   11.61
  -1   7  13   39.24    8.87
   1  -7  13   41.93    5.09
  -1  -7 -13   40.15    4.75
   1  -7  13   35.41    4.92
   1   7 -13   40.44    7.89
  -1  -7 -12  483.16   18.70
   1   7 -12  480.30   23.17
   1  -7  12  456.85   19.05
   1  -7  12  468.75   18.30
  -1   7  12  504.95   25.40
  -1  -7 -11  242.41   11.61
   1   7 -11  252.36   16.30
   1  -7  11  262.60   12.53
   1  -7  11  250.25   11.44
  -1   7  11  260.37   17.56
   1  -7  10  135.62    7.32
  -1  -7 -10  136.25    7.89
   1   7 -10  147.63   12.53
   1  -7  10  149.00    8.64
  -1   7  10  144.49   13.04
   1  -7  10  120.23    7.61
  -1   7   9   42.61    8.58
   1   7  -9   44.62    8.35
  -1  -7  -9   55.37    4.75
   1  -7   9   66.29    5.72
   1  -7   9   59.03    4.80
   1  -7   9   58.00    4.40
   1  -7   8  115.71    5.61
  -1   7   8   99.30    5.15
  -1  -7  -8  119.15    6.69
  -1   7   8  118.57   11.84
   1   7  -8  119.78   11.61
   1  -7   8  130.07    7.84
  -1   7   7   36.26    8.01
  -1  -7  -7   44.33    3.95
   1   7  -7   36.38    8.35
   1   7  -6  206.72   14.99
  -1   7   6  208.66   14.87
  -1  -7  -6  204.20    8.87
   1   7  -5  177.89   13.79
  -1   7   5  161.19   13.10
  -1  -7  -5  166.68    7.38
  -1  -7  -4  436.89   14.59
   1   7  -4  483.51   23.28
  -1   7   4  425.22   22.02
   1   7  -3   73.04   10.07
  -1  -7  -3   74.76    3.83
  -1   7   3   76.25    9.44
   1   7  -2   75.62   10.35
  -1  -7  -2   70.93    3.37
   1  -7   2   83.80    9.61
   1   7  -1  204.20   15.27
   1  -7   1  218.90   14.53
   1   7   0  178.00   14.36
   1  -7   0  201.40   13.84
   1  -7  -1  235.37   15.33
  -1   7  -1  209.06   14.93
   1  -7  -2   72.70    9.44
  -1   7  -2   72.13    9.61
   1  -7  -3   56.40    8.87
  -1   7  -3   76.19   10.18
   1   7   4  433.63   23.05
   1  -7  -4  448.44   22.48
  -1   7  -4  470.18   22.42
   1   7   5  207.12   15.21
  -1   7  -5  195.51   14.19
   1  -7  -5  215.18   14.76
   1  -7  -6  240.12   15.73
  -1   7  -6  218.44   14.93
   1   7   6  222.16   16.13
   1   7   6  237.66   16.76
   1  -7  -7   38.67    8.47
   1   7   7   33.00    8.24
  -1   7  -7   46.96    8.58
   1   7   7   47.76    9.67
   1   7   8  147.29   13.38
  -1   7  -8  146.14   11.78
   1  -7  -8  129.61   11.95
   1   7   8  119.26    5.03
   1   7   8  125.44   12.81
  -1   7  -9   66.12    8.87
   1   7   9   57.54    9.90
   1  -7  -9   64.06    9.55
   1   7   9   52.97    4.29
   1   7   9   49.82    3.83
   1   7   9   63.72    9.90
   1   7  10  129.84   13.38
   1   7  10  132.70   13.33
   1  -7 -10  127.38   12.13
   1   7  10  121.32    6.75
   1   7  10  126.98    6.69
  -1   7 -10  128.30   11.38
   1   7  11  267.12   17.96
   1   7  11  250.25   18.02
   1  -7 -11  263.40   17.16
   1   7  11  245.21   10.87
  -1   7 -11  265.86   15.62
   1   7  12  471.55   24.77
   1   7  12  460.57   25.51
   1  -7 -12  451.65   23.85
   1   7  12  471.38   17.73
  -1   7 -12  489.00   22.08
  -1   7 -13   48.56    7.66
   1   7  13   39.30    4.75
   1   7  13   59.72   10.18
   1   7  14  124.01    8.24
  -1   7 -14  124.24   10.75
   1   7  14  106.16   12.76
   1   7  15  288.63   13.96
   1   7  15  264.03   20.08
  -1   7 -15  306.59   16.36
   1   7  16  330.78   15.44
   1   7  16  280.45   20.65
  -1  -7  16  344.05   16.76
  -1   7 -16  311.74   16.82
   1  -7 -17  172.68   14.59
  -1  -7  17  197.45   12.36
   1   7  17  165.82   10.93
   1   7  17  154.67   15.73
  -1   7 -17  174.46   12.13
   1   7  18   40.78    9.50
  -1   7 -18   35.52    6.75
   1  -7 -18   42.84    9.21
  -1  -7  18   38.21    6.35
   1   7  18   32.60    5.55
   1  -7 -19  133.73   10.41
   1  -7 -19  123.72   12.93
  -1  -7  19  121.61   10.70
   1   7  19  130.93   10.12
  -1   7 -19  138.31   10.64
   1   7  19  110.05   13.73
   1  -7 -20  194.71   15.96
  -1  -7  20  186.70   13.56
   1   7  20  197.62   12.98
  -1   7 -20  190.30   12.53
   1  -7 -20  198.71   13.16
  -1  -7  21  200.20   14.41
   1   7  21  208.21   13.56
   1  -7 -21  200.14   13.33
  -1   7 -21  194.65   12.53
   1  -7 -22  276.10   16.24
  -1  -7  22  259.68   16.87
   1   7  22  271.24   16.36
  -1   7 -22  294.52   15.33
   1  -7 -23    7.95    3.95
  -1   7 -23   15.50    5.43
   1   7  23    5.95    5.15
  -1  -7  23    8.24    6.29
   1  -7 -24   80.88    8.87
  -1  -7  24   56.28    8.92
   1   7  24   49.93    8.07
  -1   7 -24   60.00    7.38
  -1   7 -25  254.59   14.07
  -1  -7  25  263.92   17.85
   1   7  25  257.17   16.87
   1  -7 -25  271.58   16.76
  -1   7 -26  340.91   16.13
  -1  -7  26  302.18   19.79
   1   7  26  317.57   19.45
   1  -7 -26  325.01   18.88
   1   7  27  167.99   14.41
  -1  -7  27  201.68   16.07
  -1   7 -27  185.84   11.50
   1   7  27  194.59   17.96
  -1   7 -28   51.14    6.58
   1   7  28   55.25    9.09
  -1  -7  28   65.72    9.84
   1   7  28   54.91   10.98
  -1   7 -29   35.75    5.83
   1   7  29   45.42    8.35
  -1  -7  29   44.44    8.92
   1   7  29   44.27   10.47
  -1  -7  30  133.05   14.36
   1   7  30  179.55   15.21
   1   7  30  162.10   16.93
  -1   7 -30  187.90   10.75
   1   7  31  103.70   14.19
   1   7  31   91.23   11.73
  -1  -7  31   88.94   11.95
  -1   7 -31   87.80    7.49
   1   7  32   87.23   13.96
   1   7  32   59.03   10.41
  -1  -7  32   73.04   11.73
   1   7  33   10.01    9.09
   1   7  33    6.86    6.75
  -1  -7  33    9.67    6.92
   1   7  34   24.14   10.47
   1   7  34   26.37    8.18
  -1  -7  34   13.27    8.01
   1   7  35   96.21   13.10
  -1  -7  35  122.92   14.59
   1   7  35  105.02   14.87
   1   7  36  129.33   16.70
   1   7  36  128.01   14.70
  -1  -7  36  133.22   15.56
   1   7  37   64.12   11.27
  -1  -7  37   49.25   11.67
  -1  -7  38   29.51    9.84
   1   7  38   23.85    9.15
   1  -8  37    2.17    6.86
   1  -8  36   11.67    7.04
   1  -8  35   84.71   12.13
  -1   8  35   55.83   11.73
   1  -8  34   33.12    8.98
  -1   8  34   34.15   10.35
   1  -8  33   26.25    8.18
  -1   8  33   39.58   10.18
  -1   8  32  103.07   14.19
   1  -8  32  123.32   13.56
   1   8 -31   19.05    7.09
   1  -8  31   10.93    6.81
   1   8 -30    3.89    6.23
  -1   8  30   14.36    6.81
   1  -8  30   13.21    6.12
   1   8 -29   38.04    7.89
  -1   8  29   40.50    8.92
   1  -8  29   22.94    7.09
   1   8 -28  171.65   13.61
  -1   8  28  177.09   14.93
   1  -8  28  162.96   14.07
   1  -8  27   53.82    7.15
   1   8 -27   49.88    8.47
   1  -8  27   43.30    8.01
  -1   8  27   44.39    8.29
   1  -8  26   13.50    4.29
  -1  -8 -26   12.70    4.29
   1   8 -26   14.30    6.64
   1  -8  26   13.61    6.12
  -1   8  26   20.42    6.92
   1   8 -25   81.22   10.01
  -1   8  25   69.78    9.32
   1  -8  25   83.05    9.78
   1  -8  25   97.07    8.92
  -1  -8 -25   76.07    8.41
   1   8 -24  147.92   12.81
   1  -8  24  151.23   10.87
   1  -8  24  128.24   11.61
  -1   8  24  124.92   11.67
  -1  -8 -24  124.92   10.52
   1  -8  23    6.06    3.55
   1  -8  23    3.26    4.18
  -1  -8 -23    8.41    3.83
   1   8 -23   11.21    6.46
  -1  -8 -22  177.49   12.01
   1   8 -22  151.18   13.27
   1  -8  22  179.32   12.81
   1  -8  22  174.51   11.50
   1  -8  21   10.81    3.66
   1  -8  21   10.01    4.52
  -1  -8 -21    8.29    3.55
   1   8 -21    4.29    6.01
   1  -8  20   24.37    4.58
   1  -8  20   20.48    5.15
  -1  -8 -20   18.07    4.40
   1   8 -20   16.47    6.81
   1   8 -19   98.10   11.21
  -1  -8 -19   92.83    8.24
   1  -8  19   95.41    8.01
   1  -8  19   86.66    8.29
   1   8 -18  170.40   14.13
  -1  -8 -18  174.00   10.98
   1  -8  18  165.82   10.70
   1  -8  18  179.26   11.33
   1  -8  17  108.39    8.64
   1   8 -17  112.34   11.78
  -1  -8 -17  121.78    8.92
   1  -8  17  111.08    8.41
  -1   8  16   95.47   12.70
   1  -8  16   90.43    7.78
   1   8 -16  110.05   11.73
   1  -8  16  103.93    7.95
  -1  -8 -16  108.51    8.24
  -1   8  15   93.35   12.93
   1  -8  15   86.89    7.04
   1  -8  15   83.11    7.04
  -1  -8 -15   93.52    7.38
   1   8 -15   87.11   10.70
   1  -8  14  325.52   14.99
  -1  -8 -14  343.88   15.21
  -1   8  14  343.77   21.91
   1   8 -14  333.07   19.68
   1  -8  14  315.80   14.24
  -1   8  13   12.93    7.49
   1  -8  13   20.08    3.83
  -1  -8 -13   17.05    3.55
   1  -8  13   19.50    3.55
   1   8 -13   22.42    7.84
   1  -8  13   16.59    4.23
   1   8 -12  541.62   26.54
   1  -8  12  509.36   18.93
  -1  -8 -12  559.18   20.76
   1  -8  12  583.26   21.39
   1  -8  12  543.96   19.10
  -1   8  12  571.36   28.89
  -1   8  11   68.30   10.52
   1   8 -11   58.40    9.55
  -1  -8 -11   55.83    5.03
   1  -8  11   49.65    5.21
   1  -8  11   49.76    4.06
  -1   8  11   33.63    3.26
   1  -8  11   47.02    4.23
   1   8 -10   39.64    8.64
  -1  -8 -10   34.03    3.95
  -1   8  10   37.69    9.04
   1  -8  10   33.00    4.29
  -1  -8  -9   70.98    5.26
   1  -8   9   67.44    5.72
  -1   8   9   81.62   10.81
   1   8  -9   66.07    9.95
   1  -8   8  271.07   12.30
  -1   8   8  267.29   18.19
  -1  -8  -8  246.93   10.75
   1   8  -8  271.12   17.73
  -1  -8  -7   50.45    4.06
   1  -8   7   50.11    4.98
   1   8  -7   47.42    9.32
  -1   8   7   54.22    9.32
  -1  -8  -6   61.09    4.18
  -1   8   6   72.70   10.07
   1  -8   6   75.62    5.83
   1   8  -6   65.61    9.84
  -1  -8  -5   12.07    1.94
   1   8  -5   14.93    7.44
  -1   8   5   10.81    6.35
   1   8  -4   80.48   10.64
  -1  -8  -4   70.70    3.72
  -1   8   4   70.98    9.78
   1   8  -3   80.19   10.87
  -1   8   3   72.93   10.01
  -1  -8  -3   69.04    3.09
  -1   8   2  876.35   36.84
   1   8  -2  981.20   39.01
   1   8  -1   67.44   10.24
   1   8   0  116.17   12.41
   1  -8  -1   53.37    8.87
   1   8   1   56.74    9.95
   1  -8  -2  948.76   37.64
   1   8   2  898.43   38.27
  -1   8  -3   90.55   10.87
   1  -8  -3   79.45   10.18
  -1   8  -4   93.75   10.87
   1  -8  -4   92.26   10.70
   1   8   4   75.90   10.41
  -1   8  -5   19.68    7.26
   1   8   5    8.58    6.75
   1  -8  -5   11.44    6.46
   1   8   6   90.43   11.21
  -1   8  -6   88.94   10.12
   1  -8  -6   91.12   10.93
  -1   8  -7   50.85    8.47
   1  -8  -7   45.24    8.98
   1   8   7   44.96    8.81
   1   8   8  264.20   18.70
   1  -8  -8  246.47   17.22
   1   8   8  262.54   18.48
  -1   8  -8  260.43   16.64
   1   8   9   62.80   10.30
   1  -8  -9   99.98   11.15
  -1   8  -9   81.34    9.78
   1   8   9   80.31   11.33
   1   8  10   36.09    9.44
  -1   8 -10   37.24    7.55
   1  -8 -10   27.57    7.72
   1   8  10   32.09    8.24
  -1   8 -11   49.99    8.69
   1   8  11   57.94   10.24
   1  -8 -11   50.11    9.21
   1   8  11   37.41    8.87
   1  -8 -12  582.80   27.80
  -1   8 -12  621.01   25.97
   1   8  12  588.12   29.80
  -1   8 -13   30.83    7.44
   1   8  13   16.93    8.07
   1   8  13   13.33    3.43
   1   8  13   20.71    3.43
   1   8  14  312.59   13.16
  -1   8 -14  336.56   18.36
   1   8  14  318.08   21.56
   1   8  14  299.50   12.98
  -1   8 -15   65.21    8.98
   1   8  15   76.76    6.23
   1   8  15   81.45   11.95
   1   8  16  110.11    7.84
  -1   8 -16   96.50   10.24
   1   8  16  121.78   14.36
   1   8  17  100.38   13.73
   1   8  17   93.64    7.66
  -1   8 -17  123.44   11.15
   1  -8 -17  111.65    9.32
   1   8  18  184.12   17.67
  -1   8 -18  210.21   14.07
   1  -8 -18  214.50   13.21
   1   8  18  172.06   11.10
   1   8  19  111.82   14.47
   1  -8 -19  115.20    9.84
  -1   8 -19  126.24   10.98
   1   8  19  101.13    8.52
  -1   8 -20   19.85    6.58
   1   8  20   19.28    4.98
   1  -8 -20   14.24    4.46
  -1   8 -21    9.15    5.55
   1  -8 -21   13.33    4.58
   1   8  21   12.47    4.63
  -1  -8  22  198.20   14.13
   1  -8 -22  200.20   13.67
  -1   8 -22  200.37   13.44
   1   8  22  189.27   12.87
  -1   8 -23   16.47    5.89
  -1  -8  23   15.73    5.78
   1   8  23   14.01    5.21
   1  -8 -23   14.24    4.80
   1   8  24  153.58   11.95
  -1  -8  24  132.42   12.53
  -1   8 -24  151.64   11.44
   1  -8 -24  143.86   11.78
   1   8  25   97.41   10.18
  -1  -8  25   89.06   10.98
  -1   8 -25  107.93    9.78
  -1  -8  26   18.13    7.15
   1   8  26    7.09    5.26
  -1   8 -26   13.16    5.66
   1   8  27   50.51    8.35
  -1  -8  27   50.51    8.98
  -1   8 -27   56.17    7.44
  -1   8 -28  194.99   12.36
  -1  -8  28  190.30   16.02
   1   8  28  180.12   14.70
  -1  -8  29   32.32    8.52
   1   8  29   27.51    7.84
   1   8  29   24.94    9.78
  -1  -8  30   11.44    7.55
   1   8  30    6.75    6.18
   1   8  30    1.26    7.84
  -1  -8  31   13.84    7.84
   1   8  31    6.41    8.18
   1   8  32  109.08   15.44
  -1  -8  32  118.17   14.41
  -1  -8  33   50.39   10.58
  -1  -8  34   42.16   10.47
  -1  -8  35   76.59   12.41
  -1  -8  36    7.95    8.24
  -1  -8  37   19.85    9.15
   1   9 -29   74.93   10.58
   1   9 -28  148.83   13.38
   1   9 -27    2.23    6.69
   1  -9  27    2.97    5.72
   1   9 -26   82.94   10.87
   1  -9  26   80.99    9.84
   1   9 -25  160.39   14.41
   1  -9  25  135.68   11.95
   1  -9  24  339.53   19.10
   1   9 -24  370.82   21.51
  -1  -9 -24  388.44   19.45
   1  -9  24  372.37   18.13
   1  -9  23   66.64    8.24
   1   9 -23   69.50   10.35
  -1  -9 -23   76.88    8.18
   1  -9  23   64.86    7.04
   1  -9  22    1.72    4.35
   1   9 -22    4.75    6.92
   1  -9  22   12.47    4.00
  -1  -9 -22    3.95    3.49
   1  -9  21   30.49    5.95
   1   9 -21   39.81    8.87
  -1  -9 -21   37.47    5.72
   1  -9  21   39.81    5.49
   1  -9  20  102.84    8.29
   1  -9  20   90.32    8.41
   1   9 -20  109.19   12.13
  -1  -9 -20  103.30    8.69
   1  -9  19  164.45   10.41
  -1  -9 -19  167.71   10.93
   1  -9  19  156.73   10.58
   1   9 -19  146.54   14.01
   1  -9  18  110.79    8.92
  -1  -9 -18  120.46    8.98
   1  -9  18  117.77    8.58
   1  -9  18  121.55    8.75
   1   9 -18  126.41   12.93
  -1  -9 -17    8.47    3.20
   1  -9  17    3.55    4.12
   1  -9  17    5.78    2.86
   1   9 -17    4.12    7.49
  -1   9  17    4.29    6.98
   1  -9  17    4.92    3.26
  -1  -9 -16   22.77    4.12
   1   9 -16   33.12    9.04
   1  -9  16   19.85    4.40
   1  -9  16   25.51    4.12
  -1   9  16   22.31    8.81
   1  -9  16   20.31    3.89
   1  -9  15  279.53   13.04
   1  -9  15  224.16   10.75
  -1   9  15  249.67   20.13
  -1  -9 -15  265.12   12.98
   1   9 -15  247.44   17.79
   1   9 -14  200.31   16.13
   1  -9  14  189.10   10.52
  -1  -9 -14  197.74   10.70
  -1   9  14  187.38   17.45
   1   9 -13  158.44   14.59
   1  -9  13  160.62    9.27
  -1  -9 -13  148.78    8.81
  -1   9  13  145.11   15.27
  -1   9  12   32.66    9.09
   1  -9  12   37.52    4.46
  -1  -9 -12   31.57    4.23
   1   9 -12   25.40    8.47
  -1   9  11  174.06   16.53
  -1  -9 -11  192.82    9.61
   1  -9  11  191.33   10.24
   1   9 -11  201.06   16.19
  -1   9  10  357.50   22.71
   1  -9  10  362.93   15.33
  -1  -9 -10  363.79   14.36
   1   9 -10  392.50   22.59
  -1  -9  -9  110.51    6.41
   1  -9   9  114.11    7.44
  -1   9   9  130.01   13.79
   1   9  -9  138.82   13.96
  -1  -9  -8  125.50    6.41
   1   9  -8  104.05   12.53
   1  -9   8  117.03    7.49
  -1   9   8  114.46   13.10
   1   9  -7   13.04    7.78
  -1  -9  -7    0.17    2.17
  -1   9   7   10.93    7.49
   1  -9   7   14.93    3.32
   1   9  -6   52.51    9.90
   1  -9   6   57.71    5.32
  -1  -9  -6   58.86    3.49
  -1   9   6   53.42    9.78
  -1   9   5  444.38   23.51
   1  -9   5  405.14   15.27
   1   9  -5  453.19   24.02
  -1   9   4   12.07    7.55
   1   9  -4   13.27    8.29
  -1   9   3  164.33   14.81
   1   9  -3  175.60   15.67
  -1   9   2  111.31   12.64
   1   9  -2  129.33   13.67
  -1   9   1  114.28   12.64
   1   9  -1  139.11   14.24
   1   9   0   83.11   12.01
   1   9   1  184.41   16.30
   1   9   2  116.11   13.38
   1   9   3  161.87   15.62
   1   9   3  170.91   15.50
   1   9   4    5.66    7.78
   1   9   5  442.55   25.40
   1   9   6   47.36   10.07
  -1   9  -7    8.58    6.92
   1   9   7   15.73    7.66
   1   9   8  137.11   14.53
  -1   9  -8  129.56   12.70
  -1   9  -9  124.35   12.58
   1   9   9  107.31   13.33
   1   9   9  110.51   13.56
   1   9  10  341.54   22.99
   1   9  10  349.54   22.65
  -1   9 -10  376.20   21.16
   1   9  11  215.81   18.42
  -1   9 -11  207.63   15.50
  -1   9 -12   25.11    7.89
   1   9  12   27.80    9.21
  -1   9 -13  149.80   13.50
   1   9  13  153.12   16.07
  -1   9 -14  215.98   15.84
   1   9  14  209.69   18.76
  -1   9 -15  303.27   18.42
   1   9  15  249.50   20.88
   1  -9 -15  274.10   15.04
  -1   9 -16   29.57    7.55
   1  -9 -16   20.88    4.52
   1   9  16   26.60   10.24
  -1   9 -17   11.78    6.98
   1  -9 -17    3.95    3.43
   1   9  17    7.04    8.29
   1   9  18  126.64   15.50
   1  -9 -18  147.97   11.10
  -1   9 -18  141.74   12.58
   1   9  19  175.89   17.73
   1  -9 -19  168.45   12.18
  -1   9 -19  159.76   13.33
   1   9  20   78.71   12.93
   1  -9 -20   93.01    9.15
  -1   9 -20   99.41   10.58
   1  -9 -21   34.83    6.06
  -1   9 -21   48.16    8.52
   1  -9 -22   14.64    4.69
  -1   9 -22    7.04    6.29
  -1   9 -23   78.02    9.61
  -1   9 -24  371.68   19.85
  -1   9 -25  179.61   13.33
   1  10 -26  133.96   13.61
   1  10 -25   35.46    9.04
   1  10 -24   33.46    9.15
   1  10 -23  184.81   16.02
   1  10 -22   54.91   10.52
   1  10 -21  147.40   14.81
   1  10 -20   57.83   10.64
   1  10 -19    8.87    7.66
   1  10 -18    5.38    7.55
   1  10 -17  174.51   15.84
   1 -10  17  154.84    9.32
  -1  10  17  149.12   16.70
   1  10 -16  149.69   15.04
   1 -10  16  153.58    9.15
  -1  10  16  129.33   15.90
   1 -10  15   63.72    5.83
  -1  10  15   72.53   12.81
   1  10 -15   70.36   11.27
   1 -10  14  113.65    7.49
  -1  10  14  102.79   14.07
   1  10 -14  121.49   14.01
  -1  10  13  205.00   18.53
   1 -10  13  180.81    9.78
  -1  10  12   52.97   11.27
   1 -10  12   56.63    5.15
   1  10 -12   60.63   10.87
   1  10 -11  208.95   17.45
   1 -10  11  181.32    9.55
  -1  10  11  212.21   18.19
   1 -10  10  165.99    8.75
   1  10 -10  190.36   16.53
  -1  10  10  163.53   16.36
  -1 -10 -10  165.65    7.78
  -1 -10  -9   29.17    2.86
   1 -10   9   32.49    3.89
   1  10  -9   43.59    9.95
  -1  10   9   31.92    9.27
  -1  10   8   10.18    7.61
  -1 -10  -8    7.04    1.37
   1 -10   8    7.15    2.69
   1  10  -8   18.07    8.47
  -1  10   7  150.03   15.39
   1 -10   7  150.78    8.18
  -1  10   6  115.14   14.13
   1  10  -6  132.19   14.36
   1 -10   6  103.19    6.75
  -1  10   5   40.95   10.18
   1 -10   5   43.19    4.46
   1  10  -5   64.12   11.38
  -1  10   4  151.81   15.10
   1  10  -4  155.24   15.33
   1 -10   4  143.46    8.01
   1  10  -3  215.87   18.02
   1 -10   3  202.31    9.90
  -1  10   3  190.02   17.10
  -1  10   2    0.92    9.21
   1  10  -2    9.84    8.29
   1  10  -1  175.66   16.64
  -1  10   1  146.14   15.33
   1  10   0  378.72   23.85
  -1  10   0  341.59   22.54
   1  10   1  180.23   16.59
   1  10   1  137.28   14.99
   1  10   2    4.12    8.41
   1  10   2   28.20    9.90
   1  10   3  247.73   19.16
   1  10   3  223.08   18.65
   1  10   4  129.67   14.87
   1  10   4  152.55   15.62
   1  10   5   23.17    9.32
   1  10   5   47.99   10.98
   1  10   6  116.17   13.96
   1  10   7  132.30   14.87
   1  10   8    1.09    8.98
   1  10   9   32.43   10.12
   1  10  10  202.43   18.65
   1  10  11  179.66   17.90
   1 -10 -11  175.14   10.87
   1  10  12   63.72   12.47
   1 -10 -12   66.35    6.75
   1  10  13  204.72   19.22
   1 -10 -13  200.25   12.13
   1  10  14  106.85   14.59
   1 -10 -14  100.84    8.64
   1  10  15   67.32   12.87
   1 -10 -15   66.41    7.26
   1  10  16  108.05   15.33
   1 -10 -16  153.58   10.87
   1  10  17  129.73   16.76
   1  10  18    8.92    9.32
   1  10  19   11.55    9.38
   1  10  20   52.85   12.70
   1  11 -23   31.57    9.32
   1  11 -22  154.67   15.27
   1  11 -21   63.95   11.27
   1  11 -20  102.27   12.98
   1  11 -19    9.50    8.01
   1  11 -18    4.80    8.12
   1  11 -17  150.21   15.84
  -1  11  16   64.58   12.98
   1  11 -16   77.28   12.47
  -1  11  15   24.25   10.41
   1  11 -15   32.55    9.90
  -1  11  14   13.21    8.52
   1  11 -14   17.90    9.38
  -1  11  13   80.59   13.56
   1  11 -13  135.33   14.87
  -1  11  12  106.62   14.99
   1  11 -12  138.42   15.21
  -1  11  11   74.93   12.93
   1  11 -11  105.82   13.90
  -1  11  10   89.75   13.56
   1  11 -10   91.23   13.50
  -1  11   9   91.69   13.61
   1  11  -9   97.01   13.67
  -1  11   8   16.59    9.55
   1  11  -8   15.56    8.98
  -1  11   7  140.54   15.79
   1  11  -7  137.85   15.44
  -1  11   6   33.75   10.47
   1  11  -6   49.42   11.61
  -1  11   5    4.29    9.32
   1  11  -5   29.57    9.67
  -1  11   4   19.10    8.98
   1  11  -4   32.89   10.18
  -1  11   3  229.71   19.10
   1  11  -3  242.35   19.73
  -1  11   2   23.85    9.32
   1  11  -2   39.70   10.30
   1  11  -1   81.91   13.33
  -1  11   1   78.48   13.27
   1  11  -1   91.58   13.27
  -1  11   0    1.03   10.12
   1  11   0  -12.36   10.75
   1  11   0    9.72    9.44
  -1  11  -1   58.29   11.61
   1  11   1   73.39   13.27
   1  11   1   94.61   13.79
   1  11   2   26.03   10.75
  -1  11  -2   16.30    9.67
   1  11   2   47.02   11.90
   1  11   3  179.78   18.25
   1  11   3  241.72   19.96
   1  11   4   33.12   10.35
   1  11   4   29.80   10.30
   1  11   5   20.76    9.72
   1  11   6   42.04   10.81
   1  11   7  145.69   16.59
   1  11   8    8.41    9.27
   1  11   9   91.86   14.01
   1  11  10   58.51   12.58
   1  11  11   72.70   13.44
  -1  12   2  110.11   14.76
  -1  12   1   16.87    9.38
  -1  12   0  -15.62   11.04
  -1  12  -1    8.92   10.01
  -1  12  -2   76.65   13.50
  -2   0   0  443.52   16.59
   2   0   1 2452.13   69.33
   2   0   1 2552.69   72.53
  -2   0  -1 2533.24   72.47
  -2   0  -2  238.75   10.75
   2   0   2  223.82    8.12
   2   0   3    8.29    4.06
  -2   0  -3   15.27    2.46
  -2   0  -4   82.88    4.86
  -2   0  -5  110.05    5.89
   2   0  -5  101.13    7.44
  -2   0  -6  642.86   24.20
   2   0  -6  671.06   24.25
  -2   0  -6  718.08   22.48
   2   0   7  879.78   28.20
  -2   0  -7  862.11   29.86
   2   0  -7  864.62   29.63
  -2   0  -8  120.46    8.41
   2   0  -8  120.00    8.01
   2   0   8  130.93    7.26
  -2   0   8  120.40    8.69
  -2   0  -9  117.37    8.47
   2   0   9  108.68    6.86
   2   0   9  114.74    4.86
  -2   0   9  113.48    8.52
   2   0  -9  102.62    7.55
   2   0 -10   19.33    4.00
  -2   0  10   21.68    4.58
  -2   0 -10   21.05    4.80
   2   0  10   13.84    2.97
   2   0  10   20.93    2.17
   2   0  11   12.36    1.94
  -2   0  11   15.73    4.58
   2   0 -11   12.70    3.78
   2   0  11   11.84    2.75
  -2   0 -11   14.07    4.40
  -2   0  12   11.38    4.12
   2   0  12    7.38    2.52
  -2   0 -12   13.84    4.80
  -2   0  13 1716.66   56.80
   2   0  13 1781.47   54.68
  -2   0 -13 1746.98   56.28
  -2   0  14    0.51    3.89
   2   0  14    4.35    2.80
  -2   0 -14    1.49    4.06
  -2   0  15  374.48   18.70
   2   0  15  379.75   16.70
  -2   0 -15  344.80   17.62
  -2   0 -16   19.22    5.32
  -2   0  16   21.96    5.32
   2   0  16   18.99    3.83
   2   0  17  199.28   12.07
  -2   0  17  220.05   14.01
  -2   0 -17  232.34   13.90
   2   0  18   82.31    7.44
  -2   0 -18   79.45    8.75
  -2   0  18   68.01    8.29
  -2   0  19    6.64    5.38
   2   0  19    1.54    2.86
  -2   0 -19    4.80    4.86
  -2   0 -20   47.30    6.06
  -2   0  20   56.34    8.01
   2   0  20   54.34    6.41
   2   0 -20   39.64    5.55
  -2   0 -20   40.04    7.32
  -2   0 -21   12.30    6.41
  -2   0  21    2.92    5.72
   2   0 -21   14.36    4.23
   2   0  21    9.04    3.55
  -2   0 -21    9.78    4.18
  -2   0 -22  214.78   13.61
  -2   0  22  232.51   15.84
   2   0  22  209.12   13.50
   2   0 -22  221.19   13.10
  -2   0 -22  205.92   14.93
  -2   0  23  792.95   34.43
   2   0 -23  847.12   31.69
   2   0  23  813.20   32.15
  -2   0 -23  796.90   33.40
  -2   0 -23  793.98   31.57
  -2   0  24  103.82   11.38
  -2   0 -24  105.08    9.67
   2   0 -24   94.95    8.75
   2   0  24  109.42    9.95
  -2   0 -24   99.18   10.81
   2   0 -25   31.75    5.83
  -2   0 -25   31.92    5.83
  -2   0 -25   34.66    7.55
  -2   0  25   26.31    7.78
   2   0  25   23.22    5.26
   2   0 -26   15.56    4.75
  -2   0 -26    9.95    4.86
   2   0  26   15.84    5.32
  -2   0 -26   16.76    7.49
  -2   0  26   14.13    8.12
  -2   0  27  330.27   21.79
  -2   0 -27  395.13   20.59
  -2   0 -27  416.47   22.54
   2   0  27  396.62   20.76
   2   0 -27  403.37   20.13
   2   0  28   14.93    5.61
   2   0 -28   14.01    5.26
  -2   0 -28   13.79    8.07
  -2   0 -28   19.22    6.12
  -2   0  28   17.05    7.84
   2   0  29  355.49   20.19
   2   0 -29  360.24   19.33
  -2   0 -29  344.11   21.11
  -2   0 -29  343.77   19.45
  -2   0  29  362.41   22.88
   2   0 -30   58.80    7.89
  -2   0  30   62.00   10.47
  -2   0 -30   60.86    8.29
   2   0  30   51.88    8.41
  -2   0  31  262.14   20.19
   2   0 -31  287.48   17.33
  -2   0 -31  296.86   18.19
  -2   0  32   38.09    9.78
   2   0 -32   35.41    6.64
  -2   0  33  410.00   25.97
  -2   0  34  248.02   20.13
  -2   0  35    4.80    7.89
  -2   0  36   45.53   10.81
  -2   0  37  528.98   31.75
  -2   0  38   55.94   12.24
  -2   0  39  378.66   27.00
  -2   0  40   28.83   10.24
  -2   1  40  167.14   18.59
  -2   1  39   55.94   12.47
  -2   1  38    3.89    8.69
  -2   1  37  224.39   19.96
  -2   1  36  231.49   19.91
  -2   1  35   61.95   11.55
  -2   1  34  174.46   17.10
  -2   1  33  135.62   14.99
   2   1 -32   22.71    5.61
  -2   1  32   15.21    7.61
  -2  -1 -32   22.82    4.29
   2   1 -31   17.05    5.21
  -2  -1 -31   20.08    8.29
  -2  -1 -31    5.38    3.72
  -2   1  31    3.15    6.18
   2   1 -30  274.21   16.19
  -2   1  30  276.73   19.91
  -2  -1 -30  226.97   11.27
   2   1 -29  145.17   11.55
  -2  -1 -29  127.73    8.07
  -2   1  28   32.32    8.35
  -2  -1 -28   38.55    4.86
   2   1 -28   49.76    7.09
  -2   1  27  229.77   17.27
  -2  -1 -27  234.97   11.04
   2   1 -27  231.37   14.53
  -2  -1 -26  888.76   29.74
   2   1 -26  918.79   35.01
  -2   1  25  289.31   19.33
  -2  -1 -25  324.03   13.50
   2   1 -25  344.28   17.39
  -2   1  24  440.83   23.85
  -2  -1 -24  450.79   16.93
   2   1 -24  454.91   20.88
  -2   1  23  232.17   16.36
  -2  -1 -23  223.99   10.52
   2   1 -23  231.60   13.50
  -2   1  22   53.14    8.41
  -2  -1 -22   64.35    5.49
   2   1 -22   61.55    6.69
  -2   1  21  182.81   10.24
  -2   1  21  165.42   13.61
  -2  -1 -21  178.18    8.92
   2   1 -21  195.45   11.67
  -2   1  20  258.94   12.36
  -2  -1 -20  269.64   11.33
   2   1 -20  247.16   13.61
   2   1 -19  116.40    8.58
  -2   1  19  118.97   10.98
  -2   1  19  128.64    7.95
  -2  -1 -19  116.11    6.81
  -2  -1 -19  113.83   10.81
   2   1 -18   51.48    5.55
  -2   1  18   72.13    8.35
  -2   1  18   59.09    5.43
  -2  -1 -18   47.36    4.58
  -2  -1 -18   71.33    8.64
   2   1 -17    0.80    2.23
  -2   1  17    3.03    4.29
  -2  -1 -17    4.52    4.86
   2   1 -17   -0.57    1.77
  -2   1  17    0.29    2.92
  -2   1  16  535.73   23.05
  -2  -1 -16  536.64   22.59
  -2   1  16  518.80   17.90
  -2  -1 -16  519.31   22.19
  -2   1  15  315.00   17.05
   2   1 -15  305.96   10.75
  -2  -1 -15  373.00   17.39
  -2   1  15  337.42   12.87
  -2  -1 -15  354.18   17.05
  -2   1  14  818.58   30.20
  -2  -1 -14  858.62   30.09
   2   1 -14  729.63   22.31
  -2  -1 -14  750.05   28.66
  -2  -1 -13   98.04    8.64
  -2  -1 -13   94.26    8.07
  -2   1  13   83.45    8.07
  -2  -1 -12  243.21   13.33
  -2   1  12  258.65   13.79
  -2  -1 -12  217.53   12.24
  -2  -1 -11  870.57   30.26
  -2  -1 -11  751.25   28.37
  -2   1  11  840.14   30.32
   2   1 -11  812.40   29.23
  -2  -1 -10  753.14   27.17
  -2   1  10  744.05   27.40
  -2  -1 -10  658.76   25.22
   2   1 -10  743.25   26.43
  -2  -1  -9  525.03   20.48
  -2   1   9  485.05   20.13
   2   1  -9  507.64   19.62
  -2  -1  -9  458.62   18.59
  -2  -1  -8   81.62    7.21
   2   1  -8   73.96    6.35
  -2  -1  -8   76.48    6.06
   2   1  -7   54.97    5.61
  -2  -1  -7   61.15    6.46
   2   1  -6  364.42   15.10
  -2  -1  -6  352.63   15.62
   2   1  -5  105.88    7.55
   2   1  -3    1.60    2.29
   2   1  -2   25.74    3.43
  -2   1   1 1140.84   37.41
   2   1  -1 1251.98   36.44
  -2   1   0 1394.86   42.90
   2   1   0 1408.53   42.21
   2   1   1 1238.71   39.93
  -2   1  -1 1298.48   39.98
   2   1   1 1339.84   39.81
   2   1   2   33.98    4.80
  -2   1  -2   22.25    4.40
   2   1   2   28.54    4.58
   2   1   3    2.06    3.72
   2   1   3    3.15    2.80
   2   1   3    3.72    3.49
   2   1   4  107.25    6.64
   2   1   4  125.78    8.29
   2   1   4  114.40    7.32
   2   1   5  102.56    7.78
   2   1   5   97.64    5.43
   2   1   5   92.38    6.41
   2   1   6  433.68   17.67
   2   1   6  416.81   16.02
   2   1   6  377.80   14.47
   2   1   7   61.89    6.01
   2   1   7   57.89    6.64
   2   1   7   55.20    4.46
   2   1   8   81.85    5.15
   2   1   8   87.00    7.89
   2   1   8   80.59    5.55
   2   1   9  498.72   16.99
   2   1   9  499.46   18.36
   2   1  10  723.97   25.11
   2   1  10  728.95   23.34
   2   1  11  848.38   28.66
   2   1  11  839.34   26.54
   2   1  12  217.99   11.04
   2   1  12  225.77    9.55
   2   1  13   98.61    7.21
   2   1  13   98.44    5.89
   2   1  14  810.40   25.57
   2   1  14  782.94   28.54
   2   1  15  371.74   19.16
   2   1  15  302.30   15.33
   2   1  16  513.71   21.22
   2   1  16  532.35   25.05
   2   1  17    0.46    2.46
  -2   1 -17    7.09    5.38
   2   1  18   64.64    7.26
  -2   1 -18   65.21    6.64
  -2   1 -18   66.98    8.69
  -2   1 -19  127.55   11.27
  -2   1 -19  122.41    9.27
   2   1  19  131.44    9.67
  -2   1 -20  253.79   16.36
  -2   1 -20  280.05   14.99
   2   1  20  298.29   15.44
  -2   1 -21  185.04   14.07
   2   1  21  157.47   11.44
  -2   1 -21  173.20   11.55
   2  -1 -22   64.92    7.21
  -2   1 -22   70.18    7.44
   2   1  22   68.41    7.49
  -2   1 -22   59.66    8.87
   2   1  23  221.36   14.07
   2  -1 -23  226.57   13.90
  -2   1 -23  231.26   16.24
  -2   1 -23  255.57   14.70
   2   1  24  445.07   21.79
   2  -1 -24  482.88   21.85
  -2   1 -24  415.50   23.11
  -2   1 -24  474.24   22.08
   2   1  25  326.66   18.13
   2  -1 -25  321.23   17.62
  -2   1 -25  349.66   20.42
  -2   1 -25  297.44   17.22
   2  -1 -26  991.09   37.01
   2   1  26  927.89   37.29
  -2   1 -26  915.87   39.01
  -2   1 -26  984.11   37.29
  -2   1 -27  237.49   15.27
   2   1  27  242.81   15.79
   2  -1 -27  237.95   15.16
  -2   1 -27  236.92   17.45
  -2   1 -28   57.66    7.66
  -2   1 -28   54.00    9.90
   2  -1 -28   52.11    7.26
  -2   1 -29  158.96   12.53
  -2   1 -29  131.16   13.79
   2  -1 -29  163.76   12.58
  -2   1 -30  283.48   17.62
   2  -1 -30  278.73   17.10
  -2   1 -30  291.09   19.62
   2  -1 -31   10.52    4.40
  -2   1 -31   12.53    4.86
  -2   1 -31    8.29    7.66
  -2   1 -32   15.04    7.66
  -2   1 -33  140.20   14.76
  -2   1 -34  182.18   16.19
  -2   1 -35   47.93   10.70
  -2   1 -36  245.96   19.56
  -2   2  40   36.89   10.70
  -2   2  39    2.69    8.52
  -2   2  38  223.94   20.19
  -2   2  37   41.47   10.64
  -2   2  36    3.66    7.61
  -2   2  35   41.58   10.30
  -2  -2 -34   18.82    5.09
   2  -2  34   21.74    6.35
  -2   2  34   18.48    8.69
   2   2 -33   29.40    5.95
  -2   2  33   32.43    9.38
  -2  -2 -33   24.02    5.15
   2  -2  33   39.58    7.66
   2  -2  32  105.93   11.15
  -2  -2 -32   74.36    7.55
  -2   2  32   97.64   12.87
   2   2 -32   98.55    9.78
   2  -2  31   52.85    7.89
  -2  -2 -31   53.25    7.78
  -2   2  31   39.98    9.32
   2   2 -31   44.27    6.98
  -2  -2 -31   48.39    6.23
   2  -2  30   51.02    8.12
  -2  -2 -30   52.34    7.49
  -2   2  30   47.93    9.72
   2   2 -30   46.96    6.92
  -2  -2 -30   45.42    5.95
   2  -2  29   -0.80    4.23
   2   2 -29    5.21    3.49
  -2  -2 -29   -0.74    3.60
  -2  -2 -29   -1.14    3.83
  -2   2  29   -1.94    5.78
   2   2 -28  317.46   14.81
   2  -2  28  375.40   20.19
  -2  -2 -28  345.94   19.10
  -2  -2 -28  365.56   15.90
   2   2 -28  345.08   18.30
  -2   2  28  348.92   21.96
  -2   2  27  162.96   11.90
   2   2 -27  164.05    9.78
   2  -2  27  180.46   13.21
  -2  -2 -27  196.02   13.50
  -2  -2 -27  168.39   10.41
  -2   2  27  168.51   15.27
   2   2 -27  174.92   12.07
  -2   2  26  105.25    9.55
   2   2 -26   82.60    7.09
   2  -2  26   88.37    9.38
  -2  -2 -26  102.67    9.61
  -2  -2 -26   91.63    7.78
  -2   2  26   79.11   11.15
   2   2 -26   87.69    8.69
  -2   2  25   94.15    8.92
   2   2 -25   87.86    7.38
   2  -2  25  119.89   10.52
  -2  -2 -25  110.91    9.84
  -2  -2 -25   90.49    7.84
   2   2 -25  109.25    9.21
  -2   2  25   96.84   11.73
  -2   2  24  144.14   10.75
   2   2 -24  157.30    9.44
   2  -2  24  145.80   11.55
  -2  -2 -24  173.08   11.90
  -2  -2 -24  150.38    9.72
   2   2 -24  182.01   11.73
  -2   2  24  162.62   14.19
   2   2 -23   55.88    5.89
  -2   2  23   62.80    7.44
   2   2 -23   65.49    6.92
   2  -2  23   70.01    7.89
  -2  -2 -23   65.44    7.32
  -2   2  23   62.00    9.27
  -2  -2 -23   54.05    6.18
   2   2 -22  557.46   20.65
  -2   2  22  511.30   22.14
   2   2 -22  595.27   23.57
  -2  -2 -22  570.10   24.20
  -2  -2 -22  543.28   21.11
   2  -2  22  554.15   24.48
  -2   2  22  584.75   27.17
  -2  -2 -21   40.50    5.38
  -2   2  21   33.69    5.72
   2  -2  21   35.64    5.78
   2   2 -21   34.83    5.15
   2   2 -21   27.97    4.86
  -2  -2 -21   29.97    5.38
  -2   2  21   38.84    7.89
  -2   2  20  167.25   10.64
   2   2 -20  186.24   11.21
  -2   2  20  203.86   14.36
  -2  -2 -20  195.16   10.41
   2  -2  20  193.39   12.36
  -2  -2 -20  189.22   11.90
   2   2 -19  178.12   10.58
  -2   2  19  173.03   13.27
  -2  -2 -19  182.81    9.95
   2  -2  19  170.22   11.61
  -2  -2 -19  175.03   11.21
   2   2 -18  332.04   15.39
  -2   2  18  341.19   18.48
  -2  -2 -18  347.89   14.59
   2  -2  18  326.44   16.53
  -2  -2 -18  334.67   16.07
   2   2 -17  346.11   15.27
  -2   2  17  357.32   18.65
  -2  -2 -17  337.25   14.41
   2  -2  17  331.93   16.42
  -2  -2 -17  330.67   15.84
   2   2 -16 1178.76   38.15
  -2  -2 -16 1179.28   39.12
   2  -2  16 1084.33   39.47
  -2  -2 -16 1195.98   37.29
  -2   2  16 1147.65   41.87
  -2  -2 -15  526.23   20.42
   2   2 -15  525.83   19.56
  -2   2  15  494.43   22.48
  -2  -2 -14 1720.04   53.02
  -2   2  14 1721.70   56.11
   2   2 -14 1660.49   51.88
   2   2 -13   42.84    4.52
  -2   2  13   44.16    6.46
  -2  -2 -13   60.46    5.49
  -2  -2 -12 3438.02   99.93
  -2   2  12 3472.57  103.02
  -2   2  11  517.08   21.45
  -2  -2 -11  493.69   18.88
  -2  -2 -10   39.52    4.06
   2   2 -10   41.76    5.09
  -2   2  10   40.38    5.38
   2  -2   9  246.30    8.52
   2   2  -9  246.76   12.18
  -2   2   9  243.15   12.76
  -2  -2  -9  245.73   10.98
  -2  -2  -8 1184.48   37.18
   2   2  -8 1200.44   38.78
   2  -2   8 1211.48   34.89
   2  -2   7   90.72    4.63
   2   2  -7   78.42    6.29
   2   2  -6 1148.85   36.61
   2  -2   6 1131.92   33.52
   2   2  -5 1160.34   37.01
   2  -2   4 1224.81   38.38
  -2   2   3   42.50    3.55
   2  -2   3   40.61    4.86
  -2   2   2 9849.82  266.55
   2  -2   2 9528.36  269.12
   2  -2   1 1563.48   48.91
  -2   2   1 1651.17   46.56
  -2  -2  -1 1707.57   49.19
  -2   2   1 1599.18   49.13
  -2   2   0   30.54    4.46
  -2  -2   0   33.18    4.29
  -2  -2   1 1649.97   49.08
  -2   2  -1 1618.22   49.02
   2   2   2 9999.00  275.76
   2   2   3   45.99    3.20
   2   2   3   42.38    4.75
   2   2   4 1303.06   38.44
   2   2   4 1303.63   41.41
   2  -2  -4 1326.34   38.50
   2   2   4 1291.73   40.21
   2  -2  -5 1103.09   36.66
   2   2   5 1158.51   37.35
   2  -2  -5 1154.68   34.61
   2   2   5 1155.37   34.49
   2   2   6 1170.93   38.21
   2  -2  -6 1176.70   35.52
   2   2   6 1150.73   35.18
   2  -2  -6 1139.35   37.29
   2   2   6 1163.49   36.72
   2  -2  -7   90.60    6.69
   2  -2  -7   90.15    5.95
   2   2   7   97.70    7.55
   2   2   7   89.17    5.49
   2   2   7   93.35    7.66
   2   2   7   92.43    6.46
   2   2   8 1187.34   36.84
   2  -2  -8 1261.24   37.52
   2   2   8 1217.09   39.81
   2   2   8 1188.31   37.47
   2   2   8 1208.79   40.27
   2   2   9  286.57   13.84
   2  -2  -9  253.28   11.73
  -2  -2   9  260.54   13.16
   2   2   9  265.00   11.33
   2  -2  -9  260.20   12.64
   2   2   9  251.22   11.50
   2  -2 -10   51.88    5.55
   2   2  10   43.19    4.29
   2   2  10   38.09    4.52
  -2  -2  10   46.85    5.95
   2   2  10   47.19    6.29
   2  -2 -10   48.96    5.26
   2   2  11  491.40   18.65
   2   2  11  476.07   18.65
   2  -2 -11  498.15   20.19
  -2  -2  11  510.50   21.05
  -2  -2  12 3505.63  105.08
   2   2  12 3515.64  102.39
   2   2  12 3575.24  101.76
  -2  -2  13   51.82    6.46
   2   2  13   49.65    5.26
   2   2  13   44.39    5.21
  -2  -2  14 1754.93   56.40
   2   2  14 1662.38   53.60
   2   2  14 1712.14   52.11
  -2  -2  15  504.78   22.59
   2   2  15  462.23   23.51
   2   2  15  518.74   20.71
   2   2  15  509.30   19.10
  -2  -2  16 1141.47   41.76
   2   2  16 1129.51   39.47
   2   2  16 1262.04   44.39
  -2  -2  17  336.33   18.25
   2   2  17  351.55   16.47
   2   2  17  353.26   19.73
  -2  -2  18  363.27   19.05
   2   2  18  337.13   16.64
   2   2  18  377.63   20.93
  -2  -2  19  196.48   13.79
   2   2  19  186.41   11.78
   2   2  19  193.51   15.21
  -2  -2  20  204.66   14.36
   2   2  20  210.84   16.02
   2   2  20  184.47   12.01
  -2  -2  21   32.15    7.15
   2   2  21   38.55    9.67
   2   2  21   34.32    5.55
  -2  -2  22  538.24   26.43
   2   2  22  545.57   24.14
   2   2  22  592.47   29.11
  -2  -2  23   51.54    8.75
   2   2  23   63.21    7.49
   2   2  24  168.39   15.73
  -2   2 -24  158.96   14.64
  -2  -2  24  152.61   14.13
  -2   2 -25  108.91   13.16
  -2  -2  25  113.20   12.24
  -2   2 -26   92.72   12.41
  -2  -2  26   88.20   11.55
  -2   2 -27  153.69   14.87
  -2  -2  27  151.58   14.59
  -2   2 -28  323.00   21.34
  -2  -2  28  356.41   22.36
  -2   2 -29    1.83    7.21
  -2  -2  29   -0.97    6.01
  -2  -2  30   43.13    9.32
   2  -2 -30   58.57    8.07
  -2   2 -31   50.45   10.01
  -2  -2  31   35.01    8.47
   2  -2 -31   50.34    7.49
  -2  -2  32  109.71   13.50
  -2   2 -32  114.91   13.67
  -2  -2  33   30.54    9.09
  -2   2 -33   38.50   10.30
  -2  -2  34   22.14    8.35
  -2   2 -34   30.83    9.32
  -2  -2  35   34.89    9.67
  -2   2 -35   59.37   10.87
  -2  -2  36   -2.46    7.89
  -2   2 -36    5.26    7.21
  -2  -2  37   33.18   11.04
  -2   2 -37   40.27   10.47
  -2  -2  38  234.63   21.05
  -2  -2  39    4.06    8.47
   2  -2 -39   10.93    7.38
  -2  -2  40   41.64   11.33
  -2   3  40  117.83   16.36
  -2   3  39   70.64   13.38
  -2   3  38   15.62    9.50
  -2   3  37  183.09   18.36
  -2   3  36  120.12   14.76
   2  -3  35   48.28    8.18
  -2   3  35   38.15   10.01
  -2   3  34   56.63   10.52
  -2  -3 -34   58.40    7.61
   2  -3  34   66.98    9.61
  -2   3  33   47.13   10.01
   2   3 -33   41.36    6.18
   2   3 -33   57.77    7.89
  -2  -3 -33   45.93    6.98
   2  -3  33   59.83    8.81
   2  -3  32   11.10    5.21
  -2   3  32   10.87    6.69
  -2   3  32    6.64    5.95
   2   3 -32   15.21    4.80
  -2  -3 -32    9.55    4.75
   2   3 -32    9.44    4.52
  -2  -3 -31    8.47    4.92
  -2  -3 -31   10.12    4.86
   2  -3  31   14.01    5.26
  -2   3  31   -2.12    7.21
   2   3 -31    4.69    3.78
  -2   3  31   12.36    5.89
   2   3 -31    9.15    4.40
  -2   3  30  218.22   14.64
  -2   3  30  217.59   17.85
  -2  -3 -30  229.71   15.56
  -2  -3 -30  225.88   13.27
   2   3 -30  204.72   12.64
   2  -3  30  252.19   16.36
   2   3 -30  246.81   14.93
  -2   3  29  202.77   16.82
   2  -3  29  187.38   14.30
  -2  -3 -29  200.14   12.24
   2   3 -29  185.90   12.81
  -2  -3 -29  206.95   14.36
   2   3 -29  191.50   12.13
  -2   3  29  181.09   13.44
   2  -3  28   18.82    5.43
   2   3 -28   24.02    5.78
  -2   3  28   20.36    6.23
  -2   3  28   18.19    7.55
  -2  -3 -28   28.26    5.83
  -2  -3 -28   22.08    5.95
   2   3 -28   30.77    5.61
   2   3 -27  327.87   17.10
  -2  -3 -27  303.61   15.84
  -2   3  27  345.14   21.39
   2   3 -27  302.36   15.73
  -2   3  27  325.29   17.73
  -2  -3 -27  350.17   18.70
   2  -3  27  343.54   18.88
   2   3 -26  378.26   18.25
  -2  -3 -26  345.77   16.87
  -2   3  26  404.91   22.82
   2   3 -26  325.35   16.64
  -2   3  26  332.90   18.07
   2  -3  26  366.48   19.79
  -2  -3 -26  330.38   18.36
  -2   3  25  566.50   25.74
  -2  -3 -25  645.72   27.34
  -2  -3 -25  615.52   24.82
   2   3 -25  661.74   26.20
  -2   3  25  674.49   30.89
   2  -3  25  639.49   27.86
  -2  -3 -24  432.14   20.59
  -2  -3 -24  410.75   18.70
   2   3 -24  442.61   19.68
   2  -3  24  403.71   20.82
  -2   3  24  431.45   23.57
  -2   3  24  376.37   19.33
  -2  -3 -23  193.85   11.95
  -2   3  23  204.49   15.73
  -2  -3 -23  204.77   13.04
   2  -3  23  212.09   13.73
   2   3 -23  202.43   12.13
  -2  -3 -22  185.61   11.73
  -2   3  22  190.93   14.87
  -2  -3 -22  196.37   12.47
   2  -3  22  192.93   12.98
   2   3 -22  208.43   12.01
  -2  -3 -21  193.62   11.50
  -2   3  21  173.37   14.01
  -2  -3 -21  182.58   11.84
   2   3 -21  180.35   10.87
   2  -3  21  177.66   12.24
  -2  -3 -20  233.49   12.87
  -2   3  20  253.16   16.19
  -2  -3 -20  244.30   13.73
   2  -3  20  228.91   13.90
   2   3 -20  241.67   12.70
  -2  -3 -19  147.29   10.01
  -2   3  19  159.19   12.76
  -2  -3 -19  149.52   10.24
   2   3 -19  136.76    8.98
   2  -3  19  147.29   10.75
  -2  -3 -18  299.67   14.76
  -2  -3 -18  294.58   15.04
   2   3 -18  301.73   14.07
   2  -3  18  315.00   16.07
  -2   3  18  297.55   17.56
  -2  -3 -17   40.38    5.26
   2  -3  17   36.21    5.15
  -2   3  17   38.27    7.09
  -2  -3 -17   37.29    5.72
   2   3 -17   47.53    4.92
  -2  -3 -16  300.07   14.47
   2   3 -16  281.19   13.21
  -2   3  16  318.03   17.27
  -2  -3 -16  304.64   14.41
   2  -3  16  300.70   15.16
   2   3 -15 1531.85   47.93
  -2   3  15 1631.04   53.02
  -2  -3 -15 1552.62   49.42
   2  -3  15 1519.04   50.16
   2   3 -14  744.91   25.34
  -2   3  14  785.92   29.74
   2  -3  14  704.01   27.11
  -2  -3 -14  722.88   26.43
   2   3 -13  334.27   13.67
   2  -3  13  345.43   15.73
  -2  -3 -13  337.93   14.76
  -2   3  13  346.34   17.27
  -2   3  12  517.88   22.14
  -2  -3 -12  512.68   19.50
   2   3 -12  530.69   18.59
   2  -3  12  505.53   20.53
  -2   3  11 1145.30   38.95
  -2  -3 -11 1115.73   36.04
   2   3 -11 1113.38   34.66
   2  -3  11 1117.56   37.24
   2   3 -10 1590.31   47.13
  -2  -3 -10 1596.26   48.45
   2   3  -9  487.28   16.59
  -2  -3  -9  503.41   17.85
   2  -3   9  488.02   16.82
   2   3  -9  483.56   19.28
  -2  -3  -8  907.18   28.20
   2   3  -8  854.84   26.60
   2   3  -8  850.67   29.51
   2  -3   8  883.44   27.46
   2   3  -7  409.26   13.67
   2  -3   7  428.25   15.16
   2   3  -7  400.17   16.36
  -2  -3  -7  412.58   14.99
  -2  -3  -6  515.99   17.22
   2   3  -6  501.18   15.84
   2  -3   6  517.60   17.90
   2   3  -6  485.74   18.70
  -2   3   6  516.68   18.93
  -2   3   5 1296.65   39.87
   2   3  -5 1231.73   39.70
   2  -3   5 1277.72   39.07
   2  -3   5 1295.22   39.98
   2   3  -4  468.12   17.56
   2  -3   4  458.34   17.56
   2  -3   4  486.94   17.33
  -2   3   4  489.17   17.56
   2  -3   3  563.87   19.68
  -2   3   3  586.92   19.56
  -2   3   2  551.97   20.08
   2  -3   2  575.77   20.08
  -2   3   2  586.86   19.68
   2  -3   2  572.34   20.31
   2  -3   1  983.48   32.20
  -2   3   1 1016.83   31.92
   2  -3   0 3536.57  101.99
  -2   3   0 3363.20  100.96
  -2  -3   0 3577.64  100.90
   2   3   0 3608.47   97.64
   2   3   1  969.30   27.68
  -2  -3   1  953.97   30.49
   2   3   2  546.54   17.05
   2   3   2  569.48   19.73
  -2  -3   2  572.68   19.62
   2   3   3  555.86   17.27
   2   3   3  549.51   19.68
   2   3   4  475.10   18.07
   2  -3  -4  496.83   18.59
   2   3   4  514.74   20.19
   2   3   4  529.32   16.47
   2   3   5 1260.44   36.72
   2  -3  -5 1201.53   38.84
   2   3   5 1229.21   38.27
   2   3   5 1230.53   41.13
   2   3   5 1235.05   40.33
   2   3   6  481.67   19.22
   2   3   6  453.65   19.73
   2   3   6  476.07   16.24
   2  -3  -6  476.18   18.19
   2  -3  -7  430.31   16.30
   2  -3  -7  433.00   16.99
   2   3   7  411.95   18.65
   2   3   7  407.60   14.99
   2   3   7  406.69   17.39
   2  -3  -8  845.23   30.09
   2   3   8  894.60   32.78
   2  -3  -8  909.24   29.92
   2   3   8  904.03   28.66
   2   3   8  917.36   31.17
   2  -3  -9  479.79   19.33
   2  -3  -9  532.01   19.45
   2   3   9  452.10   20.99
   2   3   9  480.13   17.67
   2   3   9  490.08   19.79
   2   3  10 1604.55   48.73
   2   3  10 1587.85   50.62
  -2  -3  10 1541.00   51.14
   2   3  10 1655.12   53.42
   2  -3 -10 1621.31   50.28
   2   3  11 1119.45   38.09
   2  -3 -11 1201.36   38.44
   2   3  11 1115.50   40.67
  -2  -3  11 1129.80   39.30
   2   3  11 1141.47   36.72
   2   3  12  532.87   21.28
   2   3  12  525.95   23.79
   2  -3 -12  550.60   21.62
  -2  -3  12  504.33   22.08
   2   3  12  538.99   20.19
  -2  -3  13  354.01   17.45
   2  -3 -13  350.29   16.59
   2   3  13  350.86   16.07
   2   3  13  352.23   18.53
   2   3  13  344.85   15.16
   2   3  14  777.80   28.26
   2  -3 -14  734.61   29.06
   2   3  14  792.10   27.86
  -2  -3  14  791.87   30.49
   2   3  15 1538.20   49.99
   2  -3 -15 1614.85   52.11
   2   3  15 1549.76   50.22
  -2  -3  15 1573.55   52.85
   2   3  16  296.41   17.79
   2   3  16  288.68   14.59
   2   3  16  289.54   14.53
   2  -3 -16  333.41   16.99
  -2  -3  16  319.46   17.22
  -2  -3  17   43.53    7.04
   2  -3 -17   45.19    7.49
   2   3  17   45.76    8.35
   2  -3 -18  275.59   16.47
  -2  -3  18  304.59   17.50
   2   3  18  333.99   19.39
   2  -3 -19  133.62   11.73
  -2  -3  19  141.00   11.73
   2   3  19  146.72   13.21
   2  -3 -20  209.92   14.76
  -2  -3  20  223.53   15.27
   2   3  20  217.30   16.36
  -2  -3  21  182.64   14.13
   2   3  21  192.36   15.84
   2  -3 -21  179.26   13.90
  -2  -3  22  179.38   14.19
   2   3  22  186.64   16.13
   2  -3 -22  188.64   14.53
  -2  -3  23  219.59   16.13
   2   3  23  207.92   17.50
   2  -3 -23  207.58   15.62
  -2  -3  24  445.70   24.08
   2   3  24  433.46   25.22
   2  -3 -24  427.79   23.28
   2   3  25  590.41   30.66
  -2  -3  25  592.64   29.23
   2  -3 -25  580.23   26.31
   2  -3 -25  603.80   28.60
   2   3  26  399.19   24.25
  -2  -3  26  354.58   21.96
   2  -3 -26  370.08   19.56
   2  -3 -26  311.45   20.53
   2   3  27  311.62   21.79
   2  -3 -27  297.89   19.91
   2  -3 -27  310.65   18.02
  -2  -3  27  316.71   20.59
   2   3  28   19.05    9.27
   2  -3 -28   22.54    5.55
   2  -3 -28   21.16    8.29
  -2  -3  28    5.78    7.15
  -2   3 -29  186.30   16.30
   2   3  29  197.34   17.79
  -2  -3  29  167.48   15.56
   2  -3 -29  182.18   13.84
   2  -3 -29  179.55   15.67
   2   3  30  242.98   19.45
  -2   3 -30  199.80   17.50
   2  -3 -30  197.57   16.87
   2  -3 -30  234.97   15.84
  -2  -3  30  237.15   18.48
   2  -3 -31   14.36    8.18
  -2  -3  31   10.64    6.64
  -2   3 -31   12.01    8.07
  -2  -3  32    9.90    7.21
  -2   3 -32    4.06    6.92
  -2  -3  33   38.61    9.38
   2  -3 -33   50.96    9.21
  -2   3 -33   49.88   10.64
  -2  -3  34   69.21   11.55
   2  -3 -34   62.23    9.78
  -2   3 -34   78.93   12.18
  -2  -3  35   37.47   10.18
   2  -3 -35   42.61    8.81
  -2   3 -35   47.93   10.47
  -2   3 -36  134.76   15.44
   2  -3 -36   91.75   11.33
  -2  -3  36  104.73   14.59
  -2  -3  37  169.20   18.02
  -2  -3  38    9.27    8.75
  -2  -3  39   65.04   13.21
  -2  -3  40  108.68   15.90
  -2   4  39  262.83   22.42
  -2   4  38   10.41    9.21
  -2   4  37  369.05   25.97
  -2   4  36   53.65    9.27
  -2   4  36   38.27   10.01
   2  -4  35   28.71    7.09
  -2   4  35   33.63   10.58
  -2   4  35   28.94    8.18
   2  -4  34  135.45   12.87
  -2   4  34  124.01   12.53
  -2   4  34  131.79   15.16
  -2   4  33  267.52   20.59
   2  -4  33  286.97   18.36
   2   4 -33  288.57   16.70
  -2   4  33  251.73   17.27
   2   4 -33  234.52   14.59
  -2  -4 -33  255.45   15.79
   2   4 -32   19.79    6.01
  -2   4  32   17.27    6.75
   2  -4  32   27.11    6.92
   2   4 -32   14.01    4.58
  -2   4  32   24.20    8.98
  -2  -4 -32   26.83    6.64
  -2   4  31  167.14   13.61
  -2   4  31  199.80   17.56
   2  -4  31  161.47   13.50
   2   4 -31  183.32   12.76
   2   4 -31  164.85   12.07
  -2  -4 -31  173.94   12.58
   2   4 -30   42.84    7.49
   2  -4  30   46.50    7.49
  -2   4  30   47.53    9.84
  -2  -4 -30   57.60    8.01
  -2   4  30   50.68    8.41
   2   4 -30   50.05    6.92
  -2  -4 -30   49.02    7.38
  -2   4  29  268.49   17.39
   2  -4  29  333.36   19.05
   2   4 -29  315.97   16.99
  -2  -4 -29  316.94   18.30
  -2  -4 -29  309.10   17.05
  -2   4  29  306.19   21.11
  -2  -4 -28   22.48    6.35
  -2  -4 -28   22.59    5.38
  -2   4  28   26.20    8.12
  -2   4  28   22.48    6.86
   2  -4  28   34.03    6.35
   2   4 -28   23.85    5.15
  -2   4  27  527.43   25.40
  -2   4  27  540.08   28.94
   2  -4  27  572.16   26.54
   2   4 -27  591.15   24.60
  -2  -4 -27  607.74   26.54
  -2  -4 -27  569.76   24.77
  -2   4  26   88.03   11.27
   2  -4  26   81.91    9.38
  -2  -4 -26   91.29    9.09
   2   4 -26   84.14    8.07
  -2  -4 -26   98.21    9.55
  -2   4  25  116.46   12.30
   2   4 -25  139.28   10.07
  -2  -4 -25  144.94   11.33
  -2  -4 -25  145.06   11.33
   2  -4  25  143.00   11.67
  -2  -4 -24   67.50    7.84
   2   4 -24   66.87    6.92
  -2   4  24   78.59   10.30
  -2  -4 -24   66.12    8.41
   2  -4  24   65.49    7.89
  -2   4  23  591.61   28.71
  -2  -4 -23  592.47   25.28
   2   4 -23  618.61   24.31
  -2  -4 -23  617.24   25.91
   2  -4  23  595.16   26.31
  -2  -4 -22   50.34    6.64
   2   4 -22   54.17    6.06
  -2  -4 -22   57.03    7.89
   2  -4  22   62.00    7.44
  -2   4  22   51.65    8.87
  -2  -4 -21   39.07    5.95
   2   4 -21   43.30    5.38
  -2   4  21   40.55    8.07
  -2  -4 -21   50.45    7.44
   2  -4  21   48.68    6.92
  -2   4  20  113.31   11.44
  -2  -4 -20  129.33    9.44
  -2  -4 -20  108.45    9.78
   2   4 -20  109.88    8.07
   2  -4  20  116.17    9.50
  -2   4  19  209.92   14.87
  -2  -4 -19  219.36   13.33
  -2  -4 -19  214.84   12.53
   2  -4  19  220.22   13.27
   2   4 -19  216.73   11.44
  -2   4  18    5.26    5.32
  -2  -4 -18    6.12    4.92
   2  -4  18    5.26    3.15
   2   4 -18    4.29    2.75
  -2  -4 -18    5.55    3.09
  -2   4  17  178.46   12.98
   2  -4  17  190.24   11.78
  -2  -4 -17  180.98   10.93
  -2  -4 -17  195.11   12.24
   2   4 -17  180.41    9.78
  -2  -4 -16  103.87    7.72
   2  -4  16   90.43    7.89
  -2   4  16  105.02    9.95
   2   4 -16   95.12    6.64
   2   4 -15   40.15    4.23
  -2   4  15   49.02    7.38
  -2  -4 -15   36.44    4.75
   2  -4  15   51.14    6.01
   2  -4  14   70.41    6.81
  -2  -4 -14   67.44    5.95
   2   4 -14   64.86    5.03
  -2   4  14   70.64    8.07
  -2  -4 -13 1421.46   45.13
   2  -4  13 1354.99   46.39
   2   4 -13 1472.31   43.53
  -2   4  13 1453.43   48.28
   2  -4  12   62.63    6.23
   2   4 -12   65.61    4.58
  -2  -4 -12   64.41    5.43
   2  -4  11   50.62    5.49
   2   4 -11   49.19    3.78
  -2  -4 -11   47.19    4.58
  -2  -4 -10  187.38    9.21
   2   4 -10  182.92    7.84
   2  -4   9   52.45    5.15
  -2   4   9   57.94    6.58
   2   4  -9   50.85    3.49
  -2  -4  -9   51.19    4.35
   2  -4   8    9.27    3.60
  -2   4   8   14.36    4.63
   2   4  -8   11.78    1.72
  -2  -4  -8   10.35    2.23
   2   4  -7   14.99    3.03
   2   4  -7   15.62    1.60
  -2  -4  -7   14.64    2.35
   2  -4   7   15.84    4.06
  -2   4   7   16.07    4.35
   2  -4   6   53.88    5.26
  -2   4   6   53.77    5.95
  -2  -4  -6   50.51    3.72
   2   4  -6   52.34    2.46
   2   4  -6   50.28    4.75
   2  -4   6   50.28    5.26
   2  -4   5  126.87    8.01
   2   4  -5  125.55    7.21
   2  -4   5  113.14    7.32
  -2   4   5  120.69    8.29
   2  -4   4   51.88    5.72
   2   4  -4   46.22    4.40
  -2   4   4   54.40    5.49
   2  -4   4   46.56    4.86
   2   4  -3  566.56   19.10
  -2   4   3  547.17   20.25
   2  -4   3  493.17   18.76
  -2   4   3  525.43   19.10
   2  -4   3  553.52   20.71
  -2   4   2   36.26    4.23
   2  -4   2   47.82    5.55
  -2   4   2   40.44    4.69
   2  -4   1  227.42   11.61
  -2   4   1  205.00    9.55
   2   4   0   62.06    7.09
   2  -4   0   66.12    6.46
   2   4   1  225.25   12.81
  -2  -4   1  224.62    9.78
   2  -4  -1  223.88   12.07
   2  -4  -2   45.87    6.06
   2   4   2   51.88    6.41
  -2  -4   2   43.59    4.29
   2   4   3  555.23   22.02
   2  -4  -3  490.48   18.36
   2  -4  -3  522.74   20.88
  -2  -4   3  507.01   18.25
   2  -4  -4   53.54    6.41
   2   4   4   50.68    4.75
   2  -4  -4   49.65    4.86
   2   4   4   42.73    6.06
   2  -4  -5  110.68    7.04
   2  -4  -5  125.67    9.27
   2   4   5  123.72    6.98
   2   4   5  116.11    9.44
   2   4   5  124.12    9.67
   2  -4  -6   58.92    5.15
   2   4   6   58.11    4.98
   2   4   6   61.37    7.21
   2  -4  -6   55.94    6.64
   2   4   6   59.94    7.15
   2  -4  -7    5.43    4.58
   2   4   7   -0.46    4.63
   2   4   7    4.35    4.12
   2  -4  -7    4.00    2.69
   2  -4  -8   18.70    5.43
   2   4   8   10.87    4.86
   2   4   8    9.61    5.09
   2  -4  -8    8.24    3.09
   2   4   9   54.74    7.26
   2  -4  -9   55.77    6.92
   2   4   9   39.35    7.09
   2  -4 -10  189.62   11.90
   2   4  10  194.42   13.33
   2  -4 -10  197.17   11.21
   2   4  10  165.53   11.61
   2  -4 -11   40.21    5.66
   2   4  11   40.90    7.49
   2   4  11   36.78    6.69
   2   4  12   56.63    8.41
  -2  -4  12   57.66    6.86
   2  -4 -12   61.66    6.98
   2   4  12   65.21    7.61
  -2  -4  13 1491.13   49.71
   2  -4 -13 1504.80   49.25
   2   4  13 1432.84   52.28
   2   4  13 1494.50   49.48
   2   4  14   65.38    9.50
   2   4  14   64.18    8.01
  -2  -4  14   82.82    8.52
   2  -4 -14   66.18    7.95
   2   4  15   50.34    8.58
   2   4  15   51.99    7.38
   2  -4 -15   46.27    7.04
  -2  -4  15   56.68    7.38
  -2  -4  16   87.29    9.09
   2  -4 -16   91.40    9.44
   2   4  16   99.07    9.44
   2   4  17  196.65   12.87
   2  -4 -17  215.98   14.30
  -2  -4  17  186.18   13.38
   2   4  17  204.37   15.50
   2   4  18    7.15    6.75
   2  -4 -18    8.29    5.72
  -2  -4  18   11.21    5.66
   2  -4 -19  204.20   14.59
  -2  -4  19  229.37   15.39
   2   4  19  207.00   16.19
   2  -4 -20  119.09   11.67
   2   4  20  105.30   12.76
  -2  -4  20  118.06   11.50
   2   4  21   32.55    9.21
  -2  -4  21   42.79    7.95
   2  -4 -21   23.97    7.21
   2  -4 -22   61.32    9.38
   2   4  22   42.84    9.61
   2  -4 -22   37.69    8.64
  -2  -4  22   53.20    8.92
   2  -4 -23  552.20   27.57
   2  -4 -23  563.70   26.54
  -2  -4  23  563.18   27.91
   2  -4 -24   82.48   11.10
   2  -4 -24   81.97   10.58
   2   4  24   66.29   11.33
  -2  -4  24   90.20   10.75
  -2  -4  25  140.08   13.38
   2  -4 -25  153.41   12.01
   2  -4 -25  172.11   13.67
   2   4  25  128.18   14.19
   2  -4 -25  169.82   14.59
  -2  -4  26   96.95   11.55
   2   4  26   73.90   12.01
   2  -4 -26   86.66   10.64
   2  -4 -26   83.00   11.21
   2  -4 -26   85.51    9.21
   2  -4 -27  546.82   26.43
   2  -4 -27  487.97   27.34
   2   4  27  603.74   31.23
  -2  -4  27  558.89   28.89
   2  -4 -27  594.64   26.71
   2  -4 -28   19.16    7.72
   2   4  28   29.17    9.38
   2  -4 -28   29.97    8.29
  -2  -4  28   37.01    8.81
   2  -4 -28   25.57    5.72
   2   4  29  303.50   22.08
   2  -4 -29  293.66   18.88
  -2  -4  29  320.20   21.34
   2  -4 -29  281.25   19.96
   2   4  30   49.76   10.58
   2  -4 -30   37.24    8.35
   2  -4 -30   47.07    9.78
  -2  -4  30   49.99    9.90
   2  -4 -31  159.36   14.36
  -2  -4  31  183.78   16.64
   2   4  31  168.97   17.10
  -2   4 -32   27.68    8.92
   2   4  32   27.06   10.12
  -2  -4  32   16.64    7.95
   2  -4 -32   36.04    8.29
  -2   4 -33  232.46   18.93
   2   4  33  252.08   20.93
  -2  -4  33  274.04   20.88
  -2   4 -34  104.96   13.61
   2   4  34  157.36   16.87
  -2  -4  34  131.10   15.16
  -2  -4  35   31.69    9.61
  -2  -4  36   48.85   11.84
  -2  -4  37  419.50   28.20
  -2  -4  38    6.64    8.35
  -2  -4  39  220.22   20.93
  -2   5  39   23.91   10.07
  -2   5  39   35.01    8.98
  -2   5  38   37.58   11.95
  -2   5  38   45.53    9.55
  -2   5  37  156.61   17.62
  -2   5  37  129.56   13.67
  -2   5  36  168.68   17.73
  -2   5  36  160.96   14.99
  -2   5  35  228.00   19.73
  -2   5  35  198.65   16.53
   2  -5  35  212.78   16.53
  -2   5  34   90.83   11.44
  -2   5  34   65.26   12.07
   2  -5  34   92.15   10.64
   2   5 -33   72.70    8.18
  -2   5  33   64.64   11.27
   2  -5  33   53.88    8.47
  -2   5  33   46.45    9.09
   2  -5  32   13.50    5.43
  -2   5  32   11.55    6.46
  -2   5  32   12.13    7.55
   2   5 -32   14.87    4.75
  -2   5  31   74.24   10.30
   2  -5  31   87.00   10.01
   2   5 -31   80.14    8.41
  -2   5  31   80.19   11.95
   2  -5  30  381.00   21.05
  -2   5  30  401.20   24.42
  -2   5  30  320.54   20.42
   2   5 -30  401.54   19.33
  -2  -5 -30  344.80   19.62
  -2  -5 -29    5.38    5.89
   2  -5  29    0.80    3.83
  -2   5  29    1.54    6.01
  -2  -5 -29    4.40    4.40
   2   5 -29    2.92    3.26
  -2   5  29   -6.01    6.58
  -2   5  28   73.04   11.27
   2  -5  28   93.86   10.01
   2   5 -28   81.05    8.01
  -2  -5 -28   83.28    9.09
  -2  -5 -28   78.31    9.67
  -2   5  27  139.34   14.19
   2   5 -27  128.41   10.01
  -2  -5 -27  154.50   11.84
   2  -5  27  144.77   12.01
  -2  -5 -27  133.96   12.01
  -2   5  26  390.61   23.34
  -2  -5 -26  415.38   21.22
   2   5 -26  403.43   19.05
  -2  -5 -26  456.51   21.68
   2  -5  26  399.94   21.11
  -2   5  25  451.70   24.82
  -2  -5 -25  416.01   21.51
  -2  -5 -25  447.13   24.88
   2   5 -25  416.98   19.39
  -2  -5 -25  465.37   21.79
   2  -5  25  460.91   22.48
   2   5 -24  215.87   12.53
  -2  -5 -24  239.49   14.36
  -2  -5 -24  235.89   15.04
   2  -5  24  208.72   14.24
  -2  -5 -24  225.82   16.99
  -2   5  24  218.39   16.64
  -2  -5 -23   35.46    8.29
  -2   5  23   31.80    7.89
  -2  -5 -23   37.92    5.95
  -2  -5 -23   44.04    7.72
   2  -5  23   41.01    6.52
   2   5 -23   41.81    5.43
  -2  -5 -22  308.99   19.33
  -2  -5 -22  265.75   16.59
   2  -5  22  272.67   16.02
  -2  -5 -22  304.01   15.96
   2   5 -22  294.98   14.36
  -2   5  22  296.01   18.76
  -2  -5 -21  109.65   11.73
  -2  -5 -21  121.78   10.87
  -2   5  21  109.65   11.38
   2  -5  21  105.82    9.38
  -2  -5 -21  112.57    9.09
   2   5 -21  100.73    7.78
  -2   5  20   89.35   10.52
  -2  -5 -20   93.23    8.24
   2   5 -20   86.94    7.04
  -2  -5 -20   94.55   11.21
   2  -5  20   96.78    8.75
  -2  -5 -19   -0.74    6.18
  -2   5  19    4.80    5.83
   2  -5  19    0.57    2.86
  -2  -5 -19    4.86    2.97
   2   5 -19    5.09    2.69
  -2   5  18   44.50    7.78
   2  -5  18   45.36    5.95
   2   5 -18   43.81    4.80
  -2  -5 -18   47.36    5.72
  -2   5  17   57.26    8.52
  -2  -5 -17   44.90    5.43
   2   5 -17   50.91    4.98
   2  -5  17   63.03    6.75
   2   5 -16  105.53    6.81
  -2  -5 -16  114.91    8.18
   2  -5  16   98.84    8.58
  -2   5  16  122.64   10.75
  -2  -5 -15  237.49   12.13
   2  -5  15  233.72   13.10
   2   5 -15  230.63   10.47
   2  -5  14  176.00   10.93
  -2  -5 -14  181.72   10.12
   2   5 -14  183.09    8.64
  -2  -5 -13   40.61    4.69
   2  -5  13   45.19    5.66
   2   5 -13   42.27    3.72
  -2  -5 -12  277.47   12.53
   2  -5  12  273.18   13.84
  -2  -5 -11   90.20    6.18
   2  -5  11   76.42    6.81
  -2   5  11   93.69    9.27
  -2   5  10  135.56   11.10
  -2  -5 -10  138.25    7.61
  -2   5   9  187.16   12.24
  -2  -5  -9  172.97    8.52
   2  -5   8   14.19    4.29
  -2   5   8   17.73    5.66
   2  -5   8    8.81    4.12
  -2  -5  -8   13.04    2.40
   2  -5   7   38.44    4.98
  -2   5   7   38.90    6.35
   2  -5   7   40.15    5.78
  -2  -5  -7   35.41    3.26
   2  -5   6   26.37    4.35
  -2  -5  -6   30.43    2.92
  -2   5   6   31.92    6.01
   2  -5   6   28.20    5.32
   2  -5   5    5.66    4.06
   2   5  -5   -0.97    2.52
  -2   5   5   -3.60    3.89
   2  -5   5    2.63    3.03
  -2   5   4  138.82    9.67
   2   5  -4  141.74    7.38
  -2   5   4  147.69    8.07
   2  -5   4  143.34    9.67
   2   5  -3   66.01    4.75
  -2   5   3   63.89    5.21
  -2   5   3   62.23    6.46
   2  -5   3   55.65    6.81
   2   5  -2   53.82    4.29
  -2   5   2   55.14    4.63
   2  -5   2   55.48    6.75
  -2   5   2   48.28    5.83
   2   5  -1  370.19   13.73
   2  -5   1  383.52   17.50
   2  -5   0  103.02    8.69
   2  -5  -1  425.10   18.76
   2   5   1  372.14   19.10
   2  -5  -1  409.15   14.87
  -2  -5   2   70.47    5.15
   2  -5  -2   61.66    7.32
   2  -5  -2   70.47    5.15
   2   5   2   72.13    8.18
  -2  -5   3   51.02    4.63
   2   5   3   56.68    7.55
   2  -5  -3   54.22    4.52
  -2  -5   4  101.87    6.46
   2  -5  -4   99.36    9.04
   2   5   4  121.66   10.35
   2  -5  -4  113.08    6.58
   2  -5  -5    2.06    4.69
   2   5   5    5.95    3.20
   2  -5  -5    4.06    2.40
   2   5   5    7.26    4.92
   2   5   5    0.57    5.43
   2  -5  -6   35.52    6.64
   2   5   6   38.21    4.46
   2   5   6   44.67    7.32
   2   5   6   36.55    6.92
   2  -5  -7   39.64    6.92
   2   5   7   33.06    6.69
   2   5   7   36.44    6.92
   2   5   7   35.46    4.35
   2  -5  -8    7.66    5.43
   2   5   8    4.58    5.66
   2   5   8   12.07    6.06
   2   5   8    8.58    3.43
   2   5   9  149.63   12.53
   2   5   9  173.49   12.53
   2  -5  -9  173.77   12.30
   2   5  10  159.24   12.93
   2  -5 -10  133.73   11.21
   2   5  10  152.21   12.01
   2   5  11   76.53    9.27
   2  -5 -11   69.10    8.75
   2   5  11   54.51    9.21
   2   5  12  273.01   17.50
   2   5  12  273.53   16.36
   2   5  13   39.98    7.66
   2   5  13   29.80    8.07
   2   5  14  164.68   14.76
   2   5  14  201.91   13.90
  -2  -5  15  249.05   14.53
   2   5  15  210.89   14.53
   2   5  15  220.79   16.47
   2  -5 -15  216.84   14.30
   2  -5 -16   99.98   10.35
   2   5  16   96.95   12.13
   2   5  16   94.21   10.58
  -2  -5  16  109.82   10.07
  -2  -5  17   70.76    8.69
   2  -5 -17   73.39    9.09
   2  -5 -17   60.17    9.38
   2   5  17   72.07    9.50
   2   5  17   89.12   12.01
  -2  -5  18   54.17    7.89
   2  -5 -18   72.47    8.98
   2  -5 -18   67.67    9.72
  -2  -5  19   13.27    6.52
   2  -5 -19   19.73    7.84
   2  -5 -19    1.43    6.01
   2  -5 -20  116.46   11.78
   2   5  20   92.95   11.84
   2  -5 -20   98.67   10.98
  -2  -5  20  127.38   11.44
  -2  -5  21   87.34   10.41
   2   5  21   94.95   12.36
   2  -5 -21   85.17   10.93
   2  -5 -21   93.18   10.87
   2   5  22  254.65   18.93
   2  -5 -22  263.86   17.56
   2  -5 -22  291.89   18.59
  -2  -5  22  299.67   18.48
   2   5  23   30.49    8.35
   2  -5 -23   31.23    8.18
   2  -5 -23   27.06    7.61
  -2  -5  23   40.15    8.07
  -2  -5  24  237.15   16.93
   2   5  24  213.01   17.67
   2  -5 -24  207.29   16.30
   2  -5 -24  224.11   16.30
  -2  -5  25  412.01   23.45
   2   5  25  406.11   25.40
   2  -5 -25  360.58   21.45
   2  -5 -25  397.71   22.99
   2  -5 -26  390.10   22.25
  -2  -5  26  390.16   23.22
   2   5  26  410.86   25.40
   2  -5 -26  400.11   21.16
   2  -5 -26  358.70   22.36
   2  -5 -27  150.03   13.67
   2  -5 -27  126.18   11.50
   2  -5 -27  132.30   13.96
   2   5  27  152.44   15.73
  -2  -5  27  131.96   13.67
  -2  -5  28   74.70   11.04
   2   5  28   78.59   12.30
   2  -5 -28   91.12   11.44
   2  -5 -28   75.50   11.10
  -2  -5  29    6.12    6.23
   2   5  29    1.14    6.92
  -2  -5  30  361.56   23.68
   2   5  30  385.69   25.45
  -2  -5  31   97.35   12.58
   2   5  31   80.88   13.10
  -2  -5  32    7.84    7.21
   2   5  32    7.26    7.95
  -2  -5  33   59.83   11.73
   2   5  33   60.40   11.78
  -2  -5  34   92.38   13.38
   2   5  34  103.59   14.59
  -2  -5  35  195.96   18.59
   2   5  35  209.18   20.08
  -2  -5  36  175.32   18.02
   2   5  36  166.79   18.30
  -2  -5  37  156.78   17.73
   2   5  37  167.02   18.53
  -2  -5  38   43.47   11.15
  -2  -5  39   33.80   11.27
  -2   6  38   96.72   13.04
  -2   6  38  104.16   15.44
  -2   6  37    5.83    7.32
  -2   6  37   10.01    8.47
  -2   6  36   19.22    8.07
  -2   6  36   18.30    8.81
  -2   6  35   26.20    9.67
  -2   6  35    8.52    7.21
   2  -6  35   18.99    6.46
  -2   6  34   32.43    9.78
  -2   6  34   28.03    8.12
   2  -6  34   39.75    7.84
  -2   6  33   18.02    8.64
  -2   6  33    7.32    6.98
   2  -6  33    9.44    5.49
  -2   6  32  103.99   13.61
  -2   6  32  107.19   12.47
   2  -6  32   96.72   10.70
  -2   6  31   35.01    8.81
  -2   6  31   30.20    8.24
   2  -6  31   41.41    7.32
   2  -6  30   24.60    5.89
  -2   6  30   23.68    8.29
   2  -6  29    1.54    3.60
  -2   6  29   -2.00    6.35
  -2  -6 -28  154.90   12.24
   2  -6  28  157.24   12.70
  -2   6  28  118.75   13.44
  -2  -6 -27   87.11    9.04
   2  -6  27   88.26    9.44
  -2   6  27   83.11   11.67
  -2  -6 -26  139.05   11.10
   2  -6  26  113.14   10.64
  -2   6  26  138.48   13.73
  -2  -6 -25   44.90    6.58
   2  -6  25   40.50    6.81
  -2   6  25   49.42    9.21
   2  -6  24  153.24   12.01
  -2   6  24  146.77   13.90
  -2  -6 -24  154.38   11.50
   2  -6  23   19.28    4.98
  -2   6  23   12.81    6.12
  -2  -6 -23   16.93    4.63
   2  -6  22  319.29   17.22
  -2   6  22  284.34   18.36
  -2  -6 -22  340.34   16.99
  -2   6  21   19.05    6.52
  -2  -6 -21   10.18    3.60
   2  -6  21   10.30    3.95
  -2   6  20   41.01    7.78
  -2  -6 -20   38.44    5.49
   2  -6  20   29.92    5.26
   2  -6  19   20.88    4.63
  -2  -6 -19   18.53    4.18
  -2  -6 -18   96.95    7.89
   2  -6  18   74.99    7.66
   2  -6  17   77.45    7.49
  -2  -6 -17   78.31    7.04
   2  -6  16  299.90   15.50
  -2  -6 -16  291.14   14.30
  -2  -6 -15  120.58    8.18
   2  -6  15  106.22    8.64
  -2  -6 -14  350.12   15.44
   2  -6  14  357.27   16.87
   2  -6  13   50.51    5.95
  -2  -6 -13   47.07    5.09
  -2   6  12 1147.82   42.90
  -2  -6 -12 1143.24   36.84
   2  -6  12 1130.09   39.12
  -2  -6 -11   91.23    6.35
   2  -6  11   93.75    7.78
  -2   6  11  107.08   11.04
  -2  -6 -10   81.51    5.78
  -2   6  10   87.80   10.07
   2  -6  10   82.71    7.32
   2   6 -10   88.60   10.01
  -2  -6  -9  177.49    8.52
  -2   6   9  182.75   13.27
   2  -6   9  175.37    9.95
   2   6  -9  173.71   13.10
  -2  -6  -8  355.95   13.10
  -2   6   8  315.97   17.62
   2  -6   8  325.92   14.30
   2   6  -8  341.42   18.70
   2  -6   7   29.86    6.41
   2   6  -7   33.80    7.04
  -2  -6  -7   36.49    3.32
  -2   6   7   39.24    7.04
   2  -6   7   40.15    4.86
   2  -6   6  151.64   10.87
   2   6  -6  152.72   12.41
  -2   6   6  153.29    8.47
  -2  -6  -6  159.64    6.92
  -2   6   6  169.82   12.13
  -2   6   5   41.01    4.58
  -2   6   5   43.36    6.86
   2  -6   5   32.20    6.18
   2   6  -5   49.99    8.12
   2   6  -4  391.07   20.13
   2  -6   4  398.28   18.48
  -2   6   4  378.66   14.07
  -2   6   4  355.95   18.07
  -2   6   3   23.11    6.18
   2  -6   3   20.88    6.12
   2  -6   2 1170.93   40.78
  -2   6   2 1151.54   40.61
   2   6  -1  190.70    7.78
   2  -6   1  183.61    8.29
   2  -6   0   30.66    6.75
   2   6   0   26.54    2.80
   2  -6   0   24.71    3.15
   2  -6  -1  201.80   13.16
   2  -6  -1  183.61    8.01
   2   6   1  181.61    7.61
   2  -6  -2 1157.20   41.07
   2  -6  -2 1139.24   34.32
   2  -6  -3   18.93    6.69
   2   6   3   19.39    7.04
  -2  -6   4  382.55   14.07
   2   6   4  399.25   20.71
   2  -6  -4  405.66   19.91
   2   6   5   64.06    9.21
   2  -6  -5   62.12    8.81
  -2  -6   5   58.00    4.92
  -2  -6   6  149.52    8.01
   2  -6  -6  158.84   12.41
   2   6   6  157.93   13.21
   2   6   7   32.20    7.95
   2  -6  -7   39.75    7.78
   2   6   7   37.75    4.63
   2   6   8  346.80   14.24
   2  -6  -8  348.11   19.05
   2   6   8  372.48   20.25
   2   6   9  174.57    9.55
   2   6   9  210.95   14.93
   2  -6  -9  200.14   14.24
   2   6  10   97.75    7.09
   2  -6 -10   93.29   10.70
   2   6  10   80.02   10.18
   2  -6 -11   88.37   10.52
   2   6  11   96.84   11.15
   2  -6 -12 1163.60   43.41
   2   6  12 1149.02   43.36
   2  -6 -13   66.01   10.24
   2   6  13   58.51    9.61
   2   6  14  356.18   20.36
   2   6  15  137.91   12.93
   2   6  16  285.48   18.13
   2   6  17   85.91   10.64
   2  -6 -18  109.77   12.01
  -2  -6  19   24.94    6.35
   2  -6 -19   29.92    8.41
  -2  -6  20   30.60    6.86
   2  -6 -20   33.58    8.07
   2  -6 -20   32.03    7.95
  -2  -6  21    8.41    5.95
   2  -6 -21   15.50    7.09
   2  -6 -21    7.26    6.12
  -2  -6  22  315.11   19.56
   2  -6 -22  332.04   20.65
   2  -6 -22  335.53   20.65
  -2  -6  23   28.08    7.72
   2  -6 -23   18.53    8.29
   2   6  23   13.61    7.44
   2  -6 -23   15.56    6.92
   2  -6 -24  144.54   13.96
   2   6  24  143.17   15.04
  -2  -6  24  111.60   12.07
   2  -6 -24  141.05   14.19
  -2  -6  25   49.88    9.27
   2  -6 -25   53.48    7.55
   2   6  25   27.34    8.81
   2  -6 -25   46.56    9.04
   2  -6 -26  130.41   13.67
  -2  -6  26  134.53   13.44
   2  -6 -26  119.89   11.21
   2   6  26  118.46   14.24
   2   6  27   72.01   12.36
  -2  -6  27   93.35   11.95
  -2  -6  28  157.76   15.16
   2   6  28  145.06   16.13
  -2  -6  29    6.12    6.06
   2   6  29   10.75    8.41
  -2  -6  30   14.70    7.21
   2   6  30   21.96    9.15
  -2  -6  31   35.75    8.81
   2   6  31   44.62   10.98
   2   6  32  107.02   14.76
  -2  -6  32  119.37   14.36
   2   6  33   30.66   10.47
  -2  -6  33   12.64    8.12
   2   6  34   18.19    9.67
  -2  -6  34   41.30   10.58
   2   6  35    3.95    9.78
  -2  -6  35   19.39    8.92
   2   6  36   29.23   10.30
  -2  -6  36   32.32    9.78
   2   6  37   26.77   11.21
  -2  -6  37   24.25    9.32
   2   6  38  123.61   16.70
  -2  -6  38  116.46   15.84
  -2   7  37   65.84   12.18
   2  -7  37   57.26   11.21
  -2   7  37   52.74   10.58
  -2   7  36   47.59   11.61
  -2   7  36   49.02   10.41
  -2   7  35    3.49    8.69
  -2   7  35    6.18    7.44
   2  -7  34   78.42   10.12
  -2   7  34   84.54   12.76
   2   7 -34   71.16    9.44
  -2   7  34   77.10   12.01
   2  -7  33   -0.86    4.46
  -2   7  33   -2.17    7.44
   2   7 -33   -2.69    5.83
  -2   7  33    3.03    7.04
   2  -7  32   13.96    5.38
  -2   7  32   22.31    9.44
   2   7 -32   13.44    6.29
  -2   7  32    6.01    7.21
   2   7 -31   29.86    7.32
   2  -7  31   41.47    7.49
  -2   7  31   26.77    8.98
   2   7 -30   15.73    6.52
   2  -7  30   30.32    6.29
  -2   7  30   21.91    8.35
   2   7 -29   87.40   10.12
  -2   7  29   73.04   11.55
  -2   7  28   23.17    7.89
   2  -7  28   47.36    7.38
  -2  -7 -28   46.22    6.98
   2   7 -28   22.82    7.32
  -2   7  27   19.62    7.95
  -2  -7 -27   17.62    4.86
   2  -7  27   25.28    5.72
   2   7 -27   31.29    7.32
  -2  -7 -26   96.09    9.44
   2  -7  26  103.53    9.78
  -2  -7 -25  315.23   17.22
   2   7 -25  290.17   18.02
   2  -7  25  304.81   17.50
  -2  -7 -24  209.23   13.38
   2  -7  24  206.83   13.90
   2   7 -24  191.90   14.59
   2   7 -23   11.27    6.18
   2  -7  23   17.96    4.75
  -2  -7 -23   27.97    5.26
   2  -7  22   98.84    9.38
   2   7 -22   99.64   10.93
  -2  -7 -22  105.65    9.04
   2  -7  21  141.28   10.98
   2   7 -21  137.34   12.64
  -2  -7 -21  147.92   10.52
  -2  -7 -20   55.60    6.52
   2  -7  20   55.77    6.86
   2   7 -20   69.50    9.55
   2   7 -19  195.34   14.59
  -2  -7 -19  189.90   11.67
   2  -7  19  197.85   12.64
   2   7 -18  163.70   13.38
   2  -7  18  157.18   11.04
  -2  -7 -18  161.07   10.35
   2  -7  17    8.07    3.72
   2   7 -17    5.72    5.72
  -2  -7 -17   14.87    3.83
   2  -7  16  166.91   11.04
  -2  -7 -16  159.87    9.95
   2   7 -16  145.86   12.70
   2  -7  15  779.51   30.32
  -2  -7 -15  827.73   28.83
   2   7 -15  808.45   33.75
   2   7 -14  235.49   15.90
  -2   7  14  208.38   16.19
   2  -7  14  234.52   13.27
  -2  -7 -14  247.04   12.01
   2   7 -13   71.10    9.55
   2  -7  13   73.84    7.15
  -2  -7 -13   65.78    5.72
   2  -7  13   66.01    7.38
  -2   7  13   71.38   10.24
   2   7 -12  186.18   14.47
  -2   7  12  191.45   14.99
  -2  -7 -12  189.96    9.78
   2  -7  12  196.37   11.73
   2  -7  12  189.33   11.10
   2   7 -11  636.68   28.83
  -2   7  11  626.22   29.06
   2  -7  11  628.68   24.82
  -2  -7 -11  646.01   22.36
   2  -7  11  635.14   23.62
   2   7 -10  298.35   18.36
  -2   7  10  307.39   18.59
   2  -7  10  286.51   14.70
  -2  -7 -10  305.16   12.53
   2  -7  10  315.63   13.96
   2   7  -9  768.19   32.89
  -2  -7  -9  810.17   25.57
  -2   7   9  725.80   26.14
   2  -7   9  777.39   26.54
  -2   7   8  461.08   23.22
   2   7  -8  443.75   23.39
  -2   7   8  443.87   16.99
  -2  -7  -8  487.34   16.30
  -2   7   7  103.42   10.98
   2   7  -7   81.34   10.70
  -2   7   7   77.33    5.83
  -2  -7  -7  101.13    5.09
  -2   7   6  323.35   18.13
   2  -7   6  306.02   17.10
   2   7  -6  296.12   18.59
  -2   7   5  630.16   27.28
   2  -7   5  628.96   26.65
   2   7  -5  583.78   28.08
  -2   7   4  452.16   22.08
   2  -7   4  474.58   22.02
   2   7  -4  426.94   22.99
   2  -7   3  303.84   16.87
   2  -7   3  269.92    9.38
  -2   7   3  280.28   16.47
   2   7  -3  309.91   18.53
   2  -7   2  331.13   17.73
  -2   7   2  303.04   17.27
   2   7  -2  288.57   18.59
   2  -7   1 1031.13   38.55
   2  -7   0  653.90   27.97
   2  -7  -1  998.07   38.04
   2  -7  -2  304.93   17.67
   2  -7  -3  285.25   17.22
   2   7   4  456.62   24.08
   2  -7  -4  458.11   22.82
   2   7   5  587.21   28.31
   2  -7  -5  608.77   27.34
  -2  -7   6  319.06   11.73
   2   7   6  325.01   19.62
   2  -7  -6  276.56   17.85
  -2  -7   7   91.35    6.01
   2   7   7  100.21   11.78
   2  -7  -7  105.13   11.27
  -2  -7   8  457.88   17.05
   2   7   8  488.94   24.94
   2  -7  -8  490.03   24.14
   2   7   9  805.02   26.94
   2   7   9  848.04   35.41
   2  -7  -9  827.56   34.49
   2   7  10  312.99   13.44
   2   7  10  313.51   19.73
   2  -7 -10  345.03   19.96
   2   7  11  598.13   21.68
   2   7  11  608.89   28.71
   2  -7 -11  570.85   27.80
   2   7  12  159.47    9.50
   2  -7 -12  160.62   13.84
   2   7  12  187.73   15.16
   2   7  13   87.51   11.15
   2   7  13   71.16    6.75
   2  -7 -13   73.96   10.70
   2  -7 -14  207.52   15.96
   2   7  14  230.00   16.70
   2   7  15  852.04   36.38
   2   7  16  168.22   14.70
   2   7  17   19.39    8.18
   2  -7 -24  214.50   14.70
  -2  -7  24  185.21   15.16
  -2  -7  25  293.15   19.68
   2   7  25  281.94   21.96
  -2  -7  26   93.52   11.90
   2   7  26  105.36   13.90
  -2  -7  27   30.14    8.98
   2   7  27   10.87    8.35
  -2  -7  28   39.01    9.04
   2   7  28   41.76   10.52
  -2  -7  29   77.62   11.38
   2   7  29  105.30   14.53
  -2  -7  30   31.23    8.87
   2   7  30   28.08   10.12
  -2  -7  31   38.61    9.78
   2   7  31   40.38   11.38
  -2  -7  32   24.31    9.55
   2   7  32    1.32    9.27
   2   7  33   -2.69    8.75
  -2  -7  33    1.14    7.66
   2   7  34   55.54   12.18
  -2  -7  34   87.46   13.04
  -2  -7  35    6.01    7.44
  -2  -7  36   80.94   13.56
   2   7  36   78.65   12.07
  -2  -7  37   44.04   10.87
   2   7  37   60.86   11.10
  -2   8  36   95.58   13.56
   2  -8  36   92.09   12.93
  -2   8  35   26.77    9.38
   2  -8  35    8.18    6.92
  -2   8  34   16.59    8.69
   2  -8  34   17.90    7.72
   2  -8  33  149.80   14.93
  -2   8  33  156.73   16.24
   2  -8  32   19.85    5.89
   2  -8  32   12.18    7.09
   2   8 -32   18.53    7.15
   2  -8  31   47.30    7.95
   2  -8  31   40.95    8.98
   2   8 -31   41.87    8.24
   2  -8  30   46.85    7.61
   2  -8  30   39.64    8.41
   2   8 -30   42.33    8.12
   2  -8  29  152.21   12.47
   2   8 -29  150.43   13.44
   2   8 -28   34.95    8.41
   2  -8  28   23.74    5.83
  -2  -8 -27  248.70   15.67
   2   8 -27  260.31   17.50
   2  -8  27  248.87   15.90
  -2  -8 -26  150.49   11.61
   2   8 -26  138.31   13.10
   2  -8  26  162.90   12.36
  -2  -8 -25   42.33    6.41
   2   8 -25   39.52    8.35
   2  -8  25   39.30    6.52
  -2  -8 -24   43.70    6.41
   2   8 -24   42.84    8.52
   2  -8  24   36.21    6.29
  -2  -8 -23  556.89   24.54
   2   8 -23  590.07   27.80
   2  -8  23  573.82   25.45
   2  -8  22   72.81    8.29
   2   8 -22   60.29    9.84
  -2  -8 -22   65.49    7.21
  -2  -8 -21   38.95    5.66
   2  -8  21   35.01    5.89
   2   8 -21   27.91    7.21
   2   8 -20  154.21   13.61
  -2  -8 -20  145.40   10.30
   2  -8  20  154.95   11.21
   2   8 -19  148.43   13.50
   2  -8  19  148.66   10.81
  -2  -8 -19  134.42    9.67
  -2  -8 -18    9.50    3.09
   2   8 -18   12.53    6.92
   2  -8  18    7.66    3.49
   2  -8  17  189.56   12.58
   2  -8  17  199.34   12.47
   2   8 -17  194.02   15.56
  -2  -8 -17  214.78   11.67
   2  -8  16  203.46   12.41
  -2  -8 -16  172.86   10.52
   2  -8  16  195.91   12.01
   2   8 -16  168.57   14.64
   2  -8  15   62.23    7.44
   2   8 -15   58.34    9.67
   2  -8  15   51.02    6.29
  -2  -8 -15   61.95    5.83
   2  -8  14   21.16    5.38
  -2  -8 -14   26.88    4.00
   2  -8  14   29.57    5.15
  -2   8  14   31.92    8.52
   2   8 -14   36.32    8.18
   2  -8  13  863.14   31.17
  -2  -8 -13  857.42   28.54
   2  -8  13  803.82   29.00
   2   8 -13  785.57   35.12
  -2   8  13  852.90   37.07
  -2   8  12   58.17   10.12
   2  -8  12   53.82    6.29
  -2  -8 -12   48.62    4.75
   2  -8  12   43.93    5.66
   2   8 -12   58.74    9.67
  -2  -8 -11  155.18    8.01
   2  -8  11  161.13   10.30
   2   8 -11  185.67   14.64
  -2   8  11  148.32   14.13
  -2   8  11  125.44    7.89
   2  -8  10  232.00   12.81
  -2  -8 -10  257.85   10.30
   2   8 -10  239.04   17.05
  -2   8  10  260.71   17.62
  -2   8  10  204.26    9.61
  -2  -8  -9  166.79    7.49
   2  -8   9  146.43    9.90
  -2   8   9  146.26   13.56
   2   8  -9  145.29   13.79
  -2   8   8   68.58    9.95
   2  -8   8   79.85    4.23
   2   8  -7  232.23   17.05
  -2   8   7  230.00   16.19
  -2   8   6   94.21   11.04
   2   8  -6   82.82   11.27
   2   8  -5  197.22   15.73
  -2   8   5  186.18   14.36
  -2   8   4    9.32    5.78
   2   8  -4   16.42    7.26
   2   8  -3  505.81   26.37
   2  -8   3  506.96   24.25
  -2   8   3  501.07   24.82
   2   8  -2  176.12   15.21
   2  -8   2  201.68   14.47
  -2   8   2  179.43   14.07
   2   8  -1  209.12   16.36
   2  -8   1  213.24   15.10
  -2   8   1  217.76   15.16
   2  -8   0  217.24   15.27
   2   8   0  209.46   16.64
   2  -8  -1  234.69   15.90
   2  -8  -2  209.64   15.10
   2  -8  -3  463.14   23.62
   2  -8  -4   11.90    6.29
   2   8   4    8.87    6.75
   2   8   5  163.13   15.16
   2  -8  -5  191.33   14.70
   2  -8  -6   70.36    9.67
   2   8   6   83.97   11.38
   2   8   7  239.61   18.13
   2  -8  -7  253.45   17.33
   2   8   7  259.00   18.30
   2   8   8   98.55   12.24
   2  -8  -8   83.00   10.47
   2   8   8   90.49   11.90
  -2  -8   9  118.92    6.23
   2  -8  -9  147.06   13.16
   2   8   9  127.73    5.38
   2   8   9  140.48   14.24
   2   8   9  138.59   13.79
  -2  -8  10  213.52    9.72
   2  -8 -10  243.84   17.05
   2   8  10  226.97    8.98
   2   8  10  255.39   18.82
   2   8  10  230.97   17.79
  -2  -8  11  145.29    8.18
   2   8  11  173.54   15.56
   2  -8 -11  149.69   14.07
   2   8  11  148.37   15.27
   2   8  11  153.18    7.55
   2   8  12   38.67   10.12
   2   8  12   53.37    9.84
   2   8  12   45.82    5.21
   2   8  13  754.46   26.31
   2   8  13  770.07   36.84
   2   8  13  822.24   35.92
   2   8  14    9.50    7.72
   2   8  14   29.57    9.21
   2   8  14   22.71    4.35
   2   8  15   51.94   10.75
   2   8  15   67.38   11.15
   2   8  15   52.34    6.23
   2   8  16  187.50   11.10
   2   8  16  170.51   16.82
   2   8  17  184.24   11.61
   2   8  17  201.00   18.19
   2   8  18   10.35    7.89
   2   8  19  129.61   15.84
   2   8  20  135.22   16.13
   2   8  26  124.29   11.90
   2   8  26  137.96   16.36
   2   8  27  213.35   15.62
   2   8  27  236.92   20.53
   2   8  28   27.34   10.47
   2   8  28   12.58    6.23
   2   8  29  163.19   14.19
   2   8  29  146.66   17.16
   2   8  30   60.40   12.41
   2   9 -30  225.08   17.05
   2  -9  30  249.05   16.24
   2   9 -29   23.74    8.52
   2  -9  29   16.19    4.92
   2   9 -28    1.60    7.09
   2  -9  28    8.18    4.35
   2   9 -27   79.22   10.98
   2  -9  27   53.71    8.52
   2  -9  27   55.31    7.49
   2  -9  26  263.00   17.16
   2   9 -26  265.23   18.59
   2  -9  26  299.67   16.87
   2   9 -25   65.09   10.30
   2  -9  25   82.71    8.69
   2  -9  25   63.32    8.98
   2   9 -24   23.28    8.01
   2  -9  24   19.22    5.89
   2  -9  24   30.43    5.78
   2   9 -23   33.46    8.29
   2  -9  23   29.17    6.58
   2  -9  23   39.81    6.18
   2   9 -22  158.44   14.30
   2  -9  22  134.99   10.87
   2  -9  22  127.95   10.35
   2  -9  21   60.46    7.26
   2  -9  21   72.19    7.84
   2   9 -21   48.33    9.78
  -2  -9 -21   66.58    7.09
  -2  -9 -20   87.86    7.78
   2  -9  20   73.67    7.78
   2  -9  20   99.70    8.81
   2   9 -20   86.20   11.67
   2   9 -19   23.22    8.01
   2  -9  19   29.29    6.52
   2  -9  19   37.92    5.61
   2  -9  19   27.63    5.15
  -2  -9 -19   27.40    4.58
  -2  -9 -18   15.44    3.60
   2  -9  18   13.84    5.26
   2  -9  18   13.27    3.95
   2   9 -18    1.72    6.92
   2  -9  18   10.75    4.00
  -2  -9 -17   66.47    6.23
   2  -9  17   59.09    6.18
   2   9 -17   58.23   10.47
   2  -9  17   60.97    7.44
   2  -9  17   69.73    7.15
   2  -9  16  118.06    8.07
  -2  -9 -16  118.35    8.07
   2  -9  16   97.98    8.29
   2  -9  16  122.01    9.27
   2   9 -16  111.71   12.81
   2   9 -15   18.42    7.89
   2  -9  15   20.02    4.52
   2  -9  15   20.93    3.72
  -2  -9 -15   23.85    3.78
  -2   9  15   34.32    9.44
   2  -9  15   17.67    4.12
   2  -9  14   58.34    5.09
   2  -9  14   58.74    6.46
  -2  -9 -14   58.97    5.38
  -2   9  14   86.83   11.73
   2   9 -14   80.08   11.27
   2   9 -13   -0.86    6.81
  -2  -9 -13    2.29    2.23
   2  -9  13    3.78    2.97
   2  -9  13    3.43    2.23
  -2   9  13    6.75    7.32
   2  -9  12  168.97   10.52
  -2   9  12  156.15   15.10
  -2  -9 -12  166.85    8.07
   2   9 -12  141.11   14.13
   2  -9  12  133.10    6.12
   2  -9  11   72.24    6.92
  -2   9  11   67.84   10.93
   2   9 -11   77.68   11.38
  -2   9  10   38.09    9.38
   2   9 -10   25.11    8.47
   2  -9  10   38.55    5.26
  -2   9   9   55.03   10.01
   2   9  -9   70.36   11.44
   2  -9   9   65.66    6.64
  -2   9   8   39.35    9.09
   2   9  -8   58.00   10.30
   2  -9   8   58.40    6.23
  -2   9   7   23.28    7.66
   2   9  -7   29.17    8.35
  -2   9   6   13.61    7.15
   2   9  -6   10.07    7.44
  -2   9   5   25.11    7.95
   2   9  -5   17.50    8.07
  -2   9   4   31.17    8.24
   2   9  -4   41.58    9.27
  -2   9   3   24.20    7.26
   2   9  -3   41.76    9.67
  -2   9   2   39.18    8.75
   2   9  -2   42.84    9.84
   2  -9   1  125.15   12.64
  -2   9   1  118.17   12.30
   2   9  -1  126.24   13.79
  -2   9   0   69.04   10.18
   2   9   0   76.99   11.61
   2  -9   0   70.07   10.12
   2  -9  -1  157.24   14.19
   2   9   1  179.09   16.30
   2   9   3   43.19    9.15
   2   9   4   40.67    9.32
   2   9   5   14.01    7.72
   2   9   6   12.13    7.32
   2   9   7   23.51    8.58
   2   9   7   28.94    8.98
   2   9   8   32.32    9.04
   2   9   8   32.03    9.90
   2   9   9   48.85   10.24
   2   9   9   54.51   10.47
   2   9  10   46.50   10.35
   2   9  10   58.63   11.21
   2   9  11   55.94   11.21
   2   9  11   80.31   12.13
   2   9  12  168.05   16.42
   2   9  12  196.77   17.56
  -2  -9  13    5.83    2.92
   2   9  13    3.37    8.12
   2   9  13    5.89    7.78
   2   9  14   58.51   11.15
   2   9  14   71.27   11.50
  -2  -9  14   48.45    5.09
   2   9  15   14.07    8.64
   2   9  16  148.49   16.59
   2   9  17   71.79   12.76
   2   9  18    6.18    8.01
   2   9  19   43.93   11.21
   2   9  20   66.92   13.33
   2  10 -27   50.62   10.07
   2  10 -26   85.68   11.95
   2  10 -25   13.38    8.29
   2  10 -24   46.96   10.07
   2  10 -23   28.26    9.67
   2  10 -22  177.37   16.30
   2  10 -21    5.55    7.84
   2 -10  20    3.09    3.15
   2  10 -20   -0.92    7.89
   2 -10  19   33.35    5.21
   2  10 -19   19.79    8.52
   2 -10  18   93.81    8.24
   2  10 -18  108.16   13.04
   2 -10  17   32.60    5.03
   2  10 -17   23.91    9.50
   2 -10  16   95.35    8.12
   2  10 -16  112.57   13.96
   2 -10  15   93.81    7.89
   2  10 -15   82.25   12.18
  -2  10  15   81.74   12.76
   2 -10  14   60.17    6.29
  -2  10  14   68.87   11.38
   2  10 -14   72.93   11.33
   2 -10  13   18.48    4.00
   2  10 -13   23.51    8.75
  -2  10  13   11.55    7.89
   2 -10  12  180.52   10.98
   2  10 -12  183.84   16.99
  -2  10  12  191.10   17.27
  -2  10  11   -3.09    8.35
   2  10 -11   13.84    8.12
   2 -10  11    6.41    3.03
  -2  10  10   51.99   10.41
   2 -10  10   50.96    5.78
   2  10 -10   35.69    9.61
   2 -10   9   16.30    3.95
  -2  10   9   26.54    8.81
   2  10  -9   19.91    8.35
  -2  10   8   99.58   12.64
   2 -10   8   83.51    7.15
   2  10  -8   83.00   12.36
   2  10  -7    7.04    7.78
  -2  10   7   -4.80    7.89
   2 -10   7   -2.52    3.49
   2  10  -6   35.29    9.50
   2 -10   6   21.56    4.12
  -2  10   6   17.05    7.95
  -2  10   5   10.30    8.12
   2  10  -5   16.19    8.24
  -2  10   4   47.93   10.01
   2  10  -4   67.09   11.15
  -2  10   3    5.43    7.21
   2  10  -3   20.36    9.04
  -2  10   2  102.16   12.53
   2  10  -2  138.02   14.76
  -2  10   1   -6.23    8.87
   2  10  -1   12.30    8.52
  -2  10   0  101.70   12.58
   2  10   0  130.59   14.81
   2  10   1   13.44    8.52
   2  10   1    6.46    7.78
  -2  10  -1   -0.86    7.84
   2  10   2  125.55   14.59
   2  10   2  112.22   13.90
  -2  10  -2  121.32   13.50
   2  10   3   21.91    9.27
   2  10   3    1.09    8.41
   2  10   4   45.93   10.58
   2  10   5   20.93    9.50
   2  10   6   22.19    8.64
   2  10   7  -10.12    8.58
   2  10   8  106.10   13.79
   2  10   8   86.77   13.44
   2  10   9    7.44    8.07
   2  10   9   11.61    7.78
   2  10  10   64.01   12.13
   2  10  10   39.93   10.47
   2  10  11   20.31    9.78
   2  10  11    5.95    8.29
   2  10  12  210.44   18.59
   2  10  12  162.22   17.39
   2  10  13   25.51    9.55
   2  10  14   76.76   13.21
   2  10  15   92.03   14.59
   2  10  16  101.59   15.39
   2  10  17   32.55   11.67
   2  11 -18    9.15    8.07
   2  11 -17   18.48    8.41
   2  11 -16   46.56   10.93
  -2  11  15  263.35   21.05
   2  11 -15  222.85   18.99
   2  11 -14   16.76    9.15
  -2  11  14    1.14    8.69
   2  11 -13   95.92   13.27
  -2  11  13   91.52   14.47
   2  11 -12   21.22    9.90
  -2  11  12   11.21    9.72
   2  11 -11  124.75   15.16
  -2  11  11  108.34   14.47
  -2  11  10  143.74   16.36
   2  11 -10  159.59   16.70
  -2  11   9   91.12   13.84
   2  11  -9  121.72   15.33
  -2  11   8   87.80   13.27
   2  11  -8   76.70   12.98
   2  11  -7   16.24    9.27
  -2  11   7    4.18    8.98
   2  11  -6   39.18   10.81
  -2  11   6   32.09   10.30
   2  11  -5  273.41   21.28
  -2  11   5  257.00   20.48
   2  11  -4   19.79    9.61
  -2  11   4   -8.18   11.15
   2  11  -3  230.80   19.39
  -2  11   3  200.71   18.48
   2  11  -2  107.53   14.47
  -2  11   2   81.68   13.10
  -2  11   1  187.79   17.62
   2  11  -1  200.25   18.59
   2  11  -1  176.52   18.48
  -2  11   0  292.40   22.14
   2  11   0  327.29   23.57
   2  11   0  298.98   23.34
   2  11   1  213.07   18.99
  -2  11  -1  153.92   16.76
   2  11   1  196.54   19.33
   2  11   2   87.69   14.70
  -2  11  -2   54.34   12.87
   2  11   2  105.82   14.59
   2  11   3  179.49   19.05
  -2  11  -3  169.82   17.50
  -2  11  -4  -19.28   12.53
   2  11   4  -14.30   12.01
   2  11   5  284.34   22.25
   2  11   6   40.04   11.55
  -2  12   8   55.94   12.98
  -2  12   7  181.72   18.53
  -2  12   6   24.60   11.15
  -2  12   5   63.26   13.16
  -2  12   4   11.04   10.75
  -2  12   3  195.39   18.88
  -2  12   2   41.47   12.13
  -2  12   1   78.82   13.73
  -2  12   0   -1.09   11.04
  -2  12  -1   74.19   12.76
  -2  12  -2   33.80   11.73
  -2  12  -3  142.25   16.82
  -2  12  -4  -12.64   12.87
  -2  12  -5   55.60   12.64
  -2  12  -6    5.26   11.50
  -3   0   0   -1.89    4.29
  -3   0   0    3.26    3.37
   3   0   1  144.26    6.41
  -3   0  -1  155.75    9.72
  -3   0   1  156.33    9.78
  -3   0   1  162.90    8.64
  -3   0  -1  159.19    9.04
   3   0   2  151.75    6.75
  -3   0  -2  150.89    9.72
   3   0   2  147.52    9.67
  -3   0   2  163.82    8.35
  -3   0  -2  156.95    9.32
   3   0   3  612.09   20.08
   3   0   3  640.86   23.85
  -3   0  -3  649.44   24.08
  -3   0   3  617.98   21.22
   3   0   4  529.32   17.96
  -3   0   4  548.03   18.48
   3   0   4  521.77   20.76
  -3   0   5   30.03    3.37
  -3   0  -5   25.28    3.20
   3   0   5   27.63    4.80
  -3   0   6  391.36   13.61
   3   0   6  378.09   16.53
  -3   0  -6  389.58   14.41
  -3   0   7    2.23    1.77
   3   0  -7   -1.77    3.37
  -3   0  -7    0.51    2.29
  -3   0   8  168.91    6.64
  -3   0  -8  167.59    8.64
   3   0  -8  167.88   10.87
  -3   0  -9  481.27   21.39
  -3   0  -9  545.39   19.33
   3   0  -9  485.28   21.11
   3   0  10   34.26    4.23
   3   0 -10   25.85    5.15
  -3   0 -10   31.86    4.58
  -3   0 -10   25.05    5.38
  -3   0 -11  568.39   23.85
  -3   0 -11  579.26   21.56
   3   0  11  563.76   21.74
   3   0 -11  523.54   22.94
   3   0 -12  203.63   12.47
  -3   0 -12  202.54   12.98
   3   0  12  185.55    7.84
   3   0  12  197.51   10.93
  -3   0 -12  204.49   11.15
   3   0 -13   91.46    8.52
   3   0  13   87.86    4.75
   3   0  13   89.75    7.15
  -3   0 -13   87.63    8.81
  -3   0 -13  101.93    7.95
  -3   0 -14  332.79   18.19
   3   0  14  374.48   16.70
   3   0 -14  355.55   18.07
  -3   0  14  354.29   19.16
   3   0  14  364.76   12.24
   3   0  15  368.59   12.24
   3   0 -15  371.57   18.82
   3   0  15  385.75   17.50
  -3   0  15  363.10   19.68
  -3   0 -15  357.44   18.76
   3   0  16  557.24   22.88
  -3   0 -16  548.77   24.65
  -3   0  16  507.13   24.65
  -3   0 -17   67.09    9.09
   3   0  17   74.36    7.38
  -3   0  18  132.47   12.07
  -3   0 -18  126.87   11.38
   3   0  18  113.77    9.27
  -3   0  19  118.40   11.67
  -3   0 -19   99.64   10.64
   3   0  19  131.16   10.01
  -3   0  20  440.95   23.11
  -3   0 -20  397.59   21.68
   3   0  20  414.29   19.96
  -3   0  21  428.99   23.28
  -3   0 -21  407.20   21.91
   3   0  21  396.91   19.85
   3   0  22   -0.63    3.78
  -3   0 -22   -3.03    6.52
  -3   0  22    2.52    6.92
   3   0  23   31.80    5.83
  -3   0 -23   31.97    8.35
  -3   0  23   28.89    7.72
   3   0  24   26.20    5.61
  -3   0  24   47.07    9.27
  -3   0 -24   36.09    9.44
  -3   0  25  832.08   37.75
   3   0  25  914.33   35.29
   3   0 -25  850.21   33.58
  -3   0 -25  851.18   36.89
  -3   0  26  200.71   16.70
   3   0 -26  179.43   12.81
   3   0  26  205.29   14.36
  -3   0 -26  180.52   15.56
  -3   0  27  227.25   18.07
   3   0  27  230.74   15.56
   3   0 -27  243.38   14.93
  -3   0 -27  209.41   16.82
   3   0  28   48.68    7.49
  -3   0  28   41.07    9.95
  -3   0 -28   33.18    9.04
   3   0 -28   43.64    6.64
  -3   0 -29  307.39   20.59
  -3   0  29  298.81   21.62
   3   0 -29  303.04   17.73
   3   0  29  323.00   19.22
  -3   0 -30  207.35   17.33
  -3   0  30  203.06   17.90
   3   0  30  228.28   15.96
   3   0 -30  216.27   14.59
  -3   0 -31  182.18   16.19
  -3   0  31  163.08   16.59
   3   0  31  159.87   13.56
   3   0 -31  174.80   13.27
  -3   0  32   -3.49    7.38
   3   0  32    3.49    4.58
  -3   0  33  107.25   13.84
   3   0  33   80.42   10.24
  -3   0  34   66.18   12.24
   3   0  34   50.16    8.58
   3   0  35  365.22   22.31
  -3   0  35  377.06   26.03
  -3   0  36   11.67    9.61
  -3   0  37  160.96   17.56
  -3   0  38   -2.75    9.55
  -3   0  39  120.52   15.79
  -3   1  39  160.84   18.07
  -3   1  38  270.32   22.94
  -3   1  37  219.30   20.88
  -3   1  36   95.87   14.53
  -3   1  35   -5.03    8.41
  -3   1  34   24.54    9.32
  -3   1  33  109.71   14.36
  -3   1  32   85.80   12.81
   3   1 -32   98.95    9.90
  -3   1  31   24.82    8.69
   3   1 -31   24.94    5.66
  -3  -1 -31   18.70    8.07
  -3  -1 -30    8.58    4.40
  -3   1  30   19.73    8.29
   3   1 -30    7.61    3.95
  -3  -1 -29  121.43   11.15
  -3  -1 -29  143.34   14.70
   3   1 -29  127.27   10.81
  -3   1  29  139.17   14.87
  -3  -1 -28  249.67   15.84
  -3   1  28  251.51   19.10
  -3  -1 -28  226.17   17.96
   3   1 -28  221.93   14.47
  -3  -1 -27   94.61   12.18
  -3   1  27   89.92   12.13
  -3  -1 -27   94.61    9.61
   3   1 -27  107.02    9.50
  -3  -1 -26  318.71   17.67
  -3   1  26  279.30   19.85
  -3  -1 -26  285.02   19.39
   3   1 -26  282.11   16.19
  -3  -1 -25   74.30   11.15
  -3   1  25   79.79   11.55
   3   1 -25   82.60    8.24
  -3  -1 -25   98.21    9.55
  -3  -1 -24  158.96   11.95
  -3  -1 -24  165.19   14.47
   3   1 -24  170.45   11.67
  -3   1  24  173.83   15.21
  -3  -1 -23  410.12   19.85
  -3  -1 -23  395.53   21.96
  -3   1  23  347.31   22.14
   3   1 -23  372.37   18.42
  -3  -1 -22  341.59   19.91
  -3   1  22  329.18   20.88
  -3  -1 -22  344.68   17.73
   3   1 -22  323.69   16.59
  -3  -1 -21  137.05   10.47
  -3  -1 -21  120.69   11.90
  -3  -1 -21  144.26   12.81
  -3   1  21  149.18   13.50
  -3   1  20   85.23    5.61
  -3  -1 -20   83.80    9.84
  -3   1  20   86.71   10.64
  -3   1  19  110.39    6.18
  -3   1  19  109.25   11.33
  -3  -1 -19  115.66   11.10
  -3  -1 -19  116.74   10.98
  -3   1  18  196.99   14.59
  -3  -1 -18  188.01   13.73
  -3   1  18  193.73    8.24
  -3  -1 -18  193.16   13.27
  -3   1  17  114.91   11.21
  -3   1  17  114.40    5.95
  -3  -1 -17   93.41   10.01
  -3  -1 -17  128.81   10.58
   3  -1  17   99.53    8.58
  -3   1  16  213.75   14.99
   3  -1  16  222.73   12.93
  -3  -1 -16  239.15   14.70
  -3  -1 -16  239.44   14.07
   3   1 -15  174.86   12.30
   3  -1  15  198.20   11.73
  -3  -1 -15  200.77   12.47
  -3  -1 -15  218.96   13.67
  -3   1  15  177.60   13.44
  -3   1  14  193.45   13.67
   3  -1  14  202.37   11.78
  -3  -1 -14  225.82   12.81
   3   1 -14  226.91   13.50
  -3  -1 -14  205.12   13.50
   3  -1  13  600.36   23.91
  -3  -1 -13  629.02   24.37
  -3  -1 -13  622.96   25.97
   3   1 -13  598.08   25.22
  -3  -1 -12 1059.44   36.21
  -3  -1 -12 1097.77   38.44
   3   1 -12 1078.95   37.75
   3  -1  12 1002.19   35.81
  -3  -1 -11  396.85   16.87
   3  -1  11  348.51   16.13
  -3  -1 -11  395.99   18.70
   3   1 -11  380.66   17.96
   3   1 -10   25.57    5.09
  -3  -1 -10   21.79    5.09
  -3  -1 -10   26.37    4.63
   3   1  -9  203.69   12.24
  -3  -1  -9  226.11   11.33
   3   1  -8 1021.98   36.44
  -3  -1  -8 1071.34   34.55
  -3  -1  -7  274.96   12.24
   3   1  -7  237.26   13.33
   3   1  -6  423.96   14.81
   3   1  -5   62.35    4.63
   3   1  -4  174.51    8.41
   3   1  -3  537.04   18.99
  -3  -1  -3  526.12   20.93
   3   1  -2 1986.30   60.23
  -3  -1  -2 2088.80   62.23
   3   1  -1  477.90   18.48
  -3  -1  -1  524.29   19.56
  -3   1   1  475.38   19.79
  -3   1   0    0.40    3.89
   3   1   0    4.80    3.49
   3   1   1  464.92   18.76
  -3   1  -1  480.42   19.45
   3   1   2 2001.86   60.69
   3   1   2 1929.79   60.57
  -3   1  -2 1990.71   61.03
   3   1   3  584.81   22.42
  -3   1  -3  560.61   17.10
   3   1   3  571.42   19.91
   3   1   3  584.63   22.31
   3   1   4  149.29    9.90
   3   1   4  154.15    8.24
  -3   1  -4  150.32    6.12
   3   1   4  139.22    9.38
   3   1   5   59.32    5.26
   3   1   5   56.34    6.06
  -3   1  -5   59.60    3.83
   3   1   5   68.30    7.15
   3   1   6  395.42   16.19
   3   1   6  407.14   17.16
   3   1   6  418.13   18.76
   3   1   7  297.72   13.67
   3   1   7  321.35   16.02
   3   1   8 1038.80   34.61
   3   1   8 1006.42   33.80
   3   1   8 1097.60   37.98
   3   1   9  190.65   10.12
   3   1   9  223.53   13.73
   3   1  10   28.14    6.69
   3   1  10   26.71    3.72
   3   1  11  352.92   13.84
   3   1  11  383.18   19.45
   3   1  11  366.65   15.73
   3   1  12 1062.02   33.52
   3   1  12 1098.74   36.32
   3   1  13  649.27   21.68
   3   1  13  630.16   24.37
   3   1  14  183.15   10.87
   3   1  14  195.28    9.09
   3   1  15  188.47   11.04
   3   1  15  170.11    8.58
   3   1  16  259.74   13.67
   3   1  16  255.22   10.81
  -3   1 -16  225.14   15.33
   3   1  17  142.54   10.24
  -3   1 -17  146.14   12.58
   3   1  17  158.21    7.89
  -3   1 -18  189.90   14.30
   3   1  18  197.45   12.24
  -3   1 -19  124.18   12.30
   3   1  19  143.97   10.47
  -3   1 -20   84.83   10.75
   3   1  20   83.97    8.18
   3   1  21  115.89    9.84
  -3   1 -21  140.77   13.21
   3   1  22  318.03   17.39
  -3   1 -22  328.90   20.02
   3   1  23  413.78   20.31
  -3   1 -23  360.18   22.08
   3   1  24  168.05   12.64
  -3   1 -24  161.24   15.10
   3   1  25   81.51    8.81
  -3   1 -25   92.95   12.41
   3   1  26  315.68   18.25
  -3   1 -26  275.87   19.50
   3   1  27  102.04   10.30
   3  -1 -27   98.84    9.61
  -3   1 -27   80.71   12.07
  -3   1 -28  210.84   17.73
   3  -1 -28  213.64   14.47
   3   1  28  225.48   15.39
  -3   1 -29  120.06   13.73
   3  -1 -29  129.67   11.27
   3   1  29  137.79   12.18
  -3   1 -30   10.98    7.15
   3   1  30   20.48    5.61
   3  -1 -30   13.33    4.69
  -3   1 -31   34.61    9.44
   3   1  31   17.79    5.72
  -3   1 -32   85.17   12.30
   3   1  32   84.54   10.18
  -3   1 -33  103.65   13.90
  -3   1 -34   37.81    9.72
  -3   2  39   98.04   15.21
  -3   2  38   30.03   10.35
   3  -2  38   32.09    8.01
  -3   2  37    1.32    9.32
   3  -2  37   10.12    5.78
  -3   2  36  270.84   22.31
   3  -2  36  240.52   17.90
  -3   2  35   47.99   11.21
   3  -2  35   62.35    9.67
  -3   2  34  210.49   19.39
   3  -2  34  223.59   16.64
  -3   2  33   55.08   11.38
   3  -2  33   48.10    8.35
   3  -2  32    1.77    4.35
   3   2 -32    0.69    3.60
  -3   2  32   -4.69    7.72
   3  -2  31   18.07    5.78
   3   2 -31   17.96    5.15
  -3   2  31   12.47    7.66
   3  -2  30  247.90   16.70
  -3   2  30  237.95   19.68
  -3  -2 -30  221.30   18.48
   3   2 -30  250.53   15.44
  -3  -2 -30  227.37   15.84
  -3  -2 -29  183.61   16.64
   3   2 -29  204.32   13.56
   3  -2  29  192.99   14.99
  -3   2  29  216.16   18.07
  -3  -2 -29  187.16   14.19
   3   2 -28    8.12    4.12
   3  -2  28    5.49    4.00
  -3  -2 -28    4.80    7.66
  -3   2  28   12.47    6.81
  -3  -2 -28    1.43    4.06
  -3   2  27  114.80   13.33
  -3   2  27  111.60    8.52
  -3  -2 -27  119.20   13.27
  -3  -2 -27  132.19   11.21
   3   2 -27  127.33   10.52
   3  -2  27  105.99   10.52
   3   2 -26  770.47   30.32
  -3   2  26  836.08   36.89
  -3  -2 -26  788.15   34.89
   3  -2  26  763.32   32.32
  -3  -2 -26  813.03   32.15
   3   2 -25  439.35   20.36
  -3   2  25  425.39   24.94
  -3   2  25  401.42   17.85
  -3  -2 -25  410.18   23.74
   3  -2  25  439.06   22.19
  -3  -2 -25  483.85   22.42
   3   2 -24  763.44   28.94
  -3   2  24  771.85   34.55
  -3   2  24  661.39   25.68
  -3  -2 -24  787.23   33.58
   3  -2  24  686.28   30.03
  -3  -2 -24  716.31   29.92
   3   2 -23  366.88   17.50
  -3   2  23  373.63   22.36
  -3   2  23  322.66   15.33
  -3  -2 -23  345.03   18.19
  -3  -2 -23  404.06   21.91
   3   2 -22  116.29    8.98
  -3   2  22  126.58   12.64
  -3   2  22   81.39    7.21
  -3  -2 -22  108.22    9.27
  -3  -2 -22  101.70   11.27
   3   2 -21  142.48    9.84
  -3   2  21  150.61   13.50
  -3   2  21  127.44    8.52
  -3  -2 -21  140.31   12.53
  -3  -2 -21  150.78   10.70
  -3  -2 -20  757.66   29.57
  -3   2  20  776.14   33.69
  -3  -2 -20  744.96   31.63
   3   2 -20  740.73   28.37
  -3  -2 -19  199.34   12.36
  -3   2  19  197.05   15.04
  -3  -2 -19  221.30   14.81
   3   2 -19  199.34   11.50
  -3   2  18   26.94    7.66
  -3  -2 -18   37.58    5.43
  -3  -2 -18   31.92    6.81
  -3  -2 -17  115.60    8.69
  -3   2  17  114.28   11.15
  -3  -2 -17  125.38   10.58
  -3   2  16  866.68   35.35
  -3  -2 -16  886.76   33.69
  -3   2  15  315.40   17.79
  -3  -2 -15  296.92   16.19
  -3  -2 -14 1683.95   54.57
   3   2 -14 1627.49   54.68
  -3  -2 -13  455.53   20.02
   3   2 -13  432.08   20.08
  -3  -2 -12  277.82   14.36
   3  -2  12  258.20    8.64
   3   2 -12  261.29   14.36
   3   2 -11  175.54   11.38
   3  -2  11  185.84    6.98
  -3  -2 -11  194.76   11.44
  -3  -2 -10 2857.90   84.31
   3   2 -10 2737.50   84.71
  -3  -2  -9  560.32   22.31
   3   2  -9  573.71   23.05
   3   2  -8  419.33   18.59
   3  -2   7    3.66    3.55
   3   2  -7   -0.46    3.26
   3  -2   6 1119.45   37.52
   3  -2   5   85.11    7.49
   3  -2   4  815.55   29.06
   3  -2   3  123.95    8.75
   3  -2   2 1013.51   34.89
  -3   2   2 1008.31   35.06
  -3  -2  -2 1092.45   35.35
  -3  -2  -1   41.41    5.43
  -3   2   1   35.35    5.49
   3   2  -1   42.44    4.75
   3   2   0 3357.88   98.61
  -3   2   0 3456.44   99.76
  -3  -2   0 3420.00   99.47
  -3   2  -1   37.64    5.55
  -3  -2   1   38.21    5.43
   3   2   1   45.76    5.09
   3   2   2 1041.26   35.12
  -3   2  -2 1055.44   35.35
   3   2   2 1059.44   35.29
  -3  -2   2 1021.52   35.18
   3   2   3  137.62    9.09
   3   2   3  129.38    8.87
   3   2   4  865.37   30.77
   3   2   4  885.62   29.74
   3  -2  -4  827.44   25.45
   3   2   4  925.37   30.37
   3   2   5   78.08    7.26
   3   2   5   77.16    6.75
   3   2   5   69.27    4.92
   3   2   5   72.19    6.41
   3  -2  -5   75.05    4.40
   3   2   6 1129.80   39.58
   3   2   6 1182.42   38.50
   3  -2  -6 1175.27   34.78
   3   2   6 1106.58   35.81
   3   2   6 1149.19   37.81
   3   2   7   -0.40    3.78
   3  -2  -7   -0.46    3.26
   3   2   7    1.09    1.72
   3  -2  -7   -1.09    2.40
   3   2   7    1.09    3.49
   3   2   7    0.51    3.89
   3   2   8  370.19   18.30
   3   2   8  358.93   14.81
   3  -2  -8  397.76   14.76
   3   2   8  381.80   17.27
   3  -2  -8  349.03   16.82
   3   2   9  605.40   24.88
   3   2   9  570.91   22.99
   3  -2  -9  526.00   22.42
   3   2   9  553.52   20.76
   3   2   9  542.36   20.31
   3   2  10 2877.06   87.17
   3   2  10 2768.90   81.74
   3   2  10 2792.70   84.88
   3   2  10 2761.81   81.85
   3  -2 -10 2775.08   84.65
   3   2  11  192.88   10.24
   3  -2 -11  189.22   11.95
   3   2  11  199.11   13.56
   3   2  11  186.64   10.07
   3   2  11  193.51   12.41
   3   2  12  298.98   13.16
   3   2  12  290.40   17.10
   3   2  12  278.05   13.44
   3  -2 -12  290.11   15.44
   3   2  13  415.90   18.07
   3   2  13  434.03   17.45
   3  -2 -13  455.59   20.36
   3   2  14 1647.80   52.45
   3  -2 -14 1626.35   54.68
   3   2  14 1659.58   50.96
   3   2  15  301.73   14.76
  -3  -2  15  309.05   17.50
   3   2  15  291.72   13.50
   3   2  16  871.54   31.69
  -3  -2  16  821.10   34.72
   3   2  16  895.00   29.86
   3   2  17  103.19    8.35
  -3  -2  17  106.91   10.75
   3   2  17  110.17    7.84
   3   2  18   33.35    5.43
  -3  -2  18   44.44    7.84
   3   2  18   33.63    5.32
   3   2  19  232.29   17.50
  -3  -2  19  227.08   15.62
   3   2  19  190.59   10.70
   3   2  19  198.77   12.58
  -3  -2  20  769.22   33.40
   3   2  20  730.49   29.57
   3   2  20  728.89   34.26
  -3  -2  21  141.80   13.38
   3   2  21  153.24   11.10
   3   2  21  164.68   16.13
  -3  -2  22  125.15   12.64
   3   2  22  123.61   10.12
   3   2  22  126.30   14.47
  -3  -2  23  333.01   21.11
   3   2  23  354.98   18.59
  -3   2 -23  334.79   21.68
  -3  -2  24  792.38   35.69
   3   2  24  758.52   31.69
  -3   2 -24  816.40   36.26
  -3  -2  25  469.38   26.37
   3   2  25  463.54   22.77
  -3   2 -25  426.88   25.80
  -3  -2  26  788.66   36.38
   3   2  26  803.42   32.89
  -3   2 -26  736.84   35.75
  -3  -2  27  116.40   13.50
   3   2  27  127.67   11.44
  -3   2 -27  122.64   14.07
  -3  -2  28   12.41    7.32
  -3   2 -28   -5.03    8.47
   3   2  28    5.32    4.46
   3  -2 -28    5.15    4.12
  -3  -2  29  179.32   16.53
   3  -2 -29  165.71   13.10
   3   2  29  185.38   14.13
  -3   2 -29  176.69   16.82
  -3   2 -30  235.78   19.22
  -3  -2  30  228.91   18.99
  -3   2 -31    3.20    7.38
  -3  -2  31   15.90    8.01
  -3   2 -32    1.09    7.95
  -3  -2  32   -1.14    6.86
  -3   2 -33   45.53   11.10
  -3  -2  33   60.12   11.38
  -3   2 -34  202.20   18.59
  -3  -2  34  195.39   18.53
  -3  -2  35   59.72   12.13
  -3  -2  36  248.47   21.56
  -3  -2  37    6.69    8.47
  -3  -2  38   30.37   10.47
  -3  -2  39  101.87   15.56
  -3   3  39  148.55   18.25
   3  -3  39  175.37   15.67
  -3   3  38  131.44   17.10
   3  -3  38  190.30   16.07
  -3   3  37  153.52   17.79
   3  -3  37  160.56   14.76
  -3   3  36   70.36   13.16
   3  -3  36   79.74   10.35
  -3   3  35    8.92    8.64
   3  -3  35   10.52    5.55
  -3   3  34   27.23    9.55
   3  -3  34   20.59    6.12
  -3   3  33  113.48   14.30
   3  -3  33  123.32   12.36
   3   3 -32  133.22   11.27
   3  -3  32  110.39   11.73
  -3   3  32  127.84   14.93
  -3   3  32  116.63   10.30
   3  -3  31   14.76    5.09
  -3   3  31   13.73    5.38
   3   3 -31   12.01    4.46
  -3   3  31    5.72    7.09
   3   3 -30   47.02    6.64
   3  -3  30   70.64    9.21
  -3   3  30   50.11    7.04
  -3  -3 -30   47.82    7.49
  -3   3  30   58.97   10.93
  -3   3  29   82.31    8.58
   3  -3  29  105.25   10.70
  -3  -3 -29  110.39   10.35
   3   3 -29  105.19    9.44
  -3   3  29  110.28   13.50
  -3  -3 -29   96.90   12.76
  -3   3  28  151.06   15.39
   3  -3  28  146.14   12.58
   3   3 -28  122.64   10.18
  -3  -3 -28  161.19   15.16
   3   3 -28  109.31    6.64
  -3   3  28  119.83    9.84
  -3  -3 -28  165.36   12.58
  -3  -3 -27  201.68   13.84
   3  -3  27  179.43   13.61
   3   3 -27  204.09   12.76
  -3   3  27  161.19   15.96
  -3  -3 -27  194.48   16.24
  -3   3  27  156.15   11.33
   3   3 -27  153.58    8.29
  -3  -3 -26  324.72   17.79
   3   3 -26  308.08   16.13
   3  -3  26  315.85   18.25
  -3   3  26  313.39   20.76
   3   3 -26  263.97   11.78
  -3   3  26  261.51   14.87
  -3  -3 -26  297.15   20.08
  -3  -3 -25  245.96   18.02
  -3   3  25  288.86   19.91
   3   3 -25  245.79   11.27
   3   3 -25  251.91   14.36
   3  -3  25  271.07   16.70
  -3   3  25  238.98   13.96
  -3  -3 -25  271.07   15.84
   3   3 -24  260.94   14.30
  -3   3  24  269.07   19.22
  -3  -3 -24  297.49   16.30
   3   3 -24  241.84   11.44
  -3  -3 -24  256.37   18.13
   3  -3  24  274.73   16.59
  -3   3  23  485.85   26.43
  -3  -3 -23  503.01   25.57
   3   3 -23  457.59   20.53
   3  -3  23  483.10   23.11
  -3  -3 -23  473.27   22.14
  -3   3  22 1024.90   40.84
   3  -3  22  913.70   36.44
  -3  -3 -22  939.67   38.44
   3   3 -22  956.83   33.86
  -3  -3 -22  884.64   34.83
   3  -3  21   62.06    7.72
  -3  -3 -21   51.25    6.81
  -3  -3 -21   44.27    8.52
  -3   3  21   67.32    9.84
   3   3 -21   52.34    6.06
   3   3 -20  217.36   11.95
  -3  -3 -20  222.33   13.21
  -3  -3 -20  202.03   15.04
  -3   3  20  224.16   16.53
   3  -3  20  220.05   13.96
   3   3 -19   66.75    6.23
  -3  -3 -19   59.37    6.69
  -3  -3 -19   59.20    8.41
  -3   3  19   50.05    9.15
   3  -3  19   55.14    6.81
  -3  -3 -18  227.71   14.99
   3   3 -18  202.08   11.27
   3  -3  18  229.88   13.73
  -3  -3 -18  226.51   12.76
  -3   3  18  242.47   16.53
  -3  -3 -17  236.98   15.16
   3   3 -17  241.78   12.07
   3  -3  17  260.77   14.47
  -3  -3 -17  238.06   13.16
  -3   3  17  252.71   16.70
   3  -3  16  250.99   14.01
  -3  -3 -16  252.53   13.21
  -3  -3 -16  243.78   15.16
   3   3 -16  234.75   11.73
   3  -3  15  206.66   12.70
  -3  -3 -15  198.42   13.38
  -3  -3 -15  230.51   12.13
   3   3 -15  196.82   10.35
   3   3 -14  556.89   20.82
   3  -3  14  563.47   23.85
  -3  -3 -14  622.10   25.40
   3   3 -13 1151.19   40.15
   3  -3  13 1102.92   39.12
  -3  -3 -13 1173.67   40.90
   3  -3  12 1933.33   56.40
  -3  -3 -12 2081.77   63.78
   3   3 -12 1999.23   62.63
   3   3 -11  264.26   14.13
   3  -3  11  256.42   10.18
   3   3 -10  268.32   13.96
   3  -3  10  256.88   10.47
   3  -3   9  450.16   16.07
   3   3  -9  465.14   19.62
   3  -3   8  833.34   26.77
   3   3  -8  848.04   30.26
   3  -3   8  833.97   30.43
   3   3  -7  519.20   20.88
   3  -3   7  529.61   18.13
   3  -3   6  249.67   12.93
   3   3  -6  229.71   12.24
   3  -3   6  231.14   10.41
   3  -3   5   78.76    7.21
   3  -3   4  624.22   23.79
  -3   3   3 1246.77   37.12
   3  -3   3 1251.98   40.73
  -3   3   3 1207.25   40.78
  -3   3   2 1459.21   42.21
  -3   3   2 1378.22   45.76
  -3   3   1  977.82   30.43
  -3   3   1 1040.68   34.49
  -3  -3  -1 1049.95   33.92
  -3  -3   0  366.30   15.50
  -3   3   0  368.48   15.96
  -3   3   0  341.94   12.36
  -3  -3   1  974.45   33.46
  -3   3  -1 1028.44   34.15
  -3  -3   2 1349.39   43.93
   3   3   2 1381.65   40.33
   3   3   3 1177.90   39.01
  -3  -3   3 1166.29   38.95
   3   3   3 1186.71   35.41
   3   3   4  594.76   19.79
   3   3   4  578.28   22.54
   3   3   4  636.91   24.14
   3   3   5   82.48    5.15
   3   3   5   81.51    7.61
   3   3   5   94.61    7.32
   3  -3  -6  234.75   12.87
   3   3   6  262.77   10.70
   3   3   6  233.03   13.27
   3   3   6  243.04   12.36
   3   3   7  510.16   21.22
   3   3   7  541.91   20.76
   3   3   7  543.68   18.99
   3   3   7  536.01   22.65
   3  -3  -7  533.44   18.99
   3  -3  -7  540.25   21.79
   3   3   8  788.66   31.00
   3   3   8  769.04   28.71
   3   3   8  776.48   26.37
   3   3   8  765.50   27.91
   3  -3  -8  817.78   29.51
   3  -3  -8  835.17   26.83
   3   3   8  793.01   30.43
   3   3   9  444.72   17.10
   3  -3  -9  459.77   19.73
   3   3   9  441.18   18.99
   3   3   9  444.27   21.11
   3   3   9  446.38   20.65
   3  -3  -9  459.25   17.62
   3   3  10  254.54   12.01
   3  -3 -10  270.21   14.19
   3   3  10  273.36   13.84
   3   3  10  247.96   15.44
   3   3  10  269.75   15.62
   3  -3 -10  298.01   13.27
   3  -3 -11  265.00   14.41
   3   3  11  267.58   13.73
   3   3  11  287.03   16.70
   3   3  11  261.29   12.53
   3  -3 -11  306.87   13.84
   3   3  11  268.26   15.79
   3  -3 -12 1930.99   62.23
   3   3  12 1943.69   59.66
   3   3  12 1895.98   60.63
   3   3  12 1908.68   64.69
   3  -3 -12 2086.80   60.97
   3   3  12 1906.45   63.95
   3   3  13 1078.32   37.01
   3   3  13 1192.60   42.10
   3   3  13 1072.54   37.75
   3  -3 -13 1102.34   39.52
   3  -3 -13 1169.38   38.50
   3  -3 -14  577.43   23.11
   3   3  14  528.75   21.62
   3   3  14  541.51   25.34
   3   3  14  551.92   22.31
   3  -3 -15  199.40   12.53
   3   3  15  201.80   11.73
   3   3  15  202.43   12.07
   3  -3 -16  252.42   14.47
   3   3  16  212.38   12.36
   3   3  16  228.85   12.93
   3  -3 -17  238.46   14.76
  -3  -3  17  233.72   15.90
   3   3  17  239.26   13.33
   3   3  17  248.59   13.33
   3  -3 -18  232.23   14.99
  -3  -3  18  223.02   15.84
   3   3  18  226.91   13.16
   3   3  18  235.15   12.98
   3  -3 -19   51.65    8.52
   3   3  19   52.68    6.35
   3   3  19   57.08    7.32
  -3  -3  19   76.02   10.01
   3   3  19   68.18   10.87
   3   3  20  220.62   12.87
  -3  -3  20  235.95   16.64
   3   3  20  213.81   13.10
   3   3  20  243.55   17.96
   3  -3 -20  215.07   14.99
   3  -3 -21   50.62    8.58
   3   3  21   49.08    6.58
  -3  -3  21   55.83    9.44
   3   3  21   52.39   10.81
  -3  -3  22  892.02   38.50
   3   3  22  876.69   34.49
   3  -3 -22  874.29   36.09
   3   3  23  497.29   23.11
   3  -3 -23  462.91   24.20
  -3  -3  23  502.61   26.71
   3   3  23  528.52   28.77
   3   3  24  254.31   15.39
   3  -3 -24  252.71   17.05
   3   3  24  238.01   19.16
  -3  -3  24  216.67   17.39
   3  -3 -25  209.01   16.19
  -3  -3  25  237.83   18.07
   3   3  26  293.83   21.79
  -3  -3  26  329.81   21.16
   3  -3 -27  154.67   14.19
   3   3  27  178.12   17.45
  -3  -3  27  206.89   17.27
   3  -3 -28  108.45   12.53
  -3  -3  28  158.84   15.33
  -3   3 -28  128.58   14.93
   3   3  28  179.78   17.50
  -3  -3  29   98.10   12.81
   3  -3 -29  100.21   11.95
  -3   3 -29  100.61   13.10
   3  -3 -30   47.48    9.44
  -3  -3  30   51.08   10.24
  -3   3 -30   45.47   10.24
   3  -3 -31   11.95    7.15
  -3   3 -31   18.65    8.58
  -3  -3  31   14.87    7.49
  -3  -3  32  113.14   14.64
  -3   3 -32  153.24   16.59
  -3  -3  33  121.21   15.16
  -3  -3  34   14.99    8.18
  -3  -3  35   12.81    8.75
  -3  -3  36   52.57   12.36
  -3  -3  37  152.38   17.62
  -3  -3  38  162.16   18.13
  -3  -3  39  184.47   19.79
   3  -4  38   21.68    6.75
  -3   4  38   24.71   10.52
   3  -4  37  168.97   15.16
  -3   4  37  167.71   18.76
  -3   4  36    5.26    9.27
  -3   4  36    0.69    5.49
   3  -4  36    5.89    5.55
  -3   4  35  438.66   28.66
   3  -4  35  492.20   25.80
   3  -4  34   19.68    6.52
  -3   4  34   19.85    6.46
  -3   4  34   13.67    8.52
  -3   4  33   36.38   10.64
   3  -4  33   64.98    9.04
  -3   4  33   35.52    7.49
   3   4 -33   47.53    6.98
  -3   4  32   -2.35    7.38
  -3   4  32    1.94    4.92
   3   4 -32    0.69    3.55
   3  -4  32   -0.92    4.18
   3  -4  31  179.15   14.41
  -3   4  31  136.65   11.73
   3   4 -31  131.79    8.75
  -3   4  31  177.49   16.99
   3   4 -31  169.14   12.07
  -3   4  30  105.42   13.84
   3   4 -30   91.29    7.61
  -3   4  30  102.27   10.35
   3   4 -30  104.50    9.38
   3  -4  30  124.18   11.84
   3  -4  29   88.89    9.84
  -3  -4 -29   78.42    9.27
  -3   4  29  104.56   12.81
  -3   4  29   64.46    8.69
   3   4 -29   61.89    6.81
   3   4 -29   75.96    7.89
   3  -4  28    6.41    3.66
   3   4 -28    8.75    4.58
  -3  -4 -28   10.01    4.58
  -3   4  28   10.18    4.98
   3   4 -28    3.43    3.78
  -3   4  28   10.58    8.18
  -3   4  27  198.31   16.99
  -3  -4 -27  206.09   13.90
   3  -4  27  190.02   14.01
   3   4 -27  173.89   11.95
  -3  -4 -27  195.16   16.59
  -3  -4 -26   67.78   10.75
  -3  -4 -26   80.82    8.64
  -3   4  26   67.90   10.87
   3   4 -26   71.50    7.21
   3  -4  26   57.31    8.12
  -3  -4 -25  860.16   38.09
   3   4 -25  874.75   32.89
   3  -4  25  887.85   36.09
  -3  -4 -25  921.65   35.18
  -3   4  25  905.46   39.70
  -3   4  24   22.48    8.07
   3   4 -24   18.13    4.29
   3  -4  24   17.79    5.38
  -3  -4 -24   23.39    7.44
  -3  -4 -24   19.22    4.86
  -3  -4 -23   20.93    5.03
   3  -4  23   33.75    5.95
   3   4 -23   32.37    4.92
  -3  -4 -23   27.63    7.44
   3  -4  22   95.29    9.55
   3   4 -22   88.37    7.61
  -3  -4 -22   95.92    8.75
  -3   4  22   95.07   11.67
   3  -4  21  339.36   18.53
   3   4 -21  348.11   16.07
  -3  -4 -21  370.31   17.96
  -3   4  21  335.24   20.93
   3  -4  20  201.17   13.10
   3   4 -20  168.34   10.30
  -3  -4 -20  191.39   12.01
  -3   4  20  182.69   14.81
   3   4 -19  101.59    7.55
  -3  -4 -19  114.86    8.81
   3  -4  19  108.34    9.50
   3   4 -18   13.33    3.09
   3  -4  18    7.09    3.66
  -3  -4 -18    8.69    3.55
   3   4 -17   96.44    7.04
  -3  -4 -17  119.55    8.69
   3  -4  17  114.86    9.50
  -3  -4 -16  111.54    8.47
   3   4 -16  122.64    7.55
   3  -4  16  104.22    8.92
   3  -4  15  780.54   30.77
  -3  -4 -15  817.26   29.17
   3   4 -15  815.72   27.34
   3  -4  14   15.62    4.23
  -3  -4 -14   25.63    4.06
   3   4 -14   20.02    3.20
   3  -4  13   13.10    3.66
   3   4 -13   19.50    2.97
   3  -4  12  309.73   12.47
   3   4 -12  281.36   15.10
   3   4 -12  299.78   12.01
   3  -4  11  671.35   23.11
   3   4 -11  688.22   22.31
   3   4 -11  677.98   26.25
   3   4 -10   26.37    4.92
   3   4 -10   29.29    2.92
   3  -4  10   32.66    4.35
   3  -4   9  254.77   13.50
   3  -4   9  238.06   11.27
   3   4  -9  260.77   13.21
   3   4  -9  236.06    9.38
   3  -4   8   68.01    6.98
   3   4  -8   62.86    3.83
   3  -4   8   60.52    5.72
   3   4  -8   61.26    6.35
   3  -4   7   14.99    3.95
   3   4  -7   17.56    1.94
   3  -4   7   14.01    4.40
   3   4  -7   14.70    4.00
   3  -4   6  136.48    8.52
   3  -4   6  153.12    9.72
  -3   4   6  134.76    8.58
   3   4  -6  132.87    9.04
   3   4  -5  178.86   10.41
  -3   4   5  206.37   10.30
   3  -4   5  183.21   10.87
   3  -4   5  193.62   10.41
   3   4  -4   59.77    6.01
  -3   4   4   53.94    5.32
   3  -4   4   49.53    6.06
  -3   4   4   53.14    6.18
   3  -4   4   53.77    5.89
  -3   4   3   39.35    5.66
  -3   4   3   32.26    4.23
   3  -4   3   43.07    5.43
  -3   4   2  203.46    9.61
   3  -4   2  203.46   10.93
   3   4  -2  184.93    6.41
  -3   4   2  171.71   10.47
  -3   4   1  810.00   26.60
  -3   4   1  784.49   28.26
   3   4  -1  811.09   23.28
   3  -4   1  781.17   28.37
   3   4   0  160.44    6.06
   3  -4   0  168.22   10.30
  -3   4   0  166.96    9.95
  -3  -4   0  166.74    9.55
   3   4   1  823.27   24.20
  -3  -4   1  801.13   28.20
   3   4   2  194.88    7.44
  -3  -4   2  187.79   10.35
   3   4   3   43.01    3.09
  -3  -4   3   44.10    5.55
   3   4   4   62.69    3.95
   3   4   4   70.58    6.58
  -3  -4   4   50.16    5.83
   3   4   4   59.26    7.09
   3   4   5  195.05   10.70
   3   4   5  196.14    8.35
   3   4   5  195.34   12.30
   3  -4  -5  186.36   10.87
   3   4   5  202.89   12.87
   3   4   6  133.22    6.75
   3   4   6  122.81    8.47
   3  -4  -6  133.39    9.09
   3   4   6  149.52   10.87
   3   4   6  124.35    9.84
   3   4   7   11.90    4.23
   3  -4  -7   11.50    3.89
   3   4   7   10.47    4.80
   3   4   7   15.62    5.49
   3   4   7    9.78    2.17
   3   4   8   68.12    4.98
   3   4   8   69.04    8.35
   3   4   8   69.10    6.64
   3  -4  -8   57.08    6.29
   3   4   8   81.34    8.12
   3  -4  -9  215.07   12.24
   3   4   9  222.73   10.41
   3   4   9  225.94   13.44
   3   4   9  214.44   14.24
   3   4   9  240.98   12.18
   3   4  10   32.78    6.23
   3   4  10   34.09    4.12
   3  -4 -10   34.78    5.15
   3   4  10   24.37    6.12
   3  -4 -10   29.11    5.26
   3  -4 -11  690.51   26.54
   3   4  11  662.82   23.97
   3  -4 -11  695.54   25.68
   3   4  11  685.65   29.29
   3   4  11  646.64   26.77
   3   4  12  300.47   13.90
   3  -4 -12  330.33   15.62
   3   4  12  305.27   18.25
   3  -4 -12  307.73   16.02
   3   4  12  332.84   16.87
   3  -4 -13   17.33    5.38
   3   4  13   19.45    3.72
   3   4  13   24.37    7.55
   3   4  13   17.67    5.66
   3   4  13   16.36    6.52
   3   4  14   19.91    7.04
   3   4  14   28.20    6.46
   3  -4 -14   23.57    6.01
   3   4  14   16.36    3.60
   3   4  15  815.78   31.57
   3   4  15  837.51   35.18
   3  -4 -15  833.68   31.69
   3   4  15  819.72   29.80
   3   4  16  107.65    9.84
   3   4  16   98.55   11.44
   3   4  16   92.03    7.72
   3  -4 -16  113.71   10.18
   3   4  17  100.90    8.41
   3  -4 -17  120.23   10.93
   3   4  17  125.04   10.41
   3  -4 -18   13.10    6.23
   3   4  18   12.18    5.95
   3   4  19  127.27   10.58
  -3  -4  19  110.22   11.90
   3  -4 -19  117.54   11.10
   3   4  19  105.48   13.33
  -3  -4  20  191.45   15.67
   3   4  20  202.20   13.50
   3  -4 -20  197.85   14.59
   3   4  20  230.68   17.90
  -3  -4  21  313.74   19.96
   3  -4 -21  307.85   18.53
   3   4  21  320.03   21.74
   3  -4 -22   78.88   10.30
  -3  -4  22   85.46   11.21
   3   4  22   90.78   12.81
  -3  -4  23   27.97    7.55
   3   4  23   39.47    9.95
   3  -4 -23   36.72    7.89
  -3  -4  24   31.69    8.12
   3   4  24   18.13    7.89
   3  -4 -24   22.99    7.84
   3   4  25  870.11   40.15
  -3  -4  25  891.05   38.67
   3  -4 -25  794.10   35.75
  -3  -4  26   62.69   10.41
   3   4  26   68.81   12.18
   3  -4 -26   64.69    9.90
   3   4  27  229.08   19.33
  -3  -4  27  205.12   17.39
   3  -4 -27  172.00   15.33
  -3  -4  28    3.15    6.64
   3  -4 -28   -3.55    6.46
   3   4  28    7.09    8.35
  -3  -4  29   99.13   12.81
   3  -4 -29   68.18   10.81
   3   4  29   66.35   12.24
   3  -4 -30   79.05   11.50
   3   4  30  100.16   14.36
  -3  -4  30  112.28   14.01
  -3  -4  31  175.14   16.82
   3   4  31  152.26   17.16
   3   4  32   10.24    8.47
  -3  -4  32   -1.20    7.44
  -3  -4  33   46.33   10.70
  -3  -4  34   15.04    8.29
  -3  -4  35  484.88   30.09
  -3  -4  36    1.32    8.52
  -3  -4  37  175.03   18.88
  -3  -4  38   45.87   11.78
  -3   5  38  168.17   18.82
  -3   5  37  132.42   13.27
   3  -5  37  161.99   15.04
  -3   5  37  160.50   18.93
  -3   5  36   65.26   13.50
   3  -5  36   79.91   10.64
  -3   5  36   64.46   10.07
  -3   5  35   -2.57    8.64
   3  -5  35    1.89    4.75
  -3   5  35    9.27    6.41
  -3   5  34   27.34   10.18
  -3   5  34   25.28    7.72
   3  -5  34   23.39    6.35
  -3   5  33  102.04   14.59
  -3   5  33   95.92   11.04
   3   5 -33  105.08    9.84
  -3   5  32  131.33   15.79
   3   5 -32  137.51   10.87
   3  -5  32  145.80   13.10
  -3   5  32  120.63   11.95
   3  -5  31   66.92    9.09
   3   5 -31   70.53    7.78
  -3   5  31   71.21    9.61
  -3   5  31   70.18   12.01
  -3   5  30   39.12   10.07
   3  -5  30   47.48    8.12
   3   5 -30   47.07    6.58
  -3   5  30   42.10    7.66
   3  -5  29  154.67   12.98
  -3  -5 -29  123.32   11.38
  -3   5  29  159.81   15.96
   3   5 -29  131.16   10.30
  -3   5  28  243.61   19.22
  -3  -5 -28  191.85   14.07
   3   5 -28  214.73   13.10
   3  -5  28  207.98   15.39
  -3   5  27  207.40   18.07
   3  -5  27  244.64   16.19
  -3  -5 -27  255.57   15.67
   3   5 -27  219.53   13.21
  -3  -5 -26   37.81    6.69
  -3   5  26   38.50    9.21
   3  -5  26   41.87    7.21
   3   5 -26   38.78    5.55
  -3   5  25   95.41   12.07
   3   5 -25   90.26    7.89
  -3  -5 -25   81.28    8.64
   3  -5  25   86.94    9.50
   3   5 -24   90.95    7.89
  -3  -5 -24  107.88    9.55
   3  -5  24  103.24   10.18
   3   5 -23  245.67   13.04
  -3  -5 -23  268.15   15.16
   3  -5  23  232.17   15.50
   3   5 -22  141.45    9.21
  -3  -5 -22  151.52   10.81
   3  -5  22  135.73   11.38
   3   5 -21  265.29   13.27
   3  -5  21  264.20   15.90
  -3  -5 -21  280.56   15.21
   3   5 -20   96.67    7.26
   3  -5  20  115.66   10.24
  -3  -5 -20  105.76    8.75
   3   5 -19   85.17    6.64
   3  -5  19   83.00    8.58
  -3  -5 -19   75.16    7.38
   3  -5  18  102.44    9.27
   3   5 -18  116.00    7.44
  -3  -5 -18  111.08    8.75
   3  -5  17  309.51   16.64
   3   5 -17  301.04   13.21
  -3  -5 -17  309.22   15.10
   3   5 -16  151.12    8.18
   3  -5  16  138.36   10.52
  -3  -5 -16  148.43    9.67
   3   5 -15  115.14    6.86
   3  -5  15  122.98    9.72
  -3  -5 -15  119.20    8.35
   3   5 -14  215.30    9.67
   3  -5  14  207.18   12.87
  -3  -5 -14  223.59   11.61
   3   5 -13  468.35   16.59
   3  -5  13  487.74   21.28
   3   5 -12  226.34    9.27
   3  -5  11   47.07    6.81
   3   5 -11   51.82    3.72
   3  -5  11   63.21    6.52
   3  -5  10   52.68    7.04
   3   5 -10   57.54    3.55
   3  -5  10   58.86    6.23
   3  -5   9   21.68    4.58
   3   5  -9   15.50    1.77
   3   5  -9   12.58    4.06
   3  -5   9   16.93    5.21
   3  -5   8   77.22    7.15
  -3   5   8   76.88    7.84
   3   5  -8   72.64    3.15
   3  -5   8   64.12    7.21
   3   5  -8   74.53    6.69
  -3   5   7  105.88    8.64
   3  -5   7   98.21    8.12
   3   5  -7   82.65    7.15
   3  -5   7   97.24    8.01
  -3   5   6  138.31    9.61
   3  -5   6  124.41    9.15
   3  -5   6  135.68    9.27
   3   5  -6  119.03    8.24
   3  -5   5   58.97    6.46
  -3   5   5   64.98    6.86
   3  -5   5   69.95    7.26
  -3   5   5   68.41    6.98
   3   5  -5   65.44    5.95
  -3   5   4    9.04    4.29
   3   5  -4   11.84    3.83
  -3   5   4    9.72    4.06
   3  -5   4   13.61    4.98
  -3   5   3  219.87   11.78
   3   5  -3  232.63   11.50
  -3   5   3  215.87   11.78
   3  -5   3  216.04   12.47
  -3   5   2  475.15   18.76
  -3   5   2  468.35   18.76
   3  -5   2  436.89   19.56
   3  -5   1   22.77    5.55
  -3   5   1   21.11    4.46
   3  -5   0    7.49    4.75
   3   5   1   23.91    6.12
   3  -5  -1   27.34    5.95
  -3  -5   1   27.68    4.63
   3  -5  -2  458.62   20.25
  -3  -5   2  449.59   17.85
   3   5   2  436.83   21.45
   3  -5  -3  227.31   13.56
  -3  -5   3  233.43   11.61
   3  -5  -3  224.34   11.67
   3   5   3  224.16   14.53
   3   5   4   15.21    5.95
  -3  -5   4   16.59    4.46
   3  -5  -4   15.90    3.95
   3  -5  -4   19.22    5.89
   3  -5  -5   61.78    6.23
  -3  -5   5   62.86    6.41
   3   5   5   43.99    7.44
   3   5   5   66.69    8.64
   3  -5  -5   67.15    8.24
   3  -5  -6  116.97    8.35
   3   5   6  121.15   11.10
   3   5   6  136.93    8.87
   3   5   6  120.98   11.15
   3  -5  -6  124.29   10.52
   3   5   7  106.68    8.24
   3   5   7  109.59   10.81
   3   5   7  120.23   10.81
   3  -5  -7  116.29   10.41
   3  -5  -7  121.09    8.52
   3   5   8   72.07    9.38
   3  -5  -8   74.42    6.81
   3   5   8   76.07    6.98
   3   5   8   74.30    9.09
   3  -5  -8   90.60    9.50
   3   5   9    7.21    6.06
   3  -5  -9   20.13    6.41
   3   5   9   12.93    4.29
   3  -5  -9   10.18    4.06
   3   5   9    4.29    5.89
   3   5  10   62.23    8.47
   3  -5 -10   74.70    9.27
   3   5  10   65.04    6.75
   3   5  10   66.24    9.32
   3  -5 -10   65.61    6.86
   3   5  11   71.50    9.04
   3  -5 -11   67.90    9.15
   3   5  11   60.23    9.09
   3   5  11   56.28    6.58
   3  -5 -12  190.24   13.96
   3   5  12  206.95   15.90
   3   5  12  234.23   14.99
   3  -5 -13  526.35   24.54
   3   5  13  523.26   24.14
   3   5  13  494.49   25.85
   3  -5 -14  203.34   14.93
   3   5  14  207.86   14.53
   3   5  14  246.07   17.39
   3  -5 -15  107.36   10.24
   3   5  15  116.00   11.04
   3   5  15  121.15   12.93
   3  -5 -16  131.73   11.15
   3   5  16  124.75   13.38
   3   5  16  121.66   11.55
   3  -5 -17  332.67   18.48
   3   5  17  365.10   22.25
   3   5  17  326.21   18.59
   3  -5 -18   83.00    9.84
   3   5  18   93.69   12.30
   3   5  18   85.51   10.30
   3   5  19   98.90   10.75
   3  -5 -19   86.20   10.98
   3  -5 -19   76.76    9.78
   3  -5 -20   93.81   10.52
   3   5  20  100.84   10.52
   3  -5 -20   92.38   11.15
   3   5  20   67.38   10.81
   3  -5 -21  269.29   17.67
   3   5  21  303.33   21.34
   3  -5 -21  280.10   18.19
   3  -5 -22  129.44   12.64
   3   5  22  135.51   14.59
   3  -5 -22  139.91   13.33
   3  -5 -23  234.23   16.93
   3   5  23  260.08   20.19
   3  -5 -23  259.06   17.73
  -3  -5  23  256.54   18.53
   3  -5 -24  101.53   11.78
   3   5  24  115.66   14.07
  -3  -5  24  133.45   13.33
   3  -5 -24   95.18   11.61
   3   5  25   79.91   12.64
  -3  -5  25   87.97   11.67
   3  -5 -25   91.06   11.73
   3  -5 -25   59.37   10.07
   3   5  26   41.93   10.41
  -3  -5  26   35.01    8.75
   3  -5 -26   23.05    7.95
   3  -5 -26   49.65    9.32
  -3  -5  27  253.85   19.16
   3   5  27  216.67   19.45
   3  -5 -27  235.60   17.96
  -3  -5  28  199.05   17.33
   3   5  28  187.44   17.96
   3  -5 -28  164.96   15.67
  -3  -5  29  140.25   15.16
   3  -5 -29  116.23   13.33
   3   5  29  160.50   17.50
   3   5  30   31.75    9.67
  -3  -5  30   44.04   10.52
   3   5  31   74.87   13.10
  -3  -5  31   84.65   12.53
   3   5  32  115.37   15.50
  -3  -5  32  138.36   15.56
   3   5  33  110.74   15.79
  -3  -5  33  140.94   16.07
   3   5  34   36.61   10.98
  -3  -5  34   23.91    9.72
   3   5  35    4.12    8.69
  -3  -5  35    1.32    8.52
   3   5  36   52.57   12.58
  -3  -5  36   62.18   12.81
  -3  -5  37  165.19   18.65
  -3  -5  38  182.87   19.45
  -3   6  36  156.44   14.81
   3  -6  36  176.63   15.16
  -3   6  35    2.57    6.29
   3  -6  35   -0.97    4.92
  -3   6  34  123.26   12.98
   3  -6  34  154.90   13.90
   3  -6  33   -1.83    4.75
  -3   6  33   -0.86    6.06
   3  -6  32    5.32    4.80
  -3   6  32    2.46    5.83
   3  -6  31   11.27    4.80
   3  -6  30  160.79   13.50
   3   6 -30  153.58   11.10
   3  -6  29   71.10    9.09
   3   6 -29   83.17    8.01
   3  -6  28   13.73    5.03
   3   6 -28   11.95    3.89
  -3  -6 -28   20.48    5.32
   3  -6  27   39.24    6.81
  -3  -6 -27   45.02    7.04
   3   6 -27   42.79    5.66
   3  -6  26  219.76   15.10
  -3  -6 -26  211.35   14.13
   3   6 -26  218.79   12.53
   3  -6  25   76.30    8.92
   3   6 -25   69.15    6.86
   3  -6  24  282.62   17.33
  -3  -6 -24  281.99   16.19
   3   6 -24  293.32   14.41
   3  -6  23   10.64    4.29
  -3  -6 -23   24.14    5.03
   3   6 -23   22.54    3.95
   3  -6  22   22.02    5.66
  -3  -6 -22   24.82    4.86
   3   6 -22   18.93    3.78
   3  -6  21    1.37    3.49
  -3  -6 -21    3.26    3.15
   3   6 -21    2.92    2.40
   3  -6  20  266.21   15.90
   3   6 -20  267.75   12.58
  -3  -6 -20  265.92   14.53
   3  -6  19   57.49    7.26
   3   6 -19   60.92    5.38
  -3  -6 -19   76.82    7.26
   3  -6  18   93.29    8.87
  -3  -6 -18   87.34    7.66
   3   6 -18   89.80    6.23
  -3  -6 -17   21.05    4.35
   3   6 -17   23.68    3.26
   3  -6  17   21.22    4.92
   3  -6  16  339.76   18.07
  -3  -6 -16  375.11   16.53
  -3  -6 -15  137.51    8.92
   3  -6  15  143.63   10.64
   3  -6  14  529.78   22.88
   3  -6  14  500.89   22.82
   3  -6  13  163.36   11.67
   3  -6  13  166.91   11.44
   3  -6  12  172.00   11.67
   3  -6  11   17.62    5.83
  -3   6  10  574.05   25.22
   3  -6  10  573.14   23.22
   3  -6  10  573.19   23.34
   3  -6   9   53.77    7.21
   3  -6   9   63.21    7.32
  -3   6   9   77.22    8.92
   3  -6   8  113.03    9.38
   3  -6   8  132.47    9.44
  -3   6   8  127.84   10.81
   3  -6   7   70.98    7.89
  -3   6   7   60.75    6.92
   3  -6   7   63.49    6.98
  -3   6   7   84.03    8.92
  -3   6   6  120.52    8.98
   3  -6   6  140.88   10.41
   3   6  -6  143.46    8.64
  -3   6   6  151.98   10.93
  -3   6   5  137.11    9.04
   3  -6   5  138.48   10.52
   3   6  -5  126.64    8.07
  -3   6   5  142.43   10.64
  -3   6   4  443.58   17.73
   3  -6   4  429.45   19.79
   3   6  -4  418.18   16.82
  -3   6   4  420.87   19.39
  -3   6   3   83.17    7.15
   3  -6   3   91.46    9.09
   3   6  -3   90.89    6.69
  -3   6   3  102.16    8.92
   3  -6   2  175.49   12.13
  -3   6   2  165.02   10.93
   3   6  -2  159.47    8.92
  -3   6   1    9.90    4.92
   3  -6   1    7.04    5.72
   3   6  -1   11.15    3.72
   3  -6   0 1331.60   45.93
   3  -6  -1   11.04    3.89
   3  -6  -1   17.39    6.29
   3   6   1   14.13    6.35
   3  -6  -2  158.61    9.21
   3   6   2  178.80   13.56
   3  -6  -2  162.33   12.36
   3   6   3   83.00   10.18
  -3  -6   3   78.71    6.69
   3  -6  -3   88.20    6.81
   3  -6  -3  108.91   10.47
  -3  -6   4  469.09   17.79
   3  -6  -4  404.46   20.88
   3   6   4  446.61   22.48
   3  -6  -4  422.82   17.39
   3  -6  -5  126.93   11.67
  -3  -6   5  138.88    8.81
   3   6   5  135.62   12.07
   3   6   5  156.67   13.10
   3  -6  -5  131.16    8.58
   3  -6  -6  134.25   11.90
   3   6   6  152.15   12.93
  -3  -6   6  142.43    9.15
   3  -6  -6  144.20    8.98
   3   6   6  160.50   13.38
   3   6   7   75.90    9.90
   3  -6  -7   69.10    9.32
  -3  -6   7   64.81    6.81
   3  -6  -7   69.55    6.58
   3   6   7   81.34   10.12
   3   6   8  126.18   12.53
   3  -6  -8  123.78   11.84
   3   6   8  121.66   11.84
   3   6   8  121.49    8.75
   3  -6  -9   69.04    9.67
   3   6   9   73.39    7.26
   3   6   9   68.07   10.30
   3   6   9   61.89    9.55
   3   6  10  544.25   21.96
   3   6  10  527.49   27.57
   3   6  10  585.78   27.11
   3  -6 -10  617.69   27.06
   3  -6 -11   17.56    7.38
   3   6  11   20.42    8.01
   3   6  11   22.08    8.01
   3   6  11   18.82    5.26
   3   6  12  154.32   14.76
   3  -6 -12  185.73   14.59
   3   6  12  172.68   11.15
   3   6  13  132.82   13.90
   3   6  13  165.88   13.90
   3  -6 -13  151.69   13.38
   3   6  13  147.40   10.47
   3   6  14  565.81   28.89
   3   6  14  536.64   26.08
   3  -6 -14  538.24   26.31
   3   6  14  536.59   22.82
   3   6  15  124.47   13.96
   3  -6 -15  145.11   13.38
   3   6  15  140.54   13.04
   3   6  16  416.98   24.71
   3   6  16  371.34   21.05
   3   6  17   20.65    8.29
   3   6  17   19.62    7.44
   3   6  18   73.22   11.67
   3   6  18   91.63   10.70
   3   6  19   61.78   10.87
   3   6  19   64.81    9.72
   3   6  20  305.67   21.28
   3   6  20  255.05   17.10
   3  -6 -20  273.30   18.59
   3  -6 -21    1.60    5.72
   3  -6 -21    5.15    6.86
   3   6  21    3.26    7.15
   3  -6 -22   20.42    7.26
   3   6  22   17.73    8.18
   3  -6 -23   12.70    6.52
   3   6  23   13.61    8.12
   3  -6 -24  246.81   18.19
   3   6  24  294.98   21.96
   3  -6 -25   71.50   10.93
   3   6  25  103.59   14.01
   3  -6 -26  218.73   17.39
   3   6  26  214.61   19.50
   3   6  27   44.90   10.75
   3  -6 -27   30.14    8.29
   3   6  28   17.79    8.64
   3   6  29   76.13   13.10
   3   6  30  152.26   17.56
  -3  -6  30  179.49   16.82
   3   6  31   10.70    9.15
  -3  -6  31    9.15    8.01
   3   6  32    1.37    8.41
  -3  -6  32   16.47    9.09
   3   6  33    5.49    8.81
  -3  -6  33   -4.86    8.29
   3   6  34  160.39   18.76
  -3  -6  34  149.06   17.22
  -3  -6  35    2.52    8.98
   3   6  35    7.04    9.21
  -3  -6  36  132.93   16.87
  -3  -6  37   10.64    9.04
  -3   7  35    5.66    6.92
   3  -7  35   12.98    5.61
  -3   7  34   -1.89    7.09
   3  -7  34    2.75    4.58
  -3   7  33   50.56    9.50
   3  -7  33   69.90    9.44
   3  -7  32   54.45    8.52
   3  -7  31   25.85    6.06
   3  -7  30   34.43    7.09
   3  -7  29   94.32   10.47
   3  -7  28   85.11    9.72
  -3  -7 -27  195.11   13.73
   3  -7  27  183.61   14.07
  -3  -7 -26  333.64   18.07
   3  -7  26  315.68   18.88
  -3  -7 -25   20.71    4.98
   3  -7  25   33.63    6.58
  -3  -7 -24  103.99    9.27
   3  -7  24   95.18    9.90
  -3  -7 -23  176.52   12.18
   3  -7  23  170.17   12.98
  -3  -7 -22  398.85   19.33
   3  -7  22  416.47   21.22
  -3  -7 -21  100.10    8.52
   3  -7  21   76.65    8.58
  -3  -7 -20   42.67    5.72
   3  -7  20   28.60    5.72
  -3  -7 -19   96.78    8.12
   3  -7  19  104.33    9.67
  -3  -7 -18  137.85    9.38
   3  -7  18  112.91   10.18
  -3  -7 -17  501.12   20.36
   3  -7  17  483.16   22.71
   3  -7  17  470.58   22.42
   3  -7  16  165.19   12.13
   3  -7  16  168.51   12.01
   3  -7  15   -3.78    5.72
   3  -7  15    0.57    3.26
   3  -7  14  156.67   11.44
   3  -7  14  158.50   11.44
   3  -7  13  575.42   25.05
   3  -7  13  605.17   24.54
   3  -7  12  715.79   28.77
   3  -7  12  723.51   27.80
  -3   7  11   98.15   10.75
   3  -7  11   80.54    7.89
   3   7 -11   68.41    9.72
   3   7 -10   89.06   11.10
   3  -7  10   83.11    8.07
  -3   7  10   77.85    7.61
  -3   7  10   80.54    9.78
  -3   7   9  318.66   15.50
   3  -7   9  379.00   18.25
   3   7  -9  340.22   20.19
  -3   7   9  336.90   18.82
  -3   7   8  324.21   15.10
   3   7  -8  338.45   20.13
   3  -7   8  309.33   17.05
  -3   7   8  346.40   18.82
  -3   7   7  609.46   22.77
  -3   7   7  633.54   26.94
   3  -7   7  590.30   25.45
   3   7  -7  582.80   28.31
   3  -7   6   43.81    7.26
   3   7  -6   39.01    8.87
  -3   7   6   30.89    7.04
  -3   7   6   43.24    5.78
  -3   7   5   19.62    6.46
   3  -7   5   31.75    7.15
   3   7  -5   29.74    8.01
   3   7  -4  124.92   12.53
   3  -7   4  112.80   10.47
  -3   7   4  100.50   10.01
   3   7  -3  711.50   24.08
   3  -7   3  732.44   29.69
  -3   7   3  739.53   29.40
   3   7  -2  259.11   11.10
  -3   7   2  261.06   15.39
   3  -7   2  264.20   15.96
   3   7  -1  388.15   14.41
  -3   7   1  383.69   18.93
   3  -7   1  383.18   19.73
   3  -7   1  349.60   14.81
   3  -7   0   79.62    6.18
   3   7   0   90.66    5.95
  -3   7   0   82.54    9.09
   3  -7   0   83.85    9.95
   3  -7  -1  356.92   14.53
   3   7   1  369.62   14.13
   3  -7  -1  357.72   19.45
   3  -7  -2  252.31   11.55
   3   7   2  258.37   11.33
   3   7   2  266.55   17.73
   3  -7  -2  260.20   16.30
   3  -7  -3  735.18   25.00
   3  -7  -3  705.78   30.60
   3   7   3  765.61   33.06
   3  -7  -4  121.43    7.49
   3  -7  -4  113.37   11.50
   3   7   4  118.29   12.41
   3   7   4  116.06   12.30
   3   7   5   12.70    7.15
   3   7   5   14.13    7.32
   3  -7  -5   23.57    7.32
  -3  -7   6   42.79    5.21
   3  -7  -6   40.95    8.81
   3   7   6   34.72    9.09
   3   7   6   43.81    9.15
   3   7   7  636.63   29.29
  -3  -7   7  588.92   22.14
   3  -7  -7  590.70   27.74
   3   7   7  606.83   29.63
   3   7   8  293.03   19.10
   3  -7  -8  300.81   18.42
   3   7   8  285.31   19.50
  -3  -7   8  283.71   13.61
   3  -7  -9  341.02   20.08
   3   7   9  375.40   21.28
   3   7   9  337.53   21.45
  -3  -7   9  319.97   15.27
   3   7  10   84.83   11.15
   3  -7 -10   72.81   10.41
   3   7  10   76.25   10.93
   3   7  10   82.82    7.49
   3  -7 -11   82.88   11.04
   3   7  11  110.17   12.07
   3   7  11   96.72   12.41
   3   7  11   90.20    8.01
   3   7  12  758.23   34.43
   3   7  12  664.08   25.97
   3  -7 -12  706.07   31.69
   3   7  12  681.36   31.63
   3   7  13  607.17   31.23
   3   7  13  607.91   24.20
   3  -7 -13  605.28   29.57
   3   7  13  658.19   30.20
   3   7  14  148.37   15.21
   3   7  14  173.77   11.27
   3   7  14  169.08   14.59
   3  -7 -14  154.90   14.53
   3  -7 -15   -1.72    6.69
   3   7  15   -4.12    6.98
   3   7  15   -3.37    4.86
   3   7  15    1.03    7.55
   3   7  16  176.80   15.04
   3  -7 -16  153.01   14.64
   3   7  16  168.11   11.84
   3   7  16  175.89   16.42
   3   7  17  498.32   25.91
   3   7  17  486.65   22.19
   3   7  17  479.44   28.03
   3   7  18   87.80   13.38
   3   7  18  101.41   12.24
   3   7  19   97.98   13.61
   3   7  19  123.78   12.76
   3   7  20   37.01   10.30
   3   7  20   42.10    9.44
   3   7  21   78.99   12.81
   3   7  22  329.01   23.39
   3   7  23  175.37   17.79
   3   7  24   64.98   12.36
   3   7  25   28.71    9.84
   3   7  26  318.60   24.14
   3   7  27  179.21   18.42
   3   7  28   75.73   13.50
   3   7  29   85.11   14.13
   3   7  30   27.51   10.70
   3   7  31   13.90    9.84
   3   7  32   33.80   11.27
  -3   8  34   29.23    9.38
   3  -8  34   23.97    6.58
   3  -8  33    8.69    5.09
   3   8 -33    8.81    6.46
   3  -8  32   76.25    9.84
   3   8 -32   66.35   10.35
   3   8 -31  153.75   14.36
   3  -8  31  146.32   13.10
   3  -8  30   58.69    8.52
   3   8 -30   41.98    9.38
   3  -8  29   70.98    9.32
   3   8 -29   60.57   10.52
   3  -8  28   15.79    5.49
   3   8 -28    8.35    7.09
   3  -8  27   91.29   10.47
   3   8 -27   91.52   11.95
   3  -8  26   12.13    4.92
   3   8 -26   14.36    7.26
  -3  -8 -26    8.87    4.29
  -3  -8 -25  402.28   20.36
   3  -8  25  436.49   22.19
   3   8 -25  408.23   23.51
  -3  -8 -24   62.75    7.32
   3   8 -24   63.72   10.24
   3  -8  24   54.28    7.61
  -3  -8 -23   36.55    5.72
   3   8 -23   40.04    9.09
   3  -8  23   22.02    5.66
   3  -8  22  142.54   11.67
  -3  -8 -22  122.35    9.61
   3   8 -22  142.71   14.01
  -3  -8 -21  285.65   14.76
   3   8 -21  284.91   18.99
   3  -8  21  258.54   16.02
   3  -8  20   27.17    5.72
   3   8 -20   23.11    8.07
   3  -8  20   17.27    6.75
   3  -8  19  211.92   14.53
   3   8 -19  207.58   16.42
   3  -8  19  206.60   13.84
   3   8 -18   49.71    9.67
   3  -8  18   57.37    7.32
   3  -8  18   45.76    7.95
   3  -8  17   47.59    6.69
   3   8 -17   46.22    9.09
   3  -8  17   44.50    7.66
   3  -8  16   45.36    6.58
   3   8 -16   46.22    9.38
   3  -8  16   60.57    8.07
   3  -8  15  484.42   22.14
   3  -8  15  510.22   23.17
   3   8 -15  524.52   26.88
   3   8 -14   12.81    7.21
   3  -8  14    7.38    5.26
   3  -8  14    7.72    3.55
   3  -8  13   91.86    8.64
  -3   8  13   87.80    8.29
   3   8 -13  105.70   12.13
   3  -8  13  103.07    9.27
   3   8 -12   86.03   11.21
   3  -8  12   71.50    7.95
  -3   8  12   83.05    7.78
  -3   8  12   80.42   10.75
   3  -8  11  451.70   20.99
  -3   8  11  446.55   18.65
   3   8 -11  486.77   25.34
  -3   8  11  444.90   23.74
  -3   8  10    3.09    6.35
   3   8 -10   11.90    6.92
  -3   8  10    7.21    3.95
  -3   8   9  323.86   14.64
   3   8  -9  365.56   21.79
  -3   8   8  201.51   14.99
   3   8  -8  198.82   16.13
  -3   8   7    7.84    6.41
   3  -8   7    9.72    5.78
   3   8  -7   15.27    7.38
  -3   8   6   89.06   10.18
   3  -8   6   81.62    9.61
   3   8  -6   84.03   11.27
  -3   8   5  419.73   22.02
   3  -8   5  440.89   22.02
   3   8  -5  442.89   24.31
   3  -8   4   31.52    7.49
   3   8  -4   34.95    8.75
  -3   8   4   27.17    7.72
   3  -8   4   34.72    3.78
  -3   8   3   61.15    8.81
   3  -8   3   68.47    8.87
   3  -8   3   54.74    4.35
   3   8  -3   64.12   10.24
  -3   8   2  197.39   13.96
   3  -8   2  172.17   13.61
   3  -8   2  183.84    7.95
  -3   8   1  655.27   28.26
   3  -8   1  660.31   28.83
   3  -8   1  642.29   20.42
  -3   8   0    1.89    6.64
   3  -8   0    9.15    6.12
   3  -8  -1  651.90   29.00
  -3   8  -1  646.41   28.08
   3  -8  -2  155.12   13.16
   3  -8  -3   54.57    8.87
   3   8   3   43.93    9.44
   3   8   3   50.45    3.20
   3   8   4   27.40    8.35
   3  -8  -4   33.75    7.89
   3   8   4   34.26    3.03
   3   8   5  435.40   24.65
   3  -8  -5  425.68   22.77
   3   8   5  416.47   14.41
   3  -8  -6   76.30   10.30
   3   8   6  106.05   12.98
   3   8   7   16.13    8.12
   3  -8  -7    7.15    6.64
   3   8   8  218.44   17.27
   3  -8  -8  211.29   16.13
  -3  -8   8  220.45   10.64
   3   8   9  337.30   22.19
  -3  -8   9  379.75   15.50
   3  -8  -9  376.66   21.79
  -3  -8  10   15.50    4.18
   3   8  10   27.11    8.58
   3   8  11  482.30   26.08
  -3  -8  11  461.88   19.05
  -3  -8  12   77.85    7.44
   3   8  12   73.56   11.21
   3   8  13   94.78    8.07
   3   8  13  106.68   12.70
   3   8  14   17.10    5.09
   3   8  14   19.22    8.58
   3   8  15  489.11   21.05
   3   8  15  532.64   27.80
   3   8  16   51.82    6.81
   3   8  16   70.70   11.15
   3   8  17   50.05    7.15
   3   8  17   65.21   10.93
   3   8  18   49.59    7.21
   3   8  18   42.27    9.78
   3   8  19  174.06   12.58
   3   8  19  160.10   15.10
   3   8  20   12.18    5.43
   3   8  23   37.12   10.70
   3   8  24   60.97   11.95
   3   8  25  384.09   27.06
   3   8  26   10.75    9.27
   3   8  27   83.05   13.84
   3  -9  31   31.40    6.81
   3   9 -30   -6.01    7.26
   3  -9  30   11.90    5.43
   3   9 -29   47.76    9.95
   3  -9  29   70.18    8.75
   3   9 -28  167.59   15.50
   3  -9  28  178.46   13.73
   3   9 -27   82.31   11.90
   3  -9  27   78.65    9.21
   3  -9  26   19.79    5.49
   3   9 -26   32.95    8.87
   3  -9  25   54.05    7.44
   3   9 -25   50.22   10.18
   3   9 -24  131.73   13.79
   3  -9  24  120.52   10.98
   3   9 -23  216.79   17.39
   3  -9  23  214.10   14.64
   3   9 -22  116.63   13.27
   3  -9  22  110.11   10.24
   3  -9  21   63.89    8.12
   3   9 -21   74.13   11.15
   3   9 -20   34.89    9.32
   3  -9  20   14.36    4.75
   3   9 -19   32.20    8.98
   3  -9  19   26.14    5.78
   3  -9  18  154.15   11.73
   3   9 -18  154.21   15.16
   3  -9  17   88.37    8.98
   3  -9  17   91.52    8.87
   3   9 -17   77.62   11.55
   3  -9  16   54.11    6.86
   3  -9  16   43.76    6.86
   3   9 -16   38.90    9.21
   3  -9  15   82.60    8.52
   3   9 -15   88.09   11.61
   3  -9  14   73.27    8.01
   3   9 -14   58.51   10.52
   3  -9  13  266.95   15.21
   3   9 -13  247.33   18.65
   3   9 -12   83.91   11.84
  -3   9  12   87.86   11.95
   3  -9  12   94.21    8.87
   3   9 -11   85.06   12.01
   3  -9  11  101.93    9.27
  -3   9  11   91.58   11.67
   3  -9  10   62.12    7.21
  -3   9  10   46.27    9.44
   3   9 -10   61.83   10.30
  -3   9   9   19.45    7.61
   3   9  -9   15.04    7.44
   3   9  -8  142.94   14.36
  -3   9   8  154.38   13.79
   3   9  -7    6.58    7.21
  -3   9   7    8.87    6.58
   3   9  -6   20.82    8.24
  -3   9   6   29.46    7.78
   3   9  -5   52.11   10.47
  -3   9   5   45.59    9.27
   3   9  -4   21.85    8.92
  -3   9   4   24.88    7.78
   3  -9   4   13.61    6.64
  -3   9   3   88.83   10.93
   3   9  -3   92.78   12.64
   3  -9   3  104.10   11.27
   3   9  -2   99.81   12.87
   3  -9   2   84.88   10.75
  -3   9   2  103.65   11.27
  -3   9   1   37.07    8.12
   3   9  -1   48.22   10.12
   3  -9   1   38.21    8.41
  -3   9   0    2.97    6.98
  -3   9  -1   24.88    7.66
  -3   9  -2   69.04    9.90
   3   9   5   57.14   10.93
   3   9   6   27.68    9.44
   3   9   7   14.87    8.81
   3   9   8  130.76   14.47
   3   9   9   13.90    8.35
   3   9  10   71.84   11.67
   3   9  11  104.10   13.67
  -3  -9  12   63.89    5.83
   3   9  12   71.27   11.67
   3   9  13  266.66   20.02
  -3  -9  13  264.49   12.47
  -3  -9  14   56.97    6.12
   3   9  14   55.37   11.15
  -3  -9  15   75.56    7.44
   3   9  15   75.62   11.90
  -3  -9  16   39.24    6.64
   3   9  16   46.45   10.58
   3   9  17  108.11   13.90
   3  10 -25   14.30    8.64
   3  10 -24  124.07   14.24
   3  10 -23    3.89    7.84
   3  10 -22   27.34    8.92
   3 -10  22   27.06    5.95
   3  10 -21   15.73    8.29
   3 -10  21   15.79    5.03
   3  10 -20  123.49   14.36
   3 -10  20  140.25   11.15
   3  10 -19   62.63   11.67
   3 -10  19   66.75    8.01
   3  10 -18   42.96   10.87
   3 -10  18   41.47    6.41
   3  10 -17   16.02    8.58
   3 -10  17   33.12    5.89
   3  10 -16  135.91   14.93
   3 -10  16  117.54   10.07
   3  10 -15    3.03    8.41
   3 -10  15   12.13    4.12
   3  10 -14  136.82   14.93
   3 -10  14  128.41   10.30
   3 -10  13   20.31    4.58
   3  10 -13   28.49    9.72
   3 -10  12   18.48    4.35
   3  10 -12   13.27    8.75
  -3  10  12   18.30    8.35
   3 -10  11    4.46    3.60
  -3  10  11    5.72    7.78
   3  10 -11   -5.15    8.58
   3 -10  10  141.91   10.64
   3  10 -10  159.64   15.96
  -3  10  10  128.70   14.30
  -3  10   9    2.80    7.26
   3  10  -9    6.18    7.55
   3 -10   9    7.72    4.00
  -3  10   8   72.41   11.10
   3  10  -8   76.82   12.01
   3 -10   8   67.15    7.44
   3  10  -7    7.32    7.61
  -3  10   7   -0.92    7.72
   3  10  -6   84.71   12.41
  -3  10   6   86.94   11.67
   3  10  -5   28.37    9.27
  -3  10   5    0.86    8.07
   3  10  -4  116.92   14.24
  -3  10   4  108.91   12.98
   3  10  -3   36.95   10.12
  -3  10   3   20.71    8.24
   3  10  -2   56.00   11.21
  -3  10   2   39.12    9.32
   3  10  -1   -2.12    8.12
  -3  10   1  -10.07    8.64
   3  10   0  240.35   19.28
  -3  10   0  198.48   16.53
   3  10   1   11.73    9.32
   3  10   1   -2.29    8.47
  -3  10  -1  -18.19    9.72
   3  10   2   50.11   10.81
  -3  10  -2   28.83    9.27
  -3  10  -3   11.44    8.07
   3  10   3   22.88    9.27
   3  10   4  120.46   14.81
   3  10   5   14.99    8.75
   3  10   6   88.03   13.33
   3  10   6   91.46   13.21
   3  10   7   -1.20    8.58
   3  10   7    8.64    8.81
   3  10   8   59.43   11.73
   3  10   8   75.85   12.58
   3  10   9   -1.20    8.47
   3  10   9    5.43    8.52
   3  10  10  151.18   16.59
   3  10  10  131.73   15.56
   3  10  11    1.09    7.78
   3  10  11   -2.46    8.12
   3  10  12   17.50    8.81
   3  10  12   22.42    9.95
   3  10  13   35.01   10.41
   3  10  13   23.91    9.72
   3  10  14  142.20   16.02
   3  10  14  121.61   15.84
   3  10  15    7.66    8.75
  -3  11  12  145.23   16.64
  -3  11  11   91.23   13.16
  -3  11  10   16.47    9.38
  -3  11   9   92.55   12.98
  -3  11   8   52.45   11.21
  -3  11   7  249.79   19.73
  -3  11   6   12.70    8.75
  -3  11   5   -4.80   10.52
  -3  11   4   13.38    9.04
  -3  11   3  117.09   14.47
  -3  11   2   28.43   10.24
  -3  11   1   59.94   11.84
  -3  11   0  -11.10    9.78
  -3  11  -1   59.54   11.44
  -3  11  -2   17.33    9.44
  -3  11  -3  118.17   14.53
  -3  11  -4   -1.83   10.18
  -3  11  -5   -7.26   10.35
  -3  12  11  130.70   15.79
  -3  12  10    5.49    9.84
  -3  12   9  192.13   18.19
  -3  12   8    7.55    9.04
  -3  12   7   24.77    9.67
  -3  12   6   12.70   10.35
  -3  12   5  314.31   23.05
  -3  12   4   13.44   12.41
  -3  12   3    1.03   11.55
  -3  12   1  156.15   16.99
  -3  12   0  -18.30   12.70
  -3  12  -1  161.07   17.22
  -3  12  -2  -17.96   12.53
  -3  12  -3   -4.98   12.30
  -3  12  -4    0.97   12.24
  -3  12  -5  266.61   21.28
  -3  12  -6   26.65   10.81
  -3  12  -7    2.97    9.27
  -3  12  -8   15.73    8.58
  -4   0   0 3959.05  115.83
  -4   0   0 4025.00  117.89
  -4   0   1  243.55   13.96
  -4   0  -1  212.27   13.38
  -4   0   1  235.60   12.18
  -4   0  -1  229.03   12.64
   4   0   1  230.28    9.21
  -4   0  -2  420.76   19.45
  -4   0   2  391.24   19.16
   4   0   2  413.84   14.47
  -4   0   2  402.91   17.05
  -4   0  -2  414.12   18.36
  -4   0   3 4687.99  136.48
   4   0   3 4694.91  135.85
  -4   0  -3 4584.06  135.79
   4   0   3 4699.83  130.01
  -4   0   3 4652.99  132.59
  -4   0  -3 4530.52  134.93
   4   0   4  700.40   22.94
   4   0   4  675.41   27.23
  -4   0  -4  690.17   27.06
  -4   0   4  689.02   24.42
   4   0   5   27.28    5.89
  -4   0   5   30.60    4.23
  -4   0  -5   25.63    6.01
  -4   0   6  116.69    6.98
  -4   0  -6   92.55    9.21
   4   0   6  101.01    8.87
  -4   0   7 1064.99   33.75
  -4   0  -7 1106.98   34.32
   4   0   7 1066.02   37.92
  -4   0  -8  799.82   25.74
   4   0   8  715.96   28.54
  -4   0   8  723.28   24.14
  -4   0  -9  208.43   10.41
   4   0   9  195.34   12.53
  -4   0   9  196.48    8.52
   4   0  -9  201.68   13.38
   4   0  10  959.52   34.49
  -4   0 -10  956.49   31.40
   4   0 -10  918.11   35.23
  -4   0  10  905.81   27.86
  -4   0 -11  494.37   19.28
   4   0  11  477.56   20.08
   4   0 -11  449.19   22.02
  -4   0 -12  122.29    8.47
   4   0  12  105.36    8.18
   4   0 -12  115.89   10.30
  -4   0 -13 1959.25   66.35
   4   0 -13 2097.27   66.58
  -4   0 -13 2061.06   62.63
   4   0  13 1936.02   63.32
   4   0  14  634.85   25.63
  -4   0 -14  641.78   28.37
   4   0 -14  659.79   28.03
  -4   0 -14  639.03   25.22
   4   0  15  302.30   15.90
   4   0  15  318.08   11.73
  -4   0 -15  326.15   16.19
   4   0 -15  297.84   17.73
  -4   0 -15  315.80   18.48
  -4   0 -16  183.50   14.24
  -4   0 -16  192.82   12.53
   4   0  16  200.08   12.24
   4   0  16  179.21    8.01
   4   0 -16  198.88   14.13
  -4   0 -17  116.97   11.90
   4   0  17  127.33    6.23
   4   0  17  126.35    9.84
  -4   0 -17  134.93   10.81
   4   0 -17  122.01   11.67
   4   0  18  476.47   22.14
  -4   0 -18  501.41   22.88
  -4   0 -18  498.89   25.05
   4   0 -18  489.05   24.31
   4   0  18  489.34   15.90
  -4   0 -19  433.06   21.56
  -4   0 -19  478.87   24.31
   4   0  19  418.18   20.71
  -4   0 -20  122.86   11.27
   4   0  20  102.04    9.55
  -4   0 -20   98.33   11.61
  -4   0 -21  239.26   15.96
  -4   0 -21  207.69   16.42
   4   0  21  234.00   14.70
  -4   0 -22   13.61    7.66
  -4   0 -22   23.05    7.04
   4   0  22   13.96    4.86
  -4   0 -23  477.10   24.25
  -4   0  23  465.60   26.37
   4   0  23  467.66   22.82
  -4   0 -23  431.23   24.82
  -4   0 -24  182.98   14.70
  -4   0  24  145.86   14.87
   4   0  24  156.15   12.36
  -4   0 -24  138.94   14.24
  -4   0 -25  126.75   12.81
  -4   0  25  126.58   14.13
   4   0  25  138.31   11.38
  -4   0 -25  112.28   13.16
  -4   0 -26  114.86   12.64
  -4   0 -26  118.80   13.38
  -4   0  26  112.17   13.73
   4   0  26  140.20   11.73
  -4   0 -27    7.09    6.69
  -4   0  27    6.58    7.38
  -4   0 -27    2.86    7.21
   4   0  27   11.73    4.98
  -4   0 -28  121.83   14.13
  -4   0  28  120.75   14.30
  -4   0 -28  117.37   12.98
   4   0  28  124.69   11.61
   4   0 -28  123.89   10.81
  -4   0 -29  188.19   16.82
   4   0 -29  210.55   14.47
   4   0  29  203.23   15.27
  -4   0  29  213.47   18.70
  -4   0 -29  216.50   17.45
  -4   0  30   74.99   12.24
  -4   0 -30   54.57   11.04
   4   0 -30   85.28    9.55
   4   0  30  101.93   10.70
  -4   0 -30   76.65   11.90
  -4   0 -31   22.36    8.29
   4   0  31   22.02    5.66
  -4   0  31   25.68    9.38
  -4   0 -31   25.34    8.98
  -4   0  32   48.91   12.13
   4   0  32   32.55    7.04
   4   0  33  218.67   16.64
  -4   0  33  230.28   20.71
   4   0  34   35.12    7.95
  -4   0  34   42.10   10.98
   4   0  35   62.35    9.67
  -4   0  35   68.75   12.87
   4   0  36   85.34   10.98
  -4   0  36   48.39   12.18
   4   0  37   43.24    8.87
  -4   0  37   39.64   11.44
   4   0  38    6.29    5.61
  -4   0  38   -2.92    8.98
  -4   1  38   73.73   13.67
  -4   1  37   67.84   13.50
  -4   1  36   37.29   12.01
  -4   1  35  306.53   24.65
  -4   1  34   72.53   13.67
  -4   1  33   24.48    9.50
  -4   1  32   52.74   11.38
  -4   1  31  190.02   18.36
  -4   1  30   37.01    9.67
   4   1 -30   35.86    6.52
  -4  -1 -30   39.24    9.55
  -4   1  29   75.62   12.30
  -4  -1 -29   71.10   11.15
   4   1 -29   62.98    7.89
   4  -1  29   68.98    9.32
   4   1 -28  188.53   13.16
  -4   1  28  223.36   19.05
   4  -1  28  194.65   14.81
   4   1 -27  508.79   23.62
  -4  -1 -27  493.29   26.65
  -4   1  27  487.57   28.66
   4  -1  27  512.73   25.34
   4   1 -26  208.61   13.56
   4  -1  26  189.73   14.19
  -4  -1 -26  165.71   15.04
  -4   1  26  202.71   17.79
   4  -1  25  483.91   24.48
  -4  -1 -25  495.52   25.85
  -4   1  25  518.28   28.49
   4  -1  24  262.14   16.53
  -4  -1 -24  289.49   18.70
  -4   1  24  258.60   19.56
  -4  -1 -23  333.53   20.71
   4  -1  23  329.81   18.53
  -4  -1 -23  357.09   20.42
  -4   1  23  308.53   21.45
   4  -1  22  204.26   14.01
  -4  -1 -22  203.86   15.96
  -4  -1 -22  198.94   15.04
   4  -1  21  134.82   11.15
  -4  -1 -21  137.05   13.04
  -4  -1 -21  147.17   12.53
   4  -1  20  170.57   12.41
  -4  -1 -20  150.38   13.84
  -4  -1 -20  165.13   12.98
   4  -1  19  117.43   10.01
  -4  -1 -19  125.38   11.10
  -4  -1 -19  116.29   12.01
   4   1 -18   43.59    7.84
  -4  -1 -18   57.43    9.09
  -4  -1 -18   49.36    7.61
   4  -1  18   60.00    7.21
   4  -1  17  321.12   17.10
   4   1 -17  315.40   18.53
  -4  -1 -17  355.66   17.90
  -4  -1 -17  310.42   18.93
   4  -1  16  471.66   21.51
  -4  -1 -16  481.27   21.74
  -4  -1 -16  471.21   23.57
   4   1 -16  476.98   23.22
   4  -1  15  280.68   15.33
  -4  -1 -15  282.56   15.50
  -4  -1 -15  307.79   17.73
   4   1 -15  289.94   17.05
   4  -1  14  512.22   22.19
  -4  -1 -14  523.60   22.08
  -4  -1 -14  486.77   24.02
   4   1 -14  537.22   24.31
   4  -1  13  782.20   29.92
  -4  -1 -13  827.33   29.80
   4   1 -13  770.13   31.69
  -4  -1 -13  787.63   32.15
  -4  -1 -12  811.20   29.06
   4   1 -12  747.54   31.06
  -4  -1 -11  389.07   17.16
   4   1 -11  372.02   19.16
   4   1 -10  696.06   28.71
  -4  -1 -10  705.44   25.97
  -4  -1  -9   75.16    6.69
   4   1  -9   79.11    8.69
   4   1  -8  124.87   10.35
  -4  -1  -6  291.09   15.73
  -4  -1  -5  172.91   11.55
  -4  -1  -4  828.82   31.00
  -4   1   3   99.53    9.38
  -4  -1  -3  119.37    9.27
  -4  -1  -2  586.01   22.36
  -4   1   2  461.83   22.02
  -4  -1  -1  486.71   20.02
  -4   1   1  445.64   20.82
  -4  -1   0 1503.88   46.22
  -4   1   0 1305.57   46.90
  -4  -1   1  534.18   20.71
  -4   1  -1  478.47   21.79
  -4   1  -2  554.38   22.94
   4   1   2  503.07   18.76
   4   1   3  111.14    7.09
   4   1   3   98.90    8.87
  -4   1  -3  112.22    9.72
   4   1   4  753.43   25.97
   4   1   4  757.32   28.83
   4   1   5  143.91    8.52
   4   1   5  159.41   10.93
  -4   1  -5  138.08    6.35
   4   1   6  285.37   15.16
  -4   1  -6  298.81   11.27
   4   1   6  298.47   13.67
   4   1   7  126.12    9.67
   4   1   7  119.72    8.47
  -4   1  -7  116.40    6.46
   4   1   8  114.74    9.27
   4   1   8  127.44    8.75
  -4   1  -8  116.11    6.81
  -4   1  -9   62.35    5.26
   4   1   9   57.49    7.32
  -4   1 -10  658.13   23.22
   4   1  10  661.68   26.43
   4   1  10  652.41   24.88
  -4   1 -11  377.69   15.79
   4   1  11  366.93   16.70
   4   1  12  717.74   26.88
  -4   1 -12  710.41   25.80
   4   1  13  755.43   28.31
  -4   1 -14  523.49   25.17
   4   1  14  494.77   18.36
   4   1  14  505.01   21.45
  -4   1 -15  273.13   17.85
   4   1  15  274.04   12.07
   4   1  15  291.66   14.87
  -4   1 -16  488.54   24.71
   4   1  16  470.46   20.82
   4   1  16  461.66   17.39
  -4   1 -17  341.48   20.59
   4   1  17  333.30   17.05
   4   1  17  339.02   13.73
   4   1  18   45.30    5.09
   4   1  18   37.47    6.01
  -4   1 -18   48.73    9.50
  -4   1 -19  142.65   13.79
   4   1  19  128.36    7.61
   4   1  19  128.30   10.18
   4   1  20  166.68   11.95
   4   1  20  159.13    8.35
  -4   1 -20  142.43   14.24
   4   1  21  116.40   10.01
  -4   1 -21  123.38   13.27
   4   1  22  182.07   12.76
  -4   1 -22  175.32   15.96
   4   1  23  339.82   18.36
  -4   1 -23  303.73   21.22
   4   1  24  292.92   17.05
  -4   1 -24  246.76   19.05
   4   1  25  486.19   23.97
  -4   1 -25  445.93   26.43
   4   1  26  199.80   14.53
  -4   1 -26  187.21   16.82
   4   1  27  468.06   23.57
  -4   1 -27  431.28   26.37
   4   1  28  222.51   15.56
  -4   1 -28  186.30   17.67
   4   1  29   85.40    9.72
  -4   1 -29   60.92   11.38
  -4   1 -30   19.62    8.64
   4   1  30   27.86    6.58
  -4   1 -31  187.73   17.62
   4   1  31  191.62   14.99
   4   1  32   57.03    8.92
   4   1  33   19.28    6.18
   4   1  34   66.18    9.72
   4   1  35  324.66   21.05
   4   1  36   51.71    8.69
  -4   2  38  193.85   21.05
   4  -2  38  196.65   16.70
  -4   2  37  192.53   20.25
   4  -2  37  165.59   15.62
  -4   2  36  310.13   25.00
   4  -2  36  321.40   21.39
  -4   2  35  222.16   20.82
   4  -2  35  237.15   17.96
  -4   2  34   27.80   10.35
   4  -2  34   41.70    8.29
  -4   2  33    9.04    8.01
   4  -2  33    4.75    5.15
  -4   2  32  268.66   21.91
   4  -2  32  247.73   17.79
  -4   2  31  148.89   16.87
   4   2 -31  151.98   12.18
   4   2 -30   12.93    4.58
  -4   2  30   22.77    9.27
  -4   2  29  115.71   14.64
  -4  -2 -29  112.17   13.21
   4   2 -29  112.28   10.07
  -4  -2 -28   74.24   11.27
   4   2 -28   88.32    8.87
  -4   2  28   65.95   12.24
  -4   2  27  329.87   22.82
  -4  -2 -27  325.23   21.16
   4   2 -27  329.07   17.56
  -4   2  26  232.23   18.76
  -4  -2 -26  218.04   16.87
   4   2 -26  201.80   13.21
  -4  -2 -25  436.14   23.97
  -4   2  25  492.20   27.17
   4   2 -25  470.98   21.05
  -4  -2 -24   26.31    8.12
  -4   2  24   15.56    3.95
   4   2 -24   14.64    4.58
   4   2 -23   74.24    7.66
  -4   2  23   64.29    5.72
  -4  -2 -23   64.75   10.01
  -4   2  22  334.90   13.79
  -4  -2 -22  385.87   21.05
  -4  -2 -21  326.61   19.28
  -4  -2 -20   99.81   10.70
  -4  -2 -19    8.69    6.06
  -4  -2 -18  122.92   10.98
   4   2 -17  154.90   12.47
  -4  -2 -17  137.05   11.27
   4   2 -16   53.08    8.12
  -4  -2 -16   33.18    6.86
  -4  -2 -15  619.81   25.85
   4   2 -15  607.23   26.94
   4  -2  14   51.25    3.26
  -4  -2 -14   66.64    7.66
   4   2 -14   53.42    7.72
   4   2 -13   27.00    6.23
  -4  -2 -13   25.91    5.78
   4   2 -12  296.58   10.93
  -4  -2 -12  276.16   15.04
   4   2 -12  263.40   15.79
   4   2 -11  664.03   28.26
   4   2 -11  693.20   22.31
   4  -2  10   69.61    8.58
   4   2 -10   83.80    5.55
   4   2 -10   90.66    8.75
   4  -2   9   53.20    7.32
   4   2  -9   37.47    6.52
   4   2  -9   58.74    4.80
   4   2  -8    3.89    4.52
   4   2  -8    3.89    2.80
   4  -2   8    3.66    4.86
   4   2  -7   33.75    4.23
   4  -2   7   37.29    6.41
   4  -2   6  101.07    9.21
   4   2  -6   95.98    6.86
   4   2  -5   59.09    5.61
   4  -2   5   47.13    7.15
   4  -2   4  269.29   15.16
   4   2  -4  260.43   12.53
   4  -2   3  104.62    9.55
  -4   2   3   93.23    9.21
   4   2  -3   91.86    7.21
   4   2  -2   26.31    4.52
  -4   2   2   28.20    6.29
  -4  -2  -2   24.08    5.43
   4   2  -1  823.50   29.23
  -4  -2  -1  870.63   30.89
   4   2   0    3.37    3.43
  -4   2   0    5.49    5.21
  -4  -2   0    7.72    4.58
   4   2   1  795.47   29.40
  -4   2  -1  789.52   30.26
  -4  -2   1  793.24   30.09
   4   2   2   30.60    5.78
  -4   2  -2   23.05    5.83
  -4  -2   2   25.00    5.83
  -4  -2   3  110.91    9.50
   4   2   3   99.24    8.98
   4   2   3  113.31    9.09
   4   2   3   96.32    7.55
   4   2   4  271.41   13.21
   4   2   4  287.20   14.70
  -4   2  -4  246.99    8.41
   4   2   4  296.86   15.39
   4   2   5   34.26    6.01
   4   2   5   35.81    5.15
   4   2   5   49.65    6.86
   4  -2  -5   36.15    2.80
   4   2   6  109.02    8.98
   4   2   6   93.29    7.89
   4  -2  -6   95.35    5.26
   4   2   6  108.62    9.84
   4  -2  -7   39.35    3.89
   4   2   7   42.38    5.95
   4   2   7   37.87    4.35
   4   2   7   41.36    6.35
   4   2   7   34.15    7.09
   4   2   8    1.26    5.03
   4   2   8   -0.34    2.12
   4  -2  -8   -0.57    4.06
   4   2   8   -1.37    4.00
   4  -2  -8    1.43    2.69
   4   2   8   -3.78    4.12
   4   2   9   36.72    7.32
   4  -2  -9   35.75    6.23
   4   2   9   36.49    6.18
   4   2   9   46.85    5.03
   4   2   9   46.56    6.41
   4  -2 -10   79.39    8.47
   4   2  10   75.27    9.32
   4   2  10   92.49    9.04
   4   2  10   89.06    7.09
   4   2  10   86.20    8.29
   4   2  11  634.57   28.20
   4  -2 -11  625.59   26.60
   4   2  11  595.10   23.28
   4   2  11  636.68   25.97
   4   2  11  584.52   24.94
   4   2  12  294.58   18.13
   4   2  12  258.43   13.27
   4  -2 -12  266.61   15.62
   4   2  12  255.39   12.81
   4   2  13   29.46    4.63
   4   2  13   27.63    4.98
   4   2  13   36.38    8.12
   4  -2 -13   33.52    6.35
   4   2  14   75.16   10.70
   4   2  14   59.49    6.18
   4  -2 -14   66.29    8.24
   4   2  14   61.26    6.41
   4   2  15  599.22   22.48
   4   2  15  622.79   29.51
   4   2  15  578.34   23.97
   4  -2 -15  584.12   26.37
   4   2  16   37.58    5.83
   4  -2 -16   38.38    7.09
   4   2  16   24.60    4.63
   4   2  17  164.22   11.10
   4  -2 -17  161.65   12.76
   4   2  17  166.34   10.12
   4   2  18  136.65    9.04
   4   2  18  117.09    9.50
   4  -2 -18  120.00   11.55
   4   2  19   14.36    4.80
   4   2  19   11.38    3.83
   4   2  20   99.18    8.92
   4   2  20  102.16    7.95
   4   2  21  322.72   17.33
   4   2  21  314.14   14.41
   4   2  22  416.41   20.59
  -4   2 -22  387.98   24.42
  -4   2 -23   46.33   10.12
   4   2  23   59.60    7.72
  -4   2 -24   14.19    8.87
   4   2  24   16.47    4.86
  -4   2 -25  428.08   25.91
  -4  -2  25  440.03   26.31
   4   2  25  447.18   22.31
  -4   2 -26  224.45   18.42
  -4  -2  26  181.21   16.93
   4   2  26  215.70   14.76
  -4   2 -27  296.58   21.91
   4   2  27  317.80   18.70
  -4  -2  27  328.21   22.82
  -4  -2  28   73.44   11.78
  -4   2 -28   71.56   11.90
   4   2  28   59.49    8.12
  -4   2 -29  107.71   14.13
   4   2  29  107.25   11.04
  -4  -2  29  125.50   14.93
  -4  -2  30   11.95    8.35
  -4   2 -30   10.30    8.87
   4   2  30   12.53    5.32
   4   2  31  156.78   13.44
  -4  -2  31  138.59   16.36
   4   2  32  325.52   19.91
  -4  -2  32  266.83   22.08
  -4  -2  33    1.32    7.44
   4   2  33   -2.75    4.92
  -4  -2  34   35.69   10.58
  -4  -2  35  211.52   20.19
  -4  -2  36  312.37   25.00
  -4  -2  37  163.42   18.36
  -4  -2  38  155.64   18.53
   4  -3  37   54.05    9.38
  -4   3  37   38.09   11.78
   4  -3  36   -1.03    5.09
  -4   3  36   -1.37    9.27
  -4   3  35  267.64   22.82
   4  -3  35  274.73   19.28
   4  -3  34   99.64   11.55
  -4   3  34   83.28   14.19
  -4   3  33  127.90   16.02
   4  -3  33  138.88   13.16
  -4   3  32  123.61   15.67
   4  -3  32  117.77   12.07
  -4   3  31   86.08    7.84
   4   3 -31  104.27    9.67
   4  -3  31  113.37   11.84
  -4   3  31  105.88   14.36
  -4   3  30    9.61    7.66
   4   3 -30   11.10    3.83
   4  -3  30    7.95    5.32
  -4   3  30   11.50    4.35
   4  -3  29  151.18   13.27
  -4   3  29  183.61   17.16
  -4   3  29  140.71    9.84
   4   3 -29  146.49   11.44
  -4   3  28  341.54   16.19
   4  -3  28  388.61   21.68
   4   3 -28  362.41   18.65
   4  -3  27  110.45   10.93
   4   3 -27   98.33    9.04
  -4  -3 -27   94.26   12.24
  -4   3  27   93.75    8.07
   4   3 -26   81.45    8.29
  -4   3  26   68.24    6.92
   4  -3  26   97.12   10.47
  -4  -3 -26  105.48   12.53
   4   3 -25  308.30   15.73
  -4   3  25  255.11   13.27
   4  -3  25  260.83   16.87
  -4  -3 -25  264.89   18.53
   4  -3  24  323.18   18.76
  -4  -3 -24  302.30   19.62
   4   3 -24  311.22   16.19
  -4  -3 -23  169.25   14.47
   4  -3  23  166.85   13.16
   4   3 -23  195.62   11.84
  -4  -3 -22  203.34   15.39
   4  -3  22  192.19   13.90
   4   3 -22  207.69   12.24
   4  -3  21   69.21    8.29
   4   3 -21   79.16    7.38
  -4  -3 -21   68.64    9.61
  -4  -3 -20  107.08   11.21
   4  -3  20  115.49   10.35
   4   3 -20  126.81    8.92
   4  -3  19  263.06   15.73
  -4  -3 -19  247.16   16.24
   4  -3  18  214.27   14.01
  -4  -3 -18  215.53   14.87
  -4  -3 -17   80.48    9.15
   4  -3  17   60.63    7.32
   4   3 -16  145.86   11.95
   4  -3  16  154.78   11.50
  -4  -3 -16  158.04   12.47
  -4  -3 -15   30.32    6.69
   4  -3  15   29.17    5.43
   4   3 -15   21.39    5.72
   4  -3  15   26.31    2.69
   4  -3  14  233.32    9.09
   4   3 -14  257.28   15.27
   4  -3  13  357.90   13.04
   4   3 -13  375.17   18.93
   4   3 -12  508.79   22.54
   4  -3  12  467.89   16.36
   4  -3  12  466.06   21.96
   4  -3  11   23.79    6.46
   4   3 -11   32.49    6.41
   4  -3  11   40.15    4.18
   4   3 -10  429.97   20.25
   4  -3  10  431.97   20.25
   4   3  -9  135.73   10.58
   4  -3   9  119.09   10.18
   4   3  -8  346.23   17.50
   4  -3   8  347.77   17.56
   4   3  -7   35.58    6.12
   4  -3   7   25.68    6.01
   4  -3   6   25.05    5.83
   4  -3   5   69.61    7.95
   4  -3   4  131.96   10.35
  -4   3   4  120.12   10.07
  -4   3   3  272.73   15.16
  -4   3   2  445.12   20.48
  -4  -3  -2  460.80   20.25
   4   3  -1   84.54    7.44
  -4  -3  -1   87.86    8.35
  -4   3   1   81.28    8.47
   4   3   0  399.88   18.53
  -4  -3   0  436.77   19.22
  -4   3   0  451.47   20.13
   4   3   1   70.81    7.21
  -4   3  -1   59.94    7.72
  -4  -3   1   67.67    7.55
   4   3   2  444.27   18.82
  -4  -3   2  436.54   18.88
   4   3   3  284.57   15.33
  -4  -3   3  297.21   15.56
   4   3   4  152.66   10.41
   4   3   4  126.30   10.30
   4   3   4  150.43   10.35
  -4  -3   4  143.17   10.70
   4   3   5   69.27    7.44
   4   3   5   60.40    4.98
   4   3   5   69.73    7.78
   4   3   5   59.09    6.98
   4   3   6    5.09    4.29
   4   3   6   16.42    4.86
   4   3   6   12.24    2.57
   4   3   6    9.95    5.15
   4   3   7   20.65    5.43
   4   3   7   21.39    5.89
   4   3   7   17.50    3.09
   4   3   7   22.77    5.32
   4  -3  -7   18.82    5.09
   4   3   8  370.19   19.22
   4  -3  -8  340.74   13.56
   4   3   8  334.10   16.64
   4   3   8  351.66   14.81
   4  -3  -8  352.69   17.90
   4   3   8  370.19   18.19
   4   3   9  134.59   10.58
   4  -3  -9  119.20    7.32
   4   3   9  120.23    9.50
   4   3   9  123.66    7.84
   4  -3  -9  125.38   10.47
   4   3   9  110.74   10.81
   4   3  10  422.53   20.19
   4  -3 -10  375.74   15.84
   4   3  10  389.76   18.02
   4   3  10  441.64   21.85
   4   3  10  366.42   16.30
   4   3  10  425.33   18.93
   4  -3 -10  406.40   19.62
   4   3  11   48.56    8.69
   4   3  11   31.29    7.04
   4  -3 -11   33.23    4.98
   4  -3 -11   22.02    5.43
   4   3  11   32.26    4.46
   4   3  11   29.74    5.78
   4   3  11   32.55    6.35
   4   3  12  503.01   22.25
   4   3  12  496.20   20.31
   4  -3 -12  520.68   23.22
   4   3  12  492.83   21.39
   4  -3 -12  528.69   20.53
   4   3  12  524.23   24.25
   4   3  12  493.80   25.28
   4   3  13  371.51   21.74
   4   3  13  390.61   17.33
   4   3  13  378.72   20.42
   4   3  13  392.90   18.13
   4  -3 -13  404.40   17.67
   4  -3 -13  389.53   19.79
   4  -3 -14  251.22   13.73
   4   3  14  254.31   16.36
   4   3  14  248.59   13.21
   4   3  14  251.33   13.90
   4   3  14  257.51   17.67
   4  -3 -14  254.02   15.39
   4   3  15   39.98    6.52
   4  -3 -15   41.18    7.26
   4  -3 -15   49.76    7.09
   4   3  15   50.68    9.72
   4   3  15   40.84    5.61
   4   3  16  151.75   14.81
   4   3  16  176.52   11.50
   4  -3 -16  146.66   12.36
   4   3  16  167.19   10.81
   4  -3 -16  172.80   12.07
   4   3  17   77.62    7.38
   4  -3 -17   64.92    8.58
   4   3  17   68.58    7.84
   4  -3 -17   82.37    9.09
   4   3  18  243.04   13.61
   4   3  18  243.04   13.84
   4  -3 -18  238.69   14.99
   4  -3 -19  265.46   15.84
   4   3  19  264.72   14.19
   4   3  19  219.53   13.67
   4  -3 -20   90.03   10.41
   4   3  20   89.92    8.75
   4   3  20  105.19    9.21
   4   3  21   70.81    7.84
   4  -3 -21   62.80    9.38
   4   3  21   85.46    8.41
   4   3  22  203.51   13.73
   4   3  22  234.46   12.98
   4   3  22  220.73   19.05
   4  -3 -22  200.65   14.59
   4   3  23  180.64   17.27
   4   3  23  157.64   11.84
   4  -3 -23  136.19   12.70
   4   3  24  331.18   23.28
   4   3  24  310.19   17.22
   4   3  25  301.67   22.36
   4   3  25  309.96   17.56
   4  -3 -26   49.36    8.87
   4   3  26   88.37    9.50
   4   3  27  107.48   10.64
  -4   3 -27   88.03   13.56
   4  -3 -27  112.11   11.84
   4   3  28  390.27   21.05
  -4  -3  28  410.58   25.74
  -4   3 -28  359.04   24.54
   4   3  29  175.49   13.90
  -4   3 -29  166.96   17.27
   4  -3 -29  125.55   13.33
  -4  -3  29  174.40   16.76
   4  -3 -30   16.47    7.21
  -4  -3  30   27.46    9.78
   4  -3 -31   77.68   11.27
  -4  -3  31  117.72   14.81
  -4  -3  32  119.55   15.56
  -4  -3  33  125.27   15.79
  -4  -3  34   88.72   14.59
  -4  -3  35  269.92   22.99
  -4  -3  36   12.53    9.61
  -4  -3  37   36.95   12.18
   4  -4  36  124.81   13.38
   4  -4  35    5.03    5.03
  -4   4  35    9.84    5.43
   4  -4  34  106.68   11.78
  -4   4  34   87.34    9.04
   4  -4  33  116.74   12.30
  -4   4  33   84.08    9.04
  -4   4  32   34.66    6.52
   4   4 -32   44.79    6.69
   4  -4  31    4.58    5.03
  -4   4  31    4.92    4.63
   4   4 -31    3.20    3.32
  -4   4  30   52.79    7.32
   4  -4  30   63.21    8.87
   4   4 -30   58.86    7.26
  -4   4  29   75.33    8.29
   4  -4  29   75.67    9.55
   4   4 -29   76.59    8.01
  -4   4  28   37.75    6.41
   4  -4  28   37.47    7.21
   4   4 -28   44.44    6.18
   4  -4  27   35.69    6.69
   4   4 -27   46.79    6.18
   4   4 -26  149.35   10.47
   4  -4  26  171.37   13.44
   4  -4  25    2.35    4.29
  -4  -4 -25    2.75    5.72
   4   4 -25    3.09    3.26
   4  -4  24  318.31   18.53
   4   4 -24  280.45   15.04
  -4  -4 -24  318.37   20.13
   4  -4  23  258.37   16.99
  -4  -4 -23  287.71   18.93
   4   4 -23  291.37   14.70
   4   4 -22   10.07    3.37
  -4  -4 -22    8.24    6.46
   4  -4  22    7.26    4.23
   4   4 -21   43.47    5.38
  -4  -4 -21   36.04    8.01
   4  -4  21   52.57    7.38
   4  -4  20   68.47    8.47
   4   4 -20   66.12    6.23
   4  -4  19  155.35   12.24
   4   4 -19  167.94   10.01
   4  -4  18  225.02   14.59
   4   4 -18  224.28   11.55
   4   4 -17  126.07    8.12
   4  -4  17  127.73   10.58
   4   4 -16  256.08   12.07
   4  -4  16  245.04   15.04
   4  -4  15   37.69    6.06
   4   4 -15   38.55    4.52
   4   4 -15   40.50    6.98
   4   4 -14  808.28   32.32
   4  -4  14  826.64   26.43
   4   4 -13  368.82   18.70
   4  -4  13  355.26   14.01
   4  -4  13  359.84   18.88
   4   4 -12   60.69    7.78
   4  -4  12   64.52    8.41
   4  -4  12   55.08    5.49
   4  -4  11  433.86   20.53
   4   4 -11  414.29   19.85
   4  -4  11  407.60   16.24
   4  -4  10  534.70   19.85
   4   4 -10  544.42   23.39
   4  -4  10  528.01   23.51
   4  -4   9  169.65    9.44
   4   4  -9  161.47   11.38
   4  -4   9  181.32   12.41
   4  -4   8  103.24    7.49
   4   4  -8  100.61    9.09
   4  -4   8  105.13    9.84
   4   4  -7  636.97   25.91
   4  -4   7  620.21   23.05
   4  -4   7  658.08   26.43
   4  -4   6  236.52   11.78
   4   4  -6  224.74   13.38
   4  -4   6  209.23   13.44
   4  -4   5   69.55    6.81
   4  -4   5   81.39    8.69
  -4   4   5   71.67    8.41
  -4   4   4  501.24   22.02
  -4   4   3  875.38   32.66
  -4   4   2   20.13    3.55
  -4   4   2   18.82    5.83
  -4   4   1  138.94   10.98
  -4   4   1  143.97    7.21
  -4   4   0 1957.19   63.49
  -4  -4   0 1992.02   63.03
  -4   4   0 2034.69   58.11
   4   4   1  152.95    7.09
  -4   4  -1  150.83    7.32
  -4  -4   1  153.98   10.58
  -4  -4   2   26.14    5.78
   4   4   2   25.34    2.86
  -4  -4   3 1010.14   35.86
   4   4   3  994.01   31.00
   4   4   4  523.32   23.22
  -4  -4   4  512.85   22.02
   4   4   4  499.75   17.79
  -4  -4   5   76.65    8.47
   4   4   5   75.45    5.21
   4   4   5   75.96    8.35
   4   4   5   84.83    8.24
   4   4   6  223.94   10.12
   4   4   6  238.92   14.70
   4   4   6  239.84   13.44
   4  -4  -6  200.65   12.93
   4   4   7  613.92   27.23
   4   4   7  584.35   21.22
   4   4   7  622.44   24.54
   4   4   7  676.38   27.46
   4   4   7  608.31   25.68
   4  -4  -7  569.99   24.60
   4   4   8  107.76   10.81
   4   4   8  107.31   10.47
   4   4   8   92.78    6.46
   4  -4  -8   99.58    9.09
   4   4   8  104.45    9.50
   4   4   8  106.91    8.87
   4   4   9  176.17   13.56
   4   4   9  151.52   12.47
   4   4   9  154.38    8.69
   4  -4  -9  154.32   11.27
   4   4   9  156.73   11.61
   4   4   9  155.75   10.93
   4   4  10  570.68   26.60
   4   4  10  528.12   25.34
   4   4  10  558.38   20.76
   4  -4 -10  549.11   23.79
   4   4  10  545.22   23.74
   4   4  10  533.67   22.88
   4   4  11  424.59   20.36
   4  -4 -11  429.11   18.02
   4   4  11  409.38   21.79
   4  -4 -11  433.28   20.65
   4   4  11  437.23   23.11
   4   4  11  412.23   19.62
   4   4  11  463.37   18.07
   4   4  12   70.13    7.89
   4   4  12   71.67    9.55
   4   4  12   72.70   10.18
   4   4  12   58.17    5.78
   4   4  12   70.53    8.47
   4  -4 -12   60.69    7.72
   4  -4 -12   57.60    6.58
   4   4  13  384.95   21.51
   4  -4 -13  407.95   18.07
   4   4  13  398.79   19.33
   4   4  13  399.59   22.42
   4  -4 -13  374.88   19.50
   4   4  13  434.94   20.08
   4   4  13  393.65   17.22
   4   4  14  860.56   30.72
   4   4  14  891.45   37.47
   4   4  14  863.54   32.78
   4  -4 -14  828.36   33.18
   4  -4 -14  867.37   31.46
   4   4  14  781.91   35.01
   4   4  15   40.04    7.49
   4  -4 -15   42.33    7.66
   4   4  15   39.70    8.98
   4   4  15   47.42    5.78
   4  -4 -15   45.24    7.21
   4   4  15   40.21    8.98
   4   4  16  266.83   15.50
   4   4  16  255.62   18.88
   4   4  16  242.87   13.56
   4   4  16  237.78   17.27
   4  -4 -16  263.97   15.10
   4   4  17  129.61   11.10
   4  -4 -17  130.93   11.04
   4   4  17  124.81    9.44
   4   4  18  230.91   14.41
   4  -4 -18  218.44   14.59
   4   4  18  240.18   13.61
   4   4  19  167.36   11.95
   4   4  19  143.17   10.47
   4  -4 -19  150.38   12.41
   4  -4 -20   64.35    8.92
   4   4  20   79.11    9.04
   4   4  20   90.15    8.47
   4   4  21   36.21    7.04
   4   4  21   39.70    6.18
   4  -4 -21   35.23    7.26
   4   4  22   11.50    5.95
   4   4  22    8.81    7.84
   4   4  22    4.35    3.83
   4  -4 -22    4.29    5.78
   4   4  23  273.87   15.44
   4  -4 -23  243.33   16.70
   4   4  23  266.83   15.84
   4   4  23  293.83   21.68
   4  -4 -24  258.88   17.67
   4   4  24  320.89   17.56
   4   4  24  312.37   22.77
   4   4  25    5.95    8.41
   4  -4 -25    7.15    6.52
   4   4  26  135.16   16.07
   4  -4 -26  124.92   12.93
   4   4  27   36.32   10.75
   4  -4 -27   36.09    8.52
   4   4  28   44.79   11.73
   4  -4 -28   42.21    9.15
   4   4  29   79.56   13.56
   4  -4 -29   60.86   10.12
   4   4  30   65.21   13.27
   4  -4 -30   64.06   10.30
   4  -5  35  116.63   12.70
  -4   5  34    1.32    5.38
   4  -5  34   -2.92    5.21
  -4   5  33    0.69    5.66
   4  -5  33    1.94    4.46
   4   5 -32  146.09   11.21
   4  -5  32  133.73   13.16
  -4   5  32  113.37   11.10
   4   5 -31   92.09    8.87
  -4   5  31   70.58    8.98
   4  -5  31   94.04   11.27
   4  -5  30   55.71    8.41
   4   5 -30   50.05    6.64
   4  -5  29    7.89    5.38
   4   5 -29    4.46    3.49
   4  -5  28   46.56    7.95
   4   5 -28   51.82    6.52
   4  -5  27  405.49   22.94
   4   5 -27  445.47   19.96
   4   5 -26  193.85   11.90
   4  -5  26  186.98   14.36
   4   5 -25  109.54    8.75
   4  -5  25  109.48   10.81
   4  -5  24   29.74    6.35
   4   5 -24   38.72    5.26
   4   5 -23   65.95    6.41
   4  -5  23   62.75    8.12
   4   5 -22  132.53    8.92
   4  -5  22  145.40   12.24
   4   5 -21   94.89    7.38
   4  -5  21   87.57    9.50
   4   5 -20  605.11   23.17
   4  -5  20  646.07   28.20
   4   5 -19   12.07    3.15
   4  -5  19   13.96    4.63
   4   5 -18   37.81    4.35
   4  -5  18   39.52    6.35
   4   5 -17  340.68   14.13
   4  -5  17  299.44   17.56
   4   5 -16  347.09   14.41
   4  -5  16  356.12   18.93
   4  -5  15   84.48    8.81
   4   5 -15   85.68    5.95
   4  -5  15   80.77   10.01
   4  -5  14  227.02   11.38
   4  -5  14  239.89   15.21
   4   5 -14  244.13   10.58
   4  -5  13  355.89   15.27
   4  -5  13  379.69   19.10
   4   5 -13  350.80   18.30
   4   5 -13  361.16   13.79
   4   5 -12  278.96   11.10
   4   5 -12  271.24   15.39
   4  -5  12  273.07   13.16
   4  -5  12  276.56   16.07
   4  -5  11  400.28   19.96
   4  -5  11  397.99   17.22
   4   5 -11  432.03   19.73
   4   5 -11  416.75   14.59
   4  -5  10 1297.05   44.67
   4  -5  10 1293.27   41.47
   4   5 -10 1280.41   43.76
   4   5 -10 1248.09   37.64
   4  -5   9  118.29   10.52
   4  -5   9  118.57    8.87
   4   5  -9  123.26    9.72
   4   5  -9  117.60    5.61
   4  -5   8  212.61   13.38
   4   5  -8  209.01   12.58
   4  -5   8  192.08   11.50
   4   5  -8  202.20    7.72
   4  -5   7  106.56    9.95
  -4   5   7  119.89   10.35
   4  -5   7  113.14    8.81
   4   5  -7  114.63    4.98
   4   5  -7  118.52    9.38
  -4   5   6  714.99   29.63
   4   5  -6  767.67   22.71
   4   5  -6  811.60   29.69
   4  -5   6  806.57   28.60
  -4   5   5   68.70    6.64
  -4   5   5   69.10    8.52
   4  -5   5   59.60    7.49
   4   5  -5   71.16    7.72
  -4   5   4  602.99   21.68
  -4   5   4  622.44   24.60
   4  -5   4  575.20   22.99
   4   5  -4  548.08   16.82
   4   5  -4  617.12   24.02
  -4   5   3  276.84   12.47
   4  -5   3  263.97   13.90
  -4   5   3  261.29   14.53
   4   5  -3  240.87    8.07
  -4   5   2  595.16   24.71
  -4   5   2  658.94   22.36
   4  -5   2  590.12   24.14
   4   5  -2  593.04   17.79
  -4   5   1  486.59   20.99
   4   5  -1  460.57   14.24
   4  -5   1  480.42   20.71
  -4   5   1  465.43   17.96
   4   5   0  710.76   21.16
   4  -5   0  687.53   27.51
  -4   5   0  716.25   24.65
   4  -5  -1  468.00   20.99
  -4  -5   1  495.17   20.31
  -4   5  -1  445.18   17.62
   4   5   1  467.72   14.87
   4   5   2  630.79   19.79
  -4  -5   2  654.53   25.05
   4  -5  -2  631.31   26.03
  -4  -5   3  229.83   13.04
   4   5   3  226.57    8.87
   4   5   4  590.93   19.33
   4   5   4  580.23   26.37
  -4  -5   4  593.38   23.97
  -4  -5   5   76.36    8.29
   4  -5  -5   74.65    7.89
   4   5   5   69.61    4.69
   4   5   5   65.55    9.09
   4   5   5   73.27    9.38
   4  -5  -6  729.75   29.17
   4   5   6  785.75   25.28
  -4  -5   6  786.66   29.97
   4   5   6  810.00   33.06
   4   5   6  781.51   31.80
   4   5   7  112.40    6.52
   4  -5  -7  129.50    9.95
   4   5   7  128.13    9.90
   4   5   7  106.22   10.41
   4   5   7  107.53   11.10
   4   5   8  216.27    9.78
   4  -5  -8  179.83   12.01
   4   5   8  196.88   12.36
   4   5   8  182.07   13.56
   4   5   8  208.55   15.21
   4   5   9  117.66    7.21
   4  -5  -9  130.70   10.07
   4   5   9  109.42    9.55
   4   5   9  104.85   11.38
   4   5   9  128.24   11.33
   4   5  10 1234.07   39.81
   4   5  10 1255.41   45.42
   4   5  10 1279.32   43.19
   4   5  10 1292.42   47.70
   4  -5 -10 1244.26   43.59
   4  -5 -11  385.98   19.16
   4   5  11  407.20   16.53
   4   5  11  443.64   23.62
   4   5  11  376.14   18.65
   4   5  11  408.52   22.71
   4   5  11  400.34   20.71
   4  -5 -12  302.93   16.42
   4   5  12  285.37   13.44
   4   5  12  275.01   19.16
   4   5  12  288.00   15.73
   4   5  12  282.11   18.59
   4   5  12  306.36   17.73
   4  -5 -13  366.76   18.70
   4   5  13  365.39   16.07
   4   5  13  343.31   19.33
   4   5  13  367.91   18.48
   4   5  13  352.23   22.02
   4   5  13  382.78   22.19
   4   5  14  255.11   18.59
   4   5  14  237.72   12.58
   4   5  14  257.80   16.24
   4   5  14  262.20   15.33
   4  -5 -14  239.15   15.10
   4   5  14  252.71   18.07
   4   5  15  107.65   10.98
   4   5  15   93.06    9.95
   4   5  15  102.67   12.64
   4   5  15  129.44   13.33
   4   5  15  112.63    8.35
   4   5  16  365.27   22.36
   4   5  16  358.70   22.65
   4   5  16  341.71   19.33
   4  -5 -16  355.44   18.25
   4   5  17  324.43   22.02
   4   5  17  351.32   19.10
   4  -5 -17  349.66   18.13
   4   5  17  296.75   20.71
   4   5  18   57.54   10.24
   4  -5 -18   57.31    8.18
   4   5  18   54.40    8.75
   4  -5 -19   19.79    6.41
   4   5  19   20.08    7.15
   4  -5 -20  635.88   28.54
   4   5  20  639.49   27.86
   4  -5 -21   95.75   10.64
   4   5  21  103.59   10.93
   4   5  22  152.95   12.41
   4  -5 -22  152.44   13.38
   4  -5 -23   56.97    9.09
   4   5  23   57.37   11.44
   4   5  23   58.51    8.75
   4  -5 -24   30.77    8.01
   4   5  24   43.19   10.07
   4  -5 -25   99.47   11.84
   4   5  25   98.27   13.90
   4   5  26  197.57   18.93
   4  -5 -26  182.58   15.56
   4   5  27  447.98   28.37
   4  -5 -27  349.43   22.14
   4  -5 -28   52.57    9.72
   4   5  28   67.04   12.41
   4  -5 -29    2.80    6.29
   4   5  29    5.38    8.41
   4   5  30   65.38   13.16
   4   5  31  123.66   16.19
   4   5  32  142.48   17.73
   4   5  33    7.15    8.87
   4  -6  34  125.72   13.21
  -4   6  34  109.02   11.78
   4  -6  33    5.78    5.83
  -4   6  33    8.41    6.12
   4  -6  32  216.10   16.42
  -4   6  32  176.92   14.53
   4  -6  31   57.37    9.09
   4  -6  30   34.32    7.32
   4  -6  29   92.95   10.70
   4  -6  28  151.29   13.33
   4  -6  27   76.53    9.44
   4   6 -27   72.87    7.15
   4   6 -26   48.10    5.83
   4  -6  26   42.38    7.38
   4  -6  25  355.84   20.65
   4   6 -25  337.13   16.07
   4  -6  24  184.64   14.24
   4   6 -24  207.06   11.50
   4   6 -23   35.86    4.80
   4  -6  23   39.75    7.04
   4  -6  22  491.68   24.42
   4   6 -22  496.43   19.73
   4   6 -21  100.38    7.15
   4  -6  21  100.90   10.24
   4   6 -20   25.91    3.72
   4  -6  20   27.00    6.12
   4   6 -19   29.97    3.95
   4  -6  19   39.47    6.69
   4  -6  18  244.70   15.33
   4   6 -18  217.64   10.47
   4  -6  18  228.91   15.56
   4   6 -17   87.34    5.83
   4  -6  17   92.43    9.32
   4  -6  17   86.31   10.30
   4  -6  16    0.69    3.66
   4   6 -16    2.57    1.89
   4  -6  16   -4.52    6.52
   4  -6  15  352.98   18.93
   4  -6  15  345.37   18.88
   4   6 -15  346.68   13.10
   4  -6  14  162.73   12.41
   4   6 -14  154.27    7.15
   4   6 -13    4.40    1.66
   4  -6  13   -1.20    4.06
   4  -6  13    5.95    5.61
   4   6 -12  472.87   15.21
   4  -6  12  495.52   22.65
   4  -6  12  496.66   20.48
   4  -6  11  238.92   14.47
   4  -6  11  211.07   12.36
   4   6 -10   25.45    5.26
   4  -6  10   21.56    6.81
   4  -6  10   25.00    5.78
   4   6  -9  111.54    9.04
  -4   6   9  102.79    9.95
   4  -6   9  111.31   10.41
   4  -6   9   98.90    8.75
  -4   6   8  301.21   16.76
   4  -6   8  330.38   16.59
   4   6  -7  212.95   12.24
   4  -6   7  197.45   12.64
  -4   6   7  180.75   12.58
   4   6  -6   32.15    5.55
   4  -6   6   29.40    6.69
  -4   6   6   23.57    6.64
  -4   6   6   28.03    6.06
   4   6  -5   35.86    5.78
  -4   6   5   46.50    6.69
   4  -6   5   37.24    7.09
  -4   6   5   41.13    7.04
  -4   6   4  353.09   17.16
   4   6  -4  359.73   16.70
   4  -6   4  324.83   17.33
  -4   6   4  352.06   16.47
  -4   6   3  159.59   10.52
   4  -6   3  145.57   11.33
  -4   6   3  148.78   10.70
   4   6  -3  148.89   10.12
  -4   6   2  186.58   11.33
   4   6  -2  191.39   11.73
   4  -6   2  183.55   12.76
  -4   6   1  354.06   15.73
   4  -6   1  294.18   16.76
  -4   6   0   20.76    5.21
   4   6   0   45.30    8.75
   4  -6   0   41.81    7.95
  -4   6  -1  267.41   13.90
   4   6   1  329.52   18.76
   4  -6  -1  311.74   17.10
   4   6   2  223.13   15.67
   4  -6  -2  185.67   13.44
  -4  -6   3  179.43   11.10
   4   6   3  166.11   13.61
   4  -6  -3  149.12   12.30
   4  -6  -3  155.35   10.75
   4  -6  -4  327.98   16.53
  -4  -6   4  359.38   16.82
   4  -6  -4  381.98   19.68
   4   6   4  380.78   21.11
   4   6   4  361.38   20.36
   4  -6  -5   46.67    8.24
  -4  -6   5   34.15    6.12
   4  -6  -5   34.32    5.78
   4   6   5   27.74    7.89
   4   6   5   32.95    8.01
   4  -6  -6   33.40    8.12
  -4  -6   6   25.22    6.18
   4  -6  -6   30.83    5.78
   4   6   6   20.13    7.15
   4   6   6   22.25    7.49
   4   6   7  225.37   15.79
   4  -6  -7  193.45   14.59
   4   6   7  193.68   15.39
   4  -6  -7  206.43   12.36
  -4  -6   7  196.65   12.58
   4   6   8  341.14   19.85
   4  -6  -8  347.66   19.79
   4   6   8  345.37   20.99
   4  -6  -8  348.23   16.93
  -4  -6   8  354.86   17.62
   4   6   9  132.36   12.70
   4  -6  -9  128.30   12.36
   4   6   9  112.17    9.78
   4   6   9  108.96   12.36
   4  -6  -9  122.18    9.50
   4   6  10   21.11    7.04
   4  -6 -10   22.65    5.26
   4  -6 -10   15.16    7.04
   4   6  10   23.68    6.12
   4   6  10   21.85    8.29
   4   6  11  222.56   13.50
   4   6  11  227.60   16.07
   4  -6 -11  217.30   13.44
   4  -6 -11  224.34   16.02
   4   6  11  222.33   17.16
   4  -6 -12  492.20   25.00
   4   6  12  478.64   26.20
   4   6  12  492.89   21.85
   4   6  12  490.83   24.65
   4  -6 -13    6.18    7.26
   4   6  13   -1.49    6.58
   4   6  13    4.29    5.15
   4   6  13    6.46    7.49
   4  -6 -14  164.16   14.30
   4   6  14  172.46   14.07
   4   6  14  145.97   11.33
   4   6  14  144.49   14.24
   4   6  15  346.00   22.48
   4  -6 -15  319.80   20.08
   4   6  15  330.27   17.67
   4   6  15  320.14   21.51
   4   6  15  327.75   19.68
   4   6  16   -1.83    6.01
   4  -6 -16   -1.66    6.75
   4   6  16    0.74    6.52
   4   6  16   -2.06    6.69
   4   6  16   -0.97    7.38
   4   6  17   87.34   12.18
   4   6  17   85.40    9.67
   4   6  17   86.31   12.13
   4   6  17   91.63   10.58
   4  -6 -17   99.81   11.90
   4   6  18  224.79   15.21
   4   6  18  239.15   16.47
   4   6  18  225.25   18.48
   4   6  19   36.49   10.52
   4   6  19   52.17    8.92
   4   6  20   26.08    7.32
   4   6  21  112.34   12.01
   4  -6 -22  468.23   24.65
   4   6  22  459.48   23.91
   4   6  23   23.68    7.89
   4   6  23   18.48    9.09
   4  -6 -23   21.11    7.49
   4  -6 -24  199.34   15.84
   4   6  24  224.62   20.13
   4  -6 -25  327.01   21.05
   4   6  25  387.24   26.48
   4  -6 -26   56.00    9.78
   4   6  26   61.55   12.18
   4  -6 -27   78.53   11.27
   4   6  27   78.71   13.67
   4   6  28  142.83   16.93
   4   6  29   67.90   13.79
   4   6  30   43.70   12.58
   4   6  31   61.55   13.50
   4   6  32  164.05   18.99
   4  -7  33   88.94   11.10
   4  -7  32   84.43   10.75
   4  -7  31   18.48    6.35
   4  -7  30   14.47    5.95
   4  -7  29  123.09   12.24
   4  -7  28  244.47   17.27
   4  -7  27   12.87    5.26
   4  -7  26   97.30   11.04
   4  -7  25   94.21   10.35
   4  -7  24  319.74   19.33
   4  -7  23  151.86   12.87
   4  -7  22   78.36    9.09
   4  -7  22   61.43    9.90
   4  -7  21   51.71    7.72
   4  -7  21   47.25    8.81
   4  -7  20   64.18    8.29
   4  -7  20   47.48    8.58
   4  -7  19  101.93   10.01
   4  -7  19   77.73   10.64
   4  -7  18  118.46   10.64
   4  -7  18  115.26   11.84
   4  -7  17   17.96    6.81
   4  -7  17   16.36    5.32
   4  -7  16   76.53    9.67
   4  -7  16   72.70    8.52
   4  -7  15   30.89    7.55
   4  -7  15   31.63    6.01
   4  -7  14  395.19   20.48
   4  -7  14  396.91   20.48
   4  -7  13  162.73   12.76
   4  -7  12   91.35    9.72
  -4   7  11   41.93    7.44
   4  -7  11   46.96    7.55
   4  -7  11   41.58    6.92
   4  -7  10  206.83   12.98
  -4   7  10  179.38   12.36
  -4   7   9   21.74    5.78
   4  -7   9   12.47    5.38
   4  -7   8   78.71    8.81
  -4   7   8   92.49    8.87
  -4   7   8   89.75    9.44
   4  -7   7   -0.57    4.80
   4   7  -7   -1.26    3.15
  -4   7   7   -0.57    5.03
  -4   7   7   -3.37    4.69
  -4   7   6   11.67    4.63
   4   7  -6   16.36    4.06
   4   7  -6   27.00    7.78
  -4   7   6   23.05    6.06
   4  -7   6   17.73    5.66
   4   7  -5   26.54    4.63
  -4   7   5   26.25    5.66
   4  -7   5   25.05    6.46
  -4   7   5   36.84    6.58
  -4   7   4   43.59    6.98
   4  -7   4   36.84    7.26
   4   7  -4   48.62    5.66
  -4   7   3   57.54    7.72
   4  -7   3   55.14    8.12
   4   7  -3   46.67    5.66
  -4   7   2  168.28   11.84
   4   7  -2  181.95   10.52
   4  -7   2  172.80   13.04
   4   7  -1   79.96    7.15
  -4   7   1   70.76    8.18
   4  -7   1   62.58    8.81
   4  -7   0  326.15   18.42
  -4   7   0  324.38   16.70
   4   7   0  330.90   20.48
   4   7   0  332.73   15.44
   4   7   1   67.72    9.90
  -4   7  -1   48.85    7.49
   4  -7  -1   61.66    8.64
   4  -7  -1   60.46    6.58
   4  -7  -2  150.72   12.81
   4   7   2  178.18   14.64
  -4   7  -2  156.10   11.44
   4  -7  -2  184.58   10.87
   4   7   3   72.47   10.35
   4  -7  -3   63.61    6.64
   4  -7  -3   52.62    8.81
   4  -7  -4   57.43    6.41
   4  -7  -4   49.53    8.75
   4   7   4   54.85    9.15
   4   7   4   52.39    8.98
   4  -7  -5   39.93    8.18
   4  -7  -5   35.18    5.32
  -4  -7   5   35.01    5.66
   4   7   5   42.10    8.41
   4   7   5   30.77    8.01
   4  -7  -6   12.36    6.98
   4   7   6   14.64    6.64
  -4  -7   6   13.84    4.80
   4   7   6    9.95    6.92
   4  -7  -6   14.64    4.35
   4  -7  -7    3.72    6.41
   4   7   7   -2.46    7.09
  -4  -7   7   -0.46    4.29
   4  -7  -7   -0.46    3.60
   4   7   7    2.75    7.04
   4   7   8   86.71   11.44
   4  -7  -8   88.20   10.75
   4   7   8   90.03   11.38
   4  -7  -8   98.38    8.12
  -4  -7   8   90.83    8.35
   4   7   9   10.70    7.21
   4  -7  -9    8.52    6.69
  -4  -7   9   23.17    5.78
   4   7   9   21.91    8.18
   4   7  10  163.59   14.87
  -4  -7  10  193.39   12.64
   4  -7 -10  201.11   15.56
   4   7  10  220.16   17.45
   4   7  11   35.06    8.69
  -4  -7  11   43.13    7.32
   4   7  11   34.66    8.87
   4  -7 -11   39.81    8.81
   4  -7 -12   85.46   11.15
   4   7  12   79.56   11.10
   4   7  12   85.40   12.18
   4   7  12   85.23    8.69
   4   7  13  145.86   13.90
   4  -7 -13  145.63   14.13
   4   7  13  151.35   11.33
   4   7  13  173.71   16.24
   4   7  14  393.76   22.71
   4   7  14  370.31   18.65
   4   7  14  350.52   23.39
   4   7  15   41.18    9.15
   4   7  15   47.93   10.12
   4   7  15   47.53    7.61
   4   7  16   97.12    9.95
   4   7  16   84.77   11.15
   4   7  16   87.11   13.10
   4   7  17   25.17    6.52
   4   7  17   16.07    8.07
   4   7  17   21.85    8.01
   4   7  17   14.41    8.58
   4   7  18   88.72   13.16
   4   7  18  123.72   12.81
   4   7  18  124.24   14.76
   4   7  18  109.02   10.64
   4   7  19   78.31    9.95
   4   7  19   88.43   11.73
   4   7  19   87.17   13.50
   4   7  20   57.31    8.87
   4   7  20   73.10   10.87
   4   7  20   60.06   12.30
   4   7  21   34.95    8.29
   4   7  21   41.13    8.92
   4   7  22   65.44    9.55
   4   7  22   75.33   10.70
   4   7  23  126.52   16.02
   4   7  24  331.24   24.71
   4   7  25   71.44   13.21
   4   7  26   96.15   14.59
   4   7  27   15.39    9.38
   4   7  28  222.56   21.74
   4   7  29  133.85   17.16
   4  -8  31   31.86    7.32
   4  -8  30   96.78   11.27
   4  -8  29   34.38    7.38
   4  -8  28   20.71    5.78
   4  -8  27   39.93    7.55
   4  -8  26  126.47   12.24
   4  -8  25   18.93    6.06
   4  -8  24   77.28    9.61
   4  -8  24   76.93   10.81
   4  -8  23   82.25    9.78
   4  -8  23   92.21   11.38
   4  -8  22   17.96    5.21
   4  -8  22   34.78    8.29
   4  -8  21  115.83   12.24
   4  -8  21  106.68   10.75
   4  -8  20  172.51   14.24
   4  -8  20  173.71   13.56
   4  -8  19    6.35    6.64
   4  -8  19    7.44    4.23
   4  -8  18    4.80    6.06
   4  -8  18   13.90    4.86
   4  -8  17   21.96    7.21
   4  -8  17   33.98    6.29
   4  -8  16   97.64    9.78
   4  -8  16   77.85    9.90
   4   8 -16   72.47   11.21
   4   8 -15   41.70    9.15
   4  -8  15   36.61    6.52
   4  -8  15   32.20    7.21
  -4   8  15   30.43    6.69
   4  -8  14  181.32   13.33
   4  -8  14  194.59   13.50
  -4   8  14  162.62   12.30
   4   8 -14  204.37   16.53
   4  -8  13   60.12    7.72
   4   8 -13   71.96   11.27
  -4   8  13   68.30    8.24
   4   8 -12   85.57   11.73
  -4   8  12   86.49    9.09
   4   8 -11  210.44   17.05
  -4   8  11  206.66   13.04
   4  -8  10  332.10   18.13
   4   8 -10  324.55   21.28
  -4   8  10  336.27   16.76
   4  -8   9    0.63    5.38
   4   8  -9    0.92    6.69
  -4   8   9    0.69    5.61
  -4   8   9    0.46    4.18
   4  -8   8   45.76    7.78
   4   8  -8   42.73    9.27
  -4   8   8   50.74    8.69
  -4   8   8   44.22    6.35
   4  -8   7  106.68   10.52
  -4   8   7  129.96   11.44
   4   8  -7   90.60   11.84
   4  -8   6   94.49   10.01
  -4   8   6   90.95   10.18
   4   8  -6  100.10   12.24
  -4   8   5    9.44    6.01
   4   8  -5   19.79    7.72
   4  -8   5   21.05    6.41
   4  -8   4  108.05   10.75
  -4   8   4  124.58   11.38
   4  -8   3  149.80   12.76
   4   8  -3  172.06    9.21
  -4   8   3  166.05   13.04
   4  -8   2  127.95    8.87
  -4   8   2  137.96   11.73
   4   8  -2  137.05    8.29
   4  -8   2  139.79   12.24
   4  -8   1   39.24    8.12
  -4   8   1   29.46    7.32
   4  -8   1   34.38    5.49
   4   8  -1   28.77    4.63
  -4   8   0  418.13   20.36
   4  -8   0  348.11   20.59
   4  -8   0  404.46   16.93
   4   8   0  398.51   16.02
   4  -8  -1   36.32    8.18
  -4   8  -1   22.48    7.04
   4   8   1   31.40    8.69
   4  -8  -1   26.25    5.15
   4   8   1   29.69    4.58
   4  -8  -2  130.87    8.87
   4   8   2  137.22    8.52
   4   8   2  157.47   14.93
   4  -8  -2  120.06   12.18
  -4   8  -2  140.02   11.73
   4  -8  -3  163.70   10.07
   4   8   3  194.88   16.47
  -4   8  -3  185.38   13.33
   4   8   3  194.42   10.30
   4   8   3  182.47   15.79
   4  -8  -3  171.77   14.24
   4  -8  -4  108.96    7.84
   4   8   4   92.15   12.36
   4  -8  -4  105.08   11.78
   4   8   4  124.92   13.44
   4   8   5    8.98    7.26
   4   8   5    7.26    7.26
   4  -8  -5    9.44    6.81
   4   8   6   99.87   12.76
   4   8   6   87.69   11.84
   4  -8  -6   94.89   11.50
   4   8   7  105.93   13.04
   4   8   7   96.55   12.36
  -4  -8   8   41.41    6.01
   4   8   8   27.91    9.09
   4   8   8   44.33    9.61
   4   8   9   -0.92    7.38
  -4  -8   9   -1.32    4.40
  -4  -8  10  357.44   17.22
   4   8  10  374.94   22.99
   4   8  10  329.64   23.28
  -4  -8  11  209.52   12.98
   4   8  11  231.83   19.33
   4   8  11  218.73   17.45
   4   8  12   93.75   13.38
   4   8  12  103.53   12.93
  -4  -8  12  110.91    9.67
  -4  -8  13   50.85    7.55
   4   8  13   52.62   10.98
   4   8  13   69.10   10.98
   4   8  14  195.74   16.53
  -4  -8  14  163.36   12.41
   4   8  14  179.43   17.45
   4   8  15   27.80    9.61
   4   8  15   40.15    9.67
   4   8  15   24.08    6.18
   4   8  16   83.28    9.21
   4   8  16   98.21   14.07
   4   8  16  112.22   13.38
   4   8  17   42.16   10.93
   4   8  17   42.96    7.49
   4   8  17   41.18    9.90
   4   8  18    1.20    7.89
   4   8  18    8.41    7.84
   4   8  19   17.39    9.78
   4   8  19   19.62    8.47
   4   8  20  146.83   17.67
   4   8  20  187.50   16.36
   4   8  21  132.13   16.70
   4   8  21  118.23   13.84
   4   8  23   75.96   13.50
   4   8  24   74.59   13.33
   4  -9  29   28.37    6.75
   4   9 -28   12.58    8.29
   4  -9  28   21.16    6.06
   4   9 -27   87.80   12.41
   4  -9  27   76.48    9.50
   4   9 -26   62.80   11.04
   4  -9  26   84.37    9.78
   4   9 -25    7.89    7.44
   4  -9  25   25.11    6.12
   4   9 -24   27.74    9.50
   4  -9  24   23.11    6.23
   4   9 -23   18.88    8.52
   4  -9  23   26.60    6.46
   4   9 -22   61.83   11.04
   4  -9  22   60.80    8.41
   4   9 -21   33.98    9.50
   4  -9  21   25.91    5.95
   4   9 -20   93.98   13.16
   4  -9  20   77.39    9.21
   4   9 -19    3.03    8.07
   4  -9  19    0.74    3.78
   4   9 -18   17.96    8.18
   4  -9  18   19.73    5.61
   4   9 -17  188.07   17.05
   4  -9  17  176.75   13.44
   4   9 -16   89.92   13.04
   4  -9  16   99.47   10.18
   4  -9  15   66.52    8.52
   4   9 -15   51.88   10.87
   4  -9  14   96.04    9.84
   4   9 -14   76.76   12.13
   4  -9  13  193.10   13.96
   4   9 -13  195.96   17.22
   4  -9  12  161.65   12.58
   4   9 -12  175.89   16.59
   4   9 -11   74.42   11.61
   4   9 -10  165.48   16.02
   4   9  -9   81.11   11.90
  -4   9   9   75.62   10.98
   4   9  -8   53.31   10.07
  -4   9   8   51.59    9.50
  -4   9   7  139.85   13.38
   4   9  -7  123.15   13.90
   4  -9   7  137.05   12.70
  -4   9   6  272.21   17.73
   4  -9   6  254.08   11.84
   4  -9   6  248.13   16.93
   4   9  -6  275.53   20.08
   4   9  -5   26.60    8.41
   4  -9   5   31.17    7.55
   4  -9   5   26.60    4.06
  -4   9   5   18.76    8.12
   4  -9   4  276.33   11.78
  -4   9   4  274.38   17.85
   4   9  -4  299.95   21.05
   4  -9   4  269.41   17.67
   4  -9   3  164.39    8.29
  -4   9   3  156.21   13.90
   4   9  -3  155.07   15.56
   4  -9   3  155.07   13.56
  -4   9   2  165.25   14.13
   4  -9   2  150.26    7.72
  -4   9   1  323.80   19.50
  -4   9   0   67.15   10.18
  -4   9  -1  325.35   19.33
  -4   9  -2  112.85   12.47
   4   9   2  137.91   14.99
   4   9   2  161.02   16.19
   4   9   3  191.79   16.99
   4   9   3  175.43   17.05
  -4   9  -3  133.33   13.21
   4   9   4  323.86   22.14
  -4   9  -4  300.12   18.70
   4   9   4  297.04   22.02
   4   9   5   37.58   10.24
   4   9   5   18.25    9.15
   4   9   6  268.95   20.99
   4   9   6  275.01   20.42
   4   9   7  126.81   15.10
   4   9   7  137.11   14.93
   4   9   8   46.85   10.52
   4   9   8   47.82   11.10
   4   9   9   85.80   12.70
   4   9   9   72.76   12.36
   4   9  10  140.71   15.96
   4   9  10  171.60   16.13
   4   9  11   78.71   11.95
   4   9  11   66.35   12.58
  -4  -9  11   94.44    7.95
   4   9  12  154.50   16.93
   4   9  12  150.03   15.67
  -4  -9  12  154.61   10.35
   4   9  13  179.55   18.65
  -4  -9  13  190.02   11.95
   4   9  13  187.27   16.93
   4   9  14   77.91   12.47
   4   9  14   92.15   14.13
  -4  -9  14   86.77    8.35
  -4  -9  15   89.46    9.04
   4   9  15   76.36   13.56
   4   9  15   88.20   13.10
  -4  -9  16  117.94   10.24
   4   9  16  113.54   15.84
   4   9  16  104.67   13.84
   4   9  17  194.76   17.45
   4   9  17  157.01   18.36
  -4  -9  17  174.06   12.87
  -4  -9  18    9.09    6.01
   4   9  18   25.63    9.72
   4   9  18    5.26    8.98
   4   9  19    2.06    8.29
   4   9  19   -1.32    8.58
   4   9  20   83.68   13.10
   4 -10  23    7.55    4.75
   4 -10  22   91.80   10.07
   4 -10  21   55.08    7.89
   4 -10  20   34.83    6.52
   4 -10  19   73.50    8.98
   4 -10  18  179.43   13.56
   4 -10  17  114.91   10.87
   4  10 -17  127.44   15.56
   4 -10  16    0.69    4.00
   4  10 -16   -2.12    8.12
   4 -10  15  105.82   10.41
   4  10 -15  134.36   15.27
   4 -10  14  123.89   11.04
   4  10 -14  107.93   14.47
   4 -10  13   45.82    7.04
   4  10 -13   49.19   10.75
   4 -10  12  116.23   10.93
   4  10 -12  132.82   15.04
   4 -10  11   86.49    9.27
   4  10 -11   78.25   12.76
   4 -10  10    6.69    4.58
   4  10 -10    3.20    7.84
   4  10  -9  164.51   17.05
  -4  10   9  183.04   15.62
   4  10  -8  143.11   15.62
  -4  10   8  146.94   14.53
  -4  10   7  224.39   17.56
   4  10  -7  258.25   20.31
  -4  10   6   30.54    9.04
   4  10  -6   41.98   10.35
  -4  10   5   72.19   11.27
   4  10  -5   79.85   12.70
  -4  10   4  129.38   13.79
   4  10  -4  133.22   15.50
   4  10  -3  195.39   18.19
  -4  10   3  171.54   15.56
  -4  10   2   86.31   12.18
   4  10  -2   69.67   11.95
   4  10  -1  132.13   16.07
  -4  10   1  135.79   14.13
  -4  10  -1  107.13   12.70
  -4  10  -2   82.60   11.55
  -4  10  -3  155.07   14.99
  -4  10  -4  104.16   12.93
   4  10   4  144.26   15.79
  -4  10  -5   46.73    9.55
   4  10   5   81.62   12.93
   4  10   6   53.02   11.67
   4  10   7  228.63   19.62
   4  10   8  161.24   16.93
   4  10   9  176.75   17.67
   4  10  10    6.64    8.92
  -4  11   9   54.22   10.41
   4 -11   8   23.62    5.78
  -4  11   8   31.29    9.67
  -4  11   7   30.20    9.15
  -4  11   6    6.35    8.01
  -4  11   5  122.12   14.01
  -4  11   4  -18.59   10.87
  -4  11   3   33.23    9.95
  -4  11   2   38.21   10.87
  -4  11   1   25.85    9.78
  -4  11   0   23.22    9.21
  -4  11  -1   46.27   10.70
  -4  11  -2   16.99    9.55
  -4  11  -3   31.12    9.61
  -4  11  -4  -12.53   10.41
  -4  11  -5  143.97   14.24
  -4  11  -6   -5.03    8.41
  -4  11  -7   24.25    7.78
  -4  11  -8   36.04    8.58
   5   0   0   -1.37    2.57
  -5   0   0   -1.49    4.23
  -5   0   0    4.40    5.89
  -5   0   1  142.08   10.52
  -5   0  -1  157.76   11.10
  -5   0  -1  143.51   12.30
  -5   0   1  144.66   12.53
   5   0   1  147.92    7.44
  -5   0   2 1956.50   61.37
  -5   0  -2 1957.02   62.86
  -5   0  -2 1883.80   64.23
  -5   0   2 1912.97   64.64
   5   0   2 1961.25   56.91
  -5   0   3  563.53   22.94
  -5   0  -3  575.54   25.00
   5   0   3  599.56   20.19
  -5   0  -3  541.33   25.91
  -5   0   3  588.47   26.60
  -5   0   4 1202.56   41.13
  -5   0  -4 1264.79   44.44
   5   0   4 1280.23   38.67
   5   0   4 1222.41   44.44
  -5   0   4 1213.20   45.76
   5   0   5   45.76    8.07
  -5   0   5   63.66    6.35
  -5   0  -5   60.86    8.18
   5   0   6  481.56   22.65
  -5   0   6  494.89   19.22
  -5   0  -6  441.92   22.14
  -5   0  -7   19.45    6.41
  -5   0   7   11.84    3.78
   5   0   7   17.16    6.52
   5   0   8 2199.60   70.30
  -5   0   8 2144.51   64.64
  -5   0  -8 2204.97   71.33
   5   0   9 1108.81   39.41
  -5   0   9 1006.71   33.12
  -5   0  -9 1058.19   40.21
  -5   0  10   17.73    3.26
   5   0 -10   13.96    6.29
  -5   0 -10    9.90    6.18
  -5   0 -10   17.90    4.18
   5   0  10   15.96    6.12
   5   0 -11   16.36    6.75
   5   0  11   19.91    6.86
  -5   0 -11   23.22    4.86
  -5   0  11   20.59    3.20
  -5   0 -12 2558.87   76.76
   5   0  12 2594.50   81.11
   5   0 -12 2477.93   82.02
   5   0  13   40.38    8.24
   5   0  13   53.60    6.64
  -5   0 -13   57.43    6.64
   5   0 -13   51.99    8.64
   5   0 -14  788.03   33.92
   5   0  14  851.18   33.80
  -5   0 -14  824.53   29.97
   5   0  14  763.55   30.89
   5   0  15    9.84    4.12
  -5   0 -15   13.10    5.32
   5   0 -15    9.84    5.89
  -5   0 -16   55.83    9.84
   5   0 -16   58.00    9.21
  -5   0 -16   47.70    7.21
   5   0  16   57.14    7.09
   5   0 -17   11.04    6.35
   5   0  17   11.04    4.23
  -5   0 -17    6.52    5.26
  -5   0 -17   12.64    7.66
   5   0  17   12.76    3.26
   5   0 -18 1370.27   50.45
   5   0  18 1299.80   39.81
  -5   0 -18 1361.51   46.56
   5   0  18 1301.34   46.96
  -5   0 -18 1455.03   52.05
   5   0 -19    3.32    6.23
  -5   0 -19    1.20    5.43
  -5   0 -19   -4.40    7.38
   5   0  19    0.63    3.72
   5   0  19    1.83    2.97
   5   0  20   36.04    3.83
  -5   0 -20   28.89    8.92
  -5   0 -20   39.01    7.72
   5   0 -20   39.64    8.69
   5   0  20   41.53    6.58
  -5   0 -21   52.68   10.12
   5   0 -21   49.99    9.21
  -5   0 -21   62.46    8.81
   5   0  21   58.80    7.61
   5   0  22  988.29   38.27
  -5   0 -22  948.99   37.98
  -5   0 -22  960.55   41.47
   5   0  23  148.20   12.01
  -5   0 -23  137.85   12.76
  -5   0 -23  108.79   13.44
   5   0  24  636.51   28.71
  -5   0 -24  638.06   31.92
  -5   0 -24  604.94   28.71
  -5   0 -25    1.03    7.44
   5   0  25   -4.63    4.29
  -5   0 -25    0.80    5.89
  -5   0 -26   17.45    7.32
  -5   0 -26   23.62    7.72
   5   0  26   24.77    6.01
  -5   0 -27  109.54   12.36
   5   0  27   91.75   10.12
  -5   0 -28  612.66   31.29
   5   0  28  732.04   32.09
  -5   0 -29    6.58    6.92
   5   0  29    0.86    4.06
  -5   0 -30   15.56    7.78
   5   0  30    9.78    5.61
   5   0  31    7.26    4.58
   5   0  32  157.18   14.07
   5   0  33   14.41    5.89
   5   0  34  188.87   15.90
   5   0  35   -1.03    4.92
   5   0  36   16.42    6.01
   5  -1  36  153.87   14.93
   5  -1  35  150.89   14.24
   5  -1  34  151.18   14.36
   5  -1  33   40.78    7.95
   5  -1  32    8.52    4.86
   5  -1  31  162.22   14.53
   5  -1  30   86.60   10.70
  -5  -1 -29   62.86   10.35
   5   1 -29   65.66    8.18
   5  -1  29   54.51    8.64
  -5  -1 -28    5.55    6.23
   5  -1  28    0.86    3.83
   5  -1  27  148.20   12.81
  -5  -1 -27  130.53   13.33
   5  -1  26  249.85   16.76
  -5  -1 -26  222.56   17.22
   5  -1  25  272.73   17.39
  -5  -1 -25  279.93   18.53
   5  -1  24  447.58   23.17
  -5  -1 -24  438.43   23.57
  -5  -1 -23   27.68    7.84
  -5  -1 -23   27.34    7.55
   5  -1  23   18.76    5.32
  -5  -1 -22   10.81    6.92
   5  -1  22   16.82    5.32
  -5  -1 -22   31.35    7.38
  -5  -1 -21  239.66   17.90
   5   1 -21  284.68   18.76
  -5  -1 -21  280.96   17.22
   5  -1  21  241.55   15.84
   5   1 -20  326.61   20.53
  -5  -1 -20  328.27   20.53
  -5  -1 -20  334.67   18.76
   5  -1  20  332.79   18.76
  -5  -1 -19   61.55    9.84
   5   1 -19   69.44   10.12
   5  -1  19   69.15    8.07
  -5  -1 -19   75.45    9.15
  -5  -1 -18   89.00   11.21
   5   1 -18   93.35   11.15
   5  -1  18  100.10    9.44
  -5  -1 -18   99.24    9.90
   5  -1  18   82.37    4.18
   5  -1  17  112.68    9.90
  -5  -1 -17  101.70   11.95
  -5  -1 -17  107.19    9.90
   5   1 -17  106.10   11.55
   5   1 -16  310.25   18.70
  -5  -1 -16  346.00   17.05
   5  -1  16  317.74   16.99
   5   1 -15  594.30   27.34
   5  -1  15  553.69   24.94
  -5  -1 -15  567.13   24.02
   5  -1  14  562.55   24.77
  -5  -1 -14  604.31   24.37
   5   1 -14  564.50   27.11
  -5  -1 -13   72.07    7.72
   5   1 -13   61.89    9.27
   5   1 -12   53.08    8.58
  -5  -1 -12   49.59    6.69
   5   1 -11  338.28   19.28
   5   1 -10 1440.85   52.28
  -5  -1 -10 1508.46   52.51
   5   1  -9  155.18   12.53
  -5  -1  -9  143.86   12.07
  -5  -1  -8  531.04   24.65
  -5  -1  -7  238.23   15.10
  -5  -1  -6  442.04   21.56
  -5  -1  -5  251.33   15.10
  -5   1   4  603.17   27.40
  -5  -1  -4  608.43   25.91
  -5   1   3  221.93   15.33
  -5  -1  -3  226.45   13.90
  -5   1   2  222.33   15.44
  -5  -1  -2  244.64   14.24
  -5   1   1  530.47   25.57
  -5  -1  -1  581.43   23.97
  -5   1   0 2417.30   79.16
  -5  -1   0 2517.74   76.65
  -5   1  -1  547.17   25.51
   5   1   1  516.80   19.96
  -5   1  -2  223.02   15.50
   5   1   2  218.56   10.98
  -5  -1   2  253.79   13.38
  -5   1  -3  192.93   14.64
   5   1   3  221.76   10.93
   5   1   4  593.67   22.19
   5   1   4  616.95   26.37
   5   1   5  250.25   15.21
   5   1   5  231.37   12.01
   5   1   6  406.74   20.36
   5   1   6  413.78   17.50
   5   1   7  225.59   14.59
   5   1   7  224.91   12.18
  -5   1  -8  508.67   17.85
   5   1   8  521.09   20.93
   5   1   9  125.21   11.10
  -5   1  -9  133.27    7.66
   5   1  10 1335.26   47.42
  -5   1 -10 1362.14   42.27
   5   1  11  364.53   17.16
   5   1  11  324.61   18.30
  -5   1 -11  363.44   15.21
  -5   1 -12   46.16    5.61
   5   1  12   47.36    8.24
   5   1  12   47.82    6.06
   5   1  13   63.95    6.98
  -5   1 -13   68.64    6.75
   5   1  13   62.58    9.21
   5   1  14  589.27   26.20
   5   1  14  551.34   23.74
  -5   1 -14  542.99   22.19
   5   1  15  551.92   23.62
  -5   1 -15  555.46   22.48
  -5   1 -15  486.08   26.65
  -5   1 -16  320.32   20.82
  -5   1 -16  350.17   16.87
   5   1  16  317.57   16.93
   5   1  16  317.17   14.01
  -5   1 -17  116.17   13.27
  -5   1 -17  101.36    9.61
   5   1  17  105.99    9.32
   5   1  17  102.90    7.26
   5   1  18   91.63    9.09
   5   1  18   87.69    6.92
  -5   1 -18  102.22    9.90
  -5   1 -18  103.53   12.64
   5   1  19   49.93    6.92
  -5   1 -19   45.02   10.24
  -5   1 -19   48.62    8.18
   5   1  19   48.56    5.61
   5   1  20  300.93   17.33
  -5   1 -20  323.06   18.07
   5   1  20  330.10   13.67
  -5   1 -20  303.38   21.51
   5   1  21  264.09   15.90
  -5   1 -21  233.60   18.76
   5   1  21  276.73   11.90
  -5   1 -21  247.79   16.13
   5   1  22   26.43    4.29
  -5   1 -22   17.96    6.46
  -5   1 -22    8.01    7.55
   5   1  22   13.90    4.69
  -5   1 -23   18.13    6.52
   5   1  23   16.47    4.92
  -5   1 -23   21.51    9.55
  -5   1 -24  401.25   22.19
   5   1  24  434.37   22.19
  -5   1 -24  405.77   25.40
  -5   1 -25  199.74   15.79
   5   1  25  225.37   15.50
  -5   1 -25  245.84   19.28
  -5   1 -26  197.28   16.02
   5   1  26  215.76   15.16
  -5   1 -26  251.22   19.68
  -5   1 -27  108.56   12.58
   5   1  27  135.51   12.13
  -5   1 -27  126.30   14.81
  -5   1 -28   -0.92    6.64
   5   1  28    5.78    4.58
  -5   1 -29   38.67    9.09
   5   1  29   44.27    7.78
  -5   1 -30   62.92   10.64
   5   1  30   75.22    9.44
   5   1  31  138.82   13.04
  -5   1 -31  130.13   14.41
   5   1  32   11.10    5.15
   5   1  33   37.81    7.61
   5   1  34  130.53   13.38
   5   1  35  155.24   14.36
   5   1  36  159.36   15.04
   5   2 -29   58.06    7.55
  -5  -2 -28   36.04    8.98
   5   2 -28   41.30    6.81
  -5  -2 -27  350.69   22.08
   5   2 -27  369.85   19.28
  -5  -2 -26   22.08    7.49
  -5  -2 -25    3.37    5.83
  -5  -2 -24  108.79   11.78
  -5   2  23  309.62   11.04
  -5  -2 -23  357.55   20.36
  -5   2  22   47.25    3.95
  -5  -2 -22   58.23    9.09
  -5  -2 -21  278.67   17.45
  -5  -2 -20  106.85   10.70
   5   2 -20   91.18   10.93
   5   2 -19    5.61    5.72
  -5  -2 -19   14.81    6.35
   5   2 -18  301.84   18.65
  -5  -2 -18  277.99   16.87
   5   2 -17  113.43   11.44
  -5  -2 -17  130.24   11.10
   5   2 -16   73.04    9.55
  -5  -2 -16   68.24    8.41
   5  -2  15    2.80    6.58
   5   2 -15    1.49    5.26
  -5  -2 -15    8.18    5.03
   5  -2  14   11.67    7.15
   5   2 -14   18.13    6.12
   5  -2  13  389.41   20.93
   5   2 -13  402.05   21.34
   5  -2  12   -0.63    5.89
   5   2 -12    8.47    6.01
   5  -2  11  401.60   21.05
   5   2 -11  437.86   22.14
   5   2 -10   72.24    9.38
   5  -2  10   69.44    9.09
   5   2  -9    8.81    5.55
   5  -2   9    6.41    5.72
   5  -2   8   95.18   10.18
   5  -2   7   66.12    9.32
   5   2  -6  169.31   10.47
   5  -2   6  158.33   12.81
   5   2  -5   51.25    6.35
  -5   2   5   46.67    8.52
   5  -2   5   42.79    7.89
   5   2  -4  196.19   11.55
  -5   2   4  160.56   13.10
   5   2  -3  157.13   10.58
  -5   2   3  145.74   12.36
   5   2  -2  291.09   15.39
  -5  -2  -2  324.09   17.56
  -5   2   2  316.25   18.13
  -5  -2  -1   47.53    7.72
  -5   2   1   40.55    7.55
   5   2  -1   49.88    7.09
  -5   2   0   35.18    7.15
  -5  -2   0   47.93    7.84
   5   2   0   42.38    6.46
  -5  -2   1   37.52    7.44
  -5   2  -1   35.12    7.09
   5   2   1   38.04    6.52
  -5   2  -2  281.25   17.16
  -5  -2   2  310.42   17.62
   5   2   2  270.90   16.07
   5   2   2  325.35   14.70
  -5  -2   3  125.04   11.15
   5   2   3  121.15   10.75
   5   2   3  118.29    8.69
  -5  -2   4  185.44   13.73
   5   2   4  164.51   10.47
   5   2   4  156.33   12.30
   5   2   5   46.33    6.12
  -5  -2   5   52.05    8.35
   5   2   5   50.16    8.07
   5   2   5   43.76    7.61
  -5   2  -6  129.33    5.43
   5  -2  -6  114.34    5.38
   5   2   6  160.22   10.30
   5   2   6  152.32   12.36
   5   2   6  140.94   11.15
   5   2   7   90.95    8.24
   5  -2  -7   81.28    5.03
  -5   2  -7   85.11    4.92
   5   2   7  108.11   10.93
   5   2   7   97.93    9.55
   5   2   8   94.78   10.64
   5   2   8   97.93    8.81
  -5   2  -8   81.22    5.38
   5  -2  -8   82.25    5.66
   5  -2  -9    2.00    5.03
   5   2   9    8.12    5.32
   5   2   9   -0.46    2.75
   5   2   9    2.23    5.78
   5   2   9    8.35    4.98
  -5   2  -9    0.46    2.63
   5   2  10   66.58    8.29
  -5   2 -10   60.17    5.43
   5   2  10   69.50    8.81
   5   2  10   75.96    6.86
   5  -2 -10   73.96    9.44
   5   2  10   85.00   10.41
  -5   2 -11  428.25   16.99
   5   2  11  425.62   18.93
   5  -2 -11  432.66   22.19
   5   2  11  404.28   23.05
   5   2  11  455.19   21.39
   5   2  11  437.29   20.76
   5   2  12   -1.83    5.89
  -5   2 -12    5.72    3.89
   5  -2 -12    6.29    5.83
   5   2  12    7.21    3.55
   5   2  13  366.93   17.45
   5   2  13  396.73   19.79
   5   2  14   14.53    4.92
   5   2  14   14.87    6.64
   5   2  14   12.81    3.89
   5  -2 -14   13.84    6.29
   5   2  15    4.23    3.20
   5  -2 -15    9.61    6.35
   5   2  15    5.38    6.41
   5   2  15    0.40    4.35
   5  -2 -16   61.37    9.04
   5   2  16   55.43    6.46
   5   2  16   49.65    6.52
   5   2  17  121.03    8.81
   5  -2 -17  105.08   11.21
   5   2  17  124.35   10.01
   5   2  18  265.12   15.44
   5   2  18  296.98   14.19
   5  -2 -18  278.62   18.13
   5   2  19    5.49    3.72
   5   2  19   11.50    4.80
   5  -2 -19    4.86    6.01
  -5   2 -20   96.84   13.56
   5  -2 -20   82.25   10.52
   5   2  20   98.84    8.12
   5   2  20  100.16    9.38
   5   2  21  290.69   13.79
  -5   2 -21  271.12   20.76
   5   2  21  265.63   16.13
   5   2  22   49.99    7.04
   5   2  22   54.00    6.23
  -5   2 -22   55.48   11.67
   5   2  23  391.19   20.71
   5   2  23  419.96   17.10
  -5   2 -24  101.76   13.50
   5   2  24   93.92    9.84
  -5   2 -25   -4.52    8.01
   5   2  25    2.23    3.66
  -5   2 -26    2.29    8.18
   5   2  26    6.12    4.12
   5   2  27  339.13   19.79
   5   2  28   38.32    6.92
   5   2  29   52.85    8.18
   5   2  30   36.15    7.09
   5   2  31  171.37   14.41
   5   2  32   36.21    7.38
   5   2  33  166.22   14.41
   5   2  34   26.71    6.98
   5   2  35   -1.94    5.32
   5   2  36   50.16    8.98
   5  -3  35  194.76   16.47
   5  -3  34  149.29   14.36
   5  -3  33   69.67    9.95
   5  -3  32   12.64    5.72
   5  -3  31   20.88    6.58
   5  -3  30   81.91   10.58
   5   3 -30  100.21    9.67
   5  -3  29  117.54   12.01
  -5   3  29   93.01    6.58
   5   3 -29  105.70    9.72
   5   3 -28   63.32    7.72
   5  -3  28   65.09    9.21
  -5   3  28   52.79    5.38
   5   3 -27  183.84   12.47
  -5   3  27  156.50    9.09
   5  -3  26   35.58    6.75
   5   3 -26   43.30    6.18
  -5   3  26   33.06    4.80
  -5  -3 -26   42.67    8.87
  -5  -3 -25  174.86   15.04
   5   3 -25  175.54   12.07
   5  -3  25  178.46   14.07
  -5  -3 -24  203.34   16.13
   5  -3  24  221.99   15.62
   5   3 -24  204.14   12.93
  -5  -3 -23   62.52    9.72
   5  -3  23   64.06    8.52
   5   3 -23   53.60    6.58
  -5  -3 -22   50.28    8.64
   5  -3  22   72.53    8.69
  -5  -3 -21   63.32    9.04
   5  -3  21   67.15    8.29
  -5  -3 -20   76.19    9.78
   5  -3  20   96.67    9.78
   5  -3  19  107.42   10.41
  -5  -3 -19  118.75   11.33
   5   3 -19  114.57   11.50
   5   3 -18  293.95   18.42
   5  -3  17   25.00    2.23
   5   3 -17   86.20    9.95
   5   3 -16   41.07    7.84
   5  -3  16   22.54    3.09
   5  -3  16   46.45    8.87
   5   3 -15  172.06    8.24
   5  -3  15  133.96   12.64
   5  -3  15  130.47    6.98
   5   3 -15  172.17   13.44
   5   3 -14  293.60   11.84
   5  -3  14  237.72   10.41
   5   3 -14  265.18   16.64
   5  -3  14  271.12   17.05
   5  -3  13   12.81    6.64
   5   3 -13   13.21    6.06
   5   3 -13   10.87    3.83
   5  -3  12   55.14    8.98
   5   3 -12   44.10    5.03
   5   3 -12   50.28    8.24
   5   3 -11  222.10   11.04
   5   3 -11  196.19   14.30
   5  -3  11  200.20   14.70
   5   3 -10  169.20    9.84
   5  -3  10  169.14   13.10
   5   3 -10  160.67   12.87
   5   3  -9   57.94    8.64
   5   3  -9   47.59    5.83
   5  -3   9   45.53    8.29
   5   3  -8  231.14   12.18
   5   3  -8  221.93   14.76
   5  -3   8  236.29   15.39
   5   3  -7   49.36    6.23
   5  -3   7   44.39    8.47
   5   3  -6   39.58    5.55
  -5   3   6   41.13    8.12
   5  -3   6   46.85    8.41
   5   3  -5   99.24    8.29
  -5   3   5   96.38   10.58
   5  -3   5   87.57   10.07
  -5   3   4  303.21   17.73
   5   3  -4  292.75   14.99
  -5   3   3  104.45   10.75
   5   3  -3  101.07    8.69
  -5   3   2   82.65    9.78
  -5  -3  -2   72.41    8.87
   5   3  -2   84.54    8.12
  -5  -3  -1  120.52   10.64
  -5   3   1  114.57   11.04
   5   3  -1  107.02    9.32
  -5   3   0  682.33   29.34
  -5  -3   0  747.99   29.40
   5   3   0  672.78   27.86
  -5   3  -1   98.44   10.41
  -5  -3   1  107.08   10.30
   5   3   1  116.80   10.12
   5   3   2   85.40    8.98
  -5  -3   2   88.20    9.50
  -5   3  -2   82.14    9.50
   5   3   3  116.86   10.41
  -5  -3   3  113.03   10.98
   5   3   3  116.11    9.67
   5   3   4  287.60   16.93
  -5  -3   4  305.22   17.67
   5   3   4  313.17   16.19
   5   3   5  126.64   11.33
  -5  -3   5  115.54   11.44
   5   3   5  116.51    9.72
   5   3   6   48.28    8.35
   5   3   6   52.57    5.15
  -5   3  -6   38.84    3.09
   5   3   6   49.36    7.15
   5   3   6   56.00    7.95
  -5  -3   6   49.88    8.58
   5   3   7   43.19    8.18
   5   3   7   42.56    7.04
   5   3   7   43.64    7.44
   5   3   7   47.76    5.21
   5   3   8  234.52   14.53
   5   3   8  226.85   11.84
   5   3   8  212.15   13.96
   5  -3  -8  228.45   15.10
   5   3   8  234.86   15.90
   5   3   9   33.52    6.86
   5   3   9   35.23    8.24
   5   3   9   59.60    5.83
   5  -3  -9   38.55    4.12
   5  -3  -9   47.53    7.61
   5   3   9   56.28    7.89
   5   3  10  181.26   12.93
   5   3  10  193.79   15.16
   5  -3 -10  199.57   13.84
   5  -3 -10  171.14    9.15
   5   3  10  190.87   13.38
   5   3  10  190.70   10.87
   5   3  11  207.29   11.78
   5   3  11  214.04   14.07
   5   3  11  195.96   15.50
   5  -3 -11  200.83   14.47
   5   3  11  222.10   14.64
   5  -3 -11  199.91   10.41
   5   3  12   53.82    7.26
   5  -3 -12   46.50    7.78
   5   3  12   45.93    9.50
   5   3  12   39.12    7.32
   5  -3 -12   47.53    5.89
   5   3  12   50.22    5.83
   5   3  12   51.36    8.47
   5   3  13   10.81    5.21
   5   3  13   15.84    6.92
   5  -3 -13   13.27    4.69
   5  -3 -13   13.96    6.01
   5   3  13   11.73    6.52
   5   3  13    8.98    3.37
   5   3  13   17.27    8.12
   5  -3 -14  268.55   16.82
   5   3  14  238.06   18.07
   5  -3 -14  258.48   13.84
   5   3  14  257.51   16.36
   5   3  14  263.86   17.22
   5   3  14  258.88   14.53
   5   3  14  280.73   14.47
   5  -3 -15  183.72   11.90
   5   3  15  169.82   11.78
   5   3  15  187.56   14.01
   5   3  15  186.53   11.67
   5   3  15  186.47   16.19
   5  -3 -15  183.21   13.90
   5  -3 -16   43.24    7.09
   5   3  16   34.55    5.66
   5   3  16   38.38    8.12
   5   3  16   42.10    9.90
   5   3  16   43.76    6.69
   5  -3 -16   35.52    7.49
   5   3  17   89.35    8.24
   5  -3 -17   79.62    9.84
   5   3  17  100.16   13.44
   5   3  17   76.48    8.35
   5  -3 -17   92.78    9.32
   5   3  18  297.09   21.74
   5   3  18  329.12   16.82
   5   3  18  310.53   16.02
   5  -3 -18  290.92   18.70
   5  -3 -18  291.77   16.64
   5  -3 -19  118.80   12.07
   5   3  19  123.66   10.01
   5   3  19  115.43    9.72
   5  -3 -19  112.68   10.75
   5   3  19  140.25   15.39
   5   3  20  113.20    9.44
   5   3  20   97.07    8.98
   5  -3 -20  100.67   10.12
   5   3  21   59.94    7.38
   5  -3 -21   50.85    8.18
   5   3  21   64.75    7.78
   5  -3 -22   50.16    8.52
   5   3  22   77.16    7.78
   5   3  22   73.16    8.24
   5   3  23   54.63    7.15
   5   3  23   59.37    7.61
   5  -3 -23   51.25    8.41
   5   3  24  257.00   15.73
   5   3  24  247.10   13.44
   5   3  25  194.31   13.73
  -5   3 -25  186.58   18.30
   5  -3 -26   22.59    6.81
   5   3  26   28.60    6.23
   5  -3 -27  160.79   14.19
   5   3  27  215.47   14.76
   5  -3 -28   52.85    9.44
   5   3  28   54.17    8.12
   5  -3 -29   75.05   10.64
   5   3  29  122.06   11.67
   5  -3 -30   66.18   10.58
   5   3  30   98.04   10.58
   5  -3 -31   13.96    6.92
   5   3  31   17.39    5.83
   5   3  32    8.07    4.75
   5   3  33   63.32    9.27
   5  -4  34   48.22    9.09
   5  -4  33    2.00    5.21
   5  -4  32  140.48   13.73
  -5   4  32  117.37    9.09
   5   4 -31   25.34    5.32
  -5   4  31   19.62    4.75
   5  -4  31   22.14    6.41
   5  -4  30   26.48    6.64
  -5   4  30   15.33    4.69
   5   4 -30   15.84    4.69
   5  -4  29   29.63    6.35
   5   4 -29   27.57    5.43
  -5   4  29   18.99    4.92
   5   4 -28  276.56   15.50
   5  -4  28  244.98   17.50
   5   4 -27   76.48    7.95
   5  -4  27   85.63   10.24
   5   4 -26   89.06    8.35
   5  -4  26   97.01   10.64
   5   4 -25    3.78    3.32
   5  -4  25    4.23    4.52
   5  -4  24  385.07   21.85
   5   4 -24  393.42   18.53
   5  -4  23  220.39   15.84
   5   4 -23  207.92   12.53
   5  -4  22  573.71   27.80
   5   4 -22  614.72   24.37
   5   4 -21   13.90    3.89
   5   4 -21    9.55    2.40
   5  -4  21   12.47    5.09
   5   4 -20    8.07    3.15
   5   4 -20    5.55    2.57
   5  -4  20   11.44    4.40
   5   4 -19    4.75    2.92
   5   4 -19   -1.49    2.63
   5  -4  19   -0.74    3.83
   5   4 -18  298.41   18.07
   5   4 -18  276.67   11.84
   5  -4  18  274.61   16.93
   5  -4  18  272.84   18.25
   5   4 -17  190.76    9.55
   5  -4  17  176.40   14.41
   5   4 -17  195.22   14.41
   5  -4  17  195.05   13.79
   5  -4  16   61.09    4.80
   5  -4  16   68.70   10.12
   5  -4  16   77.85    8.81
   5   4 -16   75.73    9.44
   5   4 -16   68.12    5.95
   5  -4  15  108.85    6.75
   5  -4  15  108.79   11.90
   5   4 -15  111.08   11.21
   5   4 -15  132.19    8.07
   5   4 -14  783.17   31.92
   5  -4  14  748.80   31.63
   5  -4  14  719.91   24.71
   5  -4  13  114.74    7.66
   5   4 -13  132.42   11.44
   5  -4  13  130.87   12.30
   5  -4  12  984.57   33.12
   5   4 -12 1046.46   39.41
   5  -4  12 1098.57   40.15
   5  -4  11   95.81    7.38
   5   4 -11  104.73   10.41
   5  -4  11   95.29   10.70
   5   4 -10   47.48    8.29
   5  -4  10   54.91    9.04
   5  -4  10   53.37    6.06
   5  -4   9  141.34   12.47
   5  -4   9  153.24    9.32
   5   4  -9  123.89   11.38
   5  -4   8  825.50   32.89
   5   4  -8  761.67   32.03
   5   4  -7  144.54   10.18
   5   4  -7  145.06   11.90
  -5   4   7  142.03   12.76
   5  -4   7  158.96   12.98
   5   4  -6   61.49    7.15
  -5   4   6   59.66    8.98
   5   4  -5  236.00   13.50
  -5   4   5  212.38   14.87
   5   4  -4  387.41   18.65
  -5   4   4  405.89   20.82
   5   4  -3   88.09    8.64
  -5   4   3   78.25    9.84
   5   4  -2 1106.98   38.78
  -5   4   2 1029.47   39.58
   5   4  -1   13.38    5.38
  -5  -4  -1   13.10    6.01
  -5   4   1    6.75    6.23
   5   4   0   17.39    5.83
  -5  -4   0   18.76    6.23
  -5   4   0    9.84    6.52
   5   4   1   13.16    5.78
  -5  -4   1   13.16    5.78
  -5  -4   2 1076.49   39.75
   5   4   2 1104.35   40.38
   5   4   3   76.25    9.15
  -5  -4   3   92.32    9.67
   5   4   3   72.59    5.55
   5   4   4  429.28   20.88
   5   4   4  459.65   20.88
   5   4   4  408.97   15.33
  -5  -4   4  437.46   20.65
   5   4   5  239.61   11.27
   5   4   5  234.40   15.79
  -5  -4   5  225.42   15.10
   5   4   5  255.97   15.62
  -5  -4   6   75.50    9.61
   5   4   6   66.64    5.66
   5   4   6   70.41    9.21
   5   4   6   62.98    8.58
   5   4   7  113.65   11.90
   5   4   7  124.69   11.38
   5   4   7  140.71   11.44
  -5  -4   7  151.58   12.58
   5   4   7  129.96    8.07
   5  -4  -7  129.16   11.04
   5  -4  -8  761.67   31.52
   5   4   8  768.13   30.89
   5   4   8  806.97   32.72
   5   4   8  758.98   33.29
   5   4   8  782.89   27.34
   5  -4  -9  150.09   12.18
   5   4   9  132.70   13.04
   5   4   9  133.10   11.27
   5   4   9  145.06   12.58
   5   4   9  139.22    8.87
   5   4  10   58.51    5.66
   5   4  10   61.89    8.52
   5   4  10   62.40    9.15
   5   4  10   54.74    9.44
   5   4  10   46.10    7.66
   5  -4 -10   54.00    8.18
   5   4  11  109.02    7.89
   5   4  11   95.58    9.84
   5   4  11  100.90   10.18
   5   4  11   76.88   11.04
   5   4  11  105.99   11.27
   5  -4 -11   96.78   10.07
   5  -4 -12 1042.63   39.81
   5   4  12 1050.01   42.79
   5   4  12 1055.61   36.04
   5   4  12 1064.36   38.78
   5  -4 -12  994.58   34.32
   5   4  12 1059.73   41.24
   5   4  12 1045.43   38.84
   5   4  13  122.18   11.27
   5   4  13  127.95    9.09
   5   4  13  131.10   13.84
   5   4  13  124.52   10.98
   5   4  13  143.40   13.21
   5  -4 -13  118.23    8.87
   5  -4 -13  119.78   11.10
   5   4  14  784.37   31.57
   5   4  14  767.10   28.83
   5   4  14  769.16   35.58
   5   4  14  760.01   33.75
   5  -4 -14  740.84   28.08
   5  -4 -14  794.27   32.49
   5   4  14  755.26   30.54
   5  -4 -15  107.59    9.15
   5   4  15  133.85   13.16
   5   4  15  124.58   11.50
   5   4  15  125.55    9.27
   5   4  15  120.46   13.56
   5   4  15  112.51   10.52
   5  -4 -15  115.94   10.98
   5   4  16   77.50    7.55
   5  -4 -16   77.39    8.24
   5   4  16   81.11   11.10
   5   4  16   63.95    9.32
   5  -4 -16   73.22    9.38
   5   4  16   95.75   12.24
   5   4  16   66.69    8.69
   5   4  17  228.85   15.44
   5   4  17  185.50   16.76
   5   4  17  193.79   12.24
   5  -4 -17  194.36   13.04
   5  -4 -17  193.39   14.53
   5   4  17  171.14   12.87
   5   4  18  314.88   17.22
   5   4  18  315.28   21.62
   5   4  18  307.56   16.24
   5  -4 -18  266.95   16.02
   5   4  18  318.77   18.82
   5  -4 -18  303.38   18.53
   5   4  19   -0.57    2.80
   5   4  19    1.09    6.81
   5  -4 -19    0.63    5.09
   5   4  19   -3.49    5.32
   5  -4 -20    3.83    5.43
   5   4  20   10.35    5.66
   5   4  20   10.81    4.00
   5   4  21   17.39    4.69
   5   4  21   21.62    6.52
   5  -4 -21   13.27    6.06
   5   4  22  590.07   26.14
   5  -4 -22  582.80   27.06
   5   4  22  620.67   25.85
   5   4  23  207.52   14.01
   5  -4 -23  184.87   14.59
   5   4  23  224.68   14.01
   5   4  24  419.33   19.79
   5  -4 -24  351.55   20.76
   5   4  24  390.33   20.48
   5   4  25   11.04    5.38
   5  -4 -25   -0.74    6.06
   5   4  25   -3.83    8.41
   5   4  25    0.69    4.12
   5  -4 -26   79.91   10.70
   5   4  26   97.64   14.76
   5   4  26   93.52    9.78
   5  -4 -27   54.45    9.61
   5   4  27   87.86   14.07
   5   4  27   89.12    9.67
   5  -4 -28  240.41   17.50
   5   4  28  278.62   17.50
   5   4  29   23.39    6.29
   5  -4 -29   16.24    7.32
   5  -4 -30    7.89    6.18
   5  -5  33   29.34    7.44
   5  -5  32    2.00    4.86
  -5   5  31  123.95   10.64
   5  -5  31  139.45   13.73
   5  -5  30   40.33    8.12
   5   5 -29   47.02    6.23
   5  -5  29   31.00    7.09
   5   5 -28    9.90    3.83
   5  -5  28   17.45    6.29
   5  -5  27  259.00   17.96
   5   5 -27  245.61   14.07
   5   5 -26  141.34   10.35
   5  -5  26  167.42   14.07
   5   5 -25  276.22   14.70
   5  -5  25  301.33   19.10
   5   5 -24  212.55   12.30
   5  -5  24  226.11   16.42
   5  -5  23    5.03    3.83
   5   5 -23   15.39    3.66
   5  -5  22   45.82    7.72
   5   5 -22   42.84    5.43
   5   5 -21  369.79   16.64
   5  -5  21  387.93   22.36
   5  -5  21  372.20   21.16
   5   5 -20  269.24   13.21
   5  -5  20  268.32   18.25
   5  -5  20  268.04   17.33
   5  -5  19  127.90   12.87
   5  -5  19  145.51   12.41
   5   5 -19  130.93    8.58
   5  -5  18   18.93    7.44
   5   5 -18   28.66    4.18
   5  -5  18   19.79    5.83
   5   5 -17  211.07   10.70
   5  -5  17  237.26   15.50
   5  -5  16  195.28   13.90
   5   5 -16  161.42    8.98
   5   5 -16  164.10   13.27
   5  -5  16  179.09   14.07
   5  -5  16  145.92    8.52
   5   5 -15  615.81   22.08
   5  -5  15  590.81   21.85
   5  -5  15  674.44   28.89
   5   5 -15  639.60   27.97
   5   5 -14  320.20   18.19
   5   5 -14  339.82   13.56
   5  -5  14  312.77   18.82
   5  -5  14  297.38   13.79
   5   5 -13   26.71    3.37
   5  -5  13   25.97    4.98
   5  -5  13   37.24    8.07
   5   5 -13   40.38    7.04
   5  -5  12   54.28    6.41
   5  -5  12   72.93    9.78
   5   5 -12   67.38    8.29
   5  -5  11 1092.91   40.21
   5   5 -11 1100.40   39.41
   5   5 -10  768.82   31.06
   5  -5  10  724.14   27.28
   5  -5  10  780.71   31.92
  -5   5   9  271.75   17.10
   5  -5   9  266.38   16.87
   5  -5   9  273.76   13.90
   5   5  -9  254.59   15.84
   5  -5   8  144.49   12.53
  -5   5   8  148.95   12.70
   5   5  -8  143.40   11.95
   5  -5   8  137.56    9.84
   5  -5   7   67.61    7.61
  -5   5   7   50.16    9.15
   5   5  -7   46.56    7.66
   5  -5   6  237.38   13.61
   5   5  -6  277.59   16.24
  -5   5   6  288.57   16.99
   5  -5   5  829.50   31.75
   5   5  -5  952.37   35.23
  -5   5   5  911.53   35.18
   5  -5   4  266.21   14.87
  -5   5   4  325.12   17.96
  -5   5   3   50.96    8.41
   5  -5   3   48.39    7.55
  -5   5   2  164.96   12.87
  -5   5   1 1011.97   36.78
   5   5  -1  909.24   28.71
   5   5   0  637.31   20.93
  -5   5   0  643.43   20.99
  -5  -5   1 1038.17   36.55
   5   5   1  932.35   29.74
  -5   5  -1  962.38   29.69
  -5  -5   2  176.97   12.53
  -5   5  -2  178.12    8.29
   5   5   2  171.94    8.18
  -5  -5   3   37.29    7.32
   5   5   3   41.98    3.95
  -5   5  -3   39.12    4.23
   5   5   3   52.57    8.41
  -5  -5   4  320.03   17.33
   5   5   4  325.23   18.76
   5   5   4  305.90   18.70
   5   5   4  289.49   12.18
  -5  -5   5  916.90   35.46
   5   5   5  918.16   30.03
   5   5   5 1001.04   38.27
   5   5   5  915.13   37.87
   5   5   6  252.59   17.45
   5   5   6  277.65   17.90
   5   5   6  274.73   11.90
  -5  -5   6  280.96   16.82
   5  -5  -6  271.12   15.90
   5   5   7   56.80    9.04
  -5  -5   7   42.56    8.52
   5   5   7   49.65    4.75
   5  -5  -7   70.70    8.47
   5   5   7   62.00    9.21
   5   5   7   50.22    9.55
   5  -5  -8  121.95   10.87
   5   5   8  143.23   13.27
   5   5   8  135.91   11.44
   5   5   8  154.44   13.56
  -5  -5   8  146.32   12.53
   5   5   8  138.31   12.18
   5   5   8  132.87    8.01
   5   5   9  280.68   19.05
   5   5   9  285.71   18.48
   5   5   9  269.47   16.07
   5  -5  -9  282.28   16.42
   5   5   9  282.28   17.33
   5   5   9  272.38   12.76
   5   5  10  755.37   32.89
   5  -5 -10  676.55   29.34
   5   5  10  720.54   29.46
   5   5  10  733.87   33.52
   5   5  10  699.49   25.51
   5   5  10  725.23   30.83
   5   5  11 1000.99   40.55
   5  -5 -11  940.64   36.95
   5   5  11  973.59   33.18
   5   5  11 1017.69   41.70
   5   5  11  962.78   36.72
   5   5  11  955.68   37.81
   5   5  12   56.57    8.64
   5   5  12   51.36   10.18
   5   5  12   44.50    9.15
   5   5  12   63.55    6.06
   5   5  12   70.47    9.21
   5  -5 -12   54.51    7.84
   5  -5 -13   36.95    7.04
   5   5  13   29.29    7.89
   5   5  13   34.78    7.26
   5   5  13   42.44    9.67
   5   5  13   25.34    7.21
   5   5  13   29.17    4.58
   5   5  14  331.81   22.08
   5   5  14  326.04   15.56
   5   5  14  329.87   20.99
   5   5  14  328.27   18.93
   5   5  14  326.15   18.25
   5  -5 -14  309.16   18.13
   5   5  15  660.14   32.72
   5   5  15  659.34   25.51
   5   5  15  627.76   31.17
   5   5  15  658.13   28.71
   5  -5 -15  640.52   28.54
   5   5  15  628.91   28.08
   5   5  16  157.64   15.90
   5   5  16  167.77   10.98
   5   5  16  167.02   15.44
   5   5  16  163.36   13.21
   5  -5 -16  162.96   13.10
   5   5  16  158.16   12.98
   5   5  17  217.41   15.10
   5   5  17  209.18   18.53
   5   5  17  227.65   13.16
   5   5  17  242.35   15.96
   5   5  17  200.94   16.87
   5  -5 -17  210.72   13.33
   5  -5 -18   16.30    5.26
   5   5  18   12.41    6.92
   5   5  18   23.39    4.63
   5   5  18   37.12    9.32
   5   5  18   37.58    9.95
   5   5  18   20.19    6.92
   5   5  19  153.12   15.84
   5   5  19  156.15   12.98
   5  -5 -19  138.88   11.50
   5   5  19  116.00   12.24
   5   5  19  140.65   10.35
   5   5  20  255.17   16.47
   5   5  20  282.45   21.34
   5   5  20  278.79   18.30
   5  -5 -20  245.73   15.90
   5   5  20  261.34   15.16
   5   5  21  389.58   19.79
   5   5  21  422.13   21.39
   5  -5 -21  389.30   20.99
   5   5  21  406.11   22.82
   5  -5 -22   32.60    7.26
   5   5  22   53.14    8.81
   5   5  22   40.78    6.35
   5  -5 -23    8.87    6.18
   5   5  23    9.27    6.35
   5  -5 -24  207.00   15.62
   5   5  24  215.18   15.04
   5  -5 -25  238.92   17.22
   5   5  25  263.75   16.47
   5  -5 -26  126.07   12.93
   5   5  26  166.22   17.90
   5  -5 -27  224.74   16.99
   5   5  27  242.41   21.51
   5  -5 -28   14.81    7.49
   5   5  28   22.42   10.41
   5  -5 -29   31.23    7.95
   5   5  29   37.07   10.93
   5   5  30   36.21   11.67
   5   5  31  147.23   18.59
   5  -6  32   20.02    6.58
   5  -6  31   20.65    6.69
   5  -6  30   27.17    6.81
   5  -6  29  112.28   12.07
   5  -6  28   44.79    8.35
   5  -6  27  217.53   16.47
   5  -6  26   -1.77    4.75
   5  -6  25   30.09    6.92
   5  -6  24   79.16   11.78
   5  -6  24  108.68   11.21
   5  -6  23  493.40   25.45
   5   6 -23  479.27   19.68
   5  -6  23  494.83   26.43
   5   6 -22   18.48    3.78
   5  -6  22    5.83    6.86
   5  -6  22   16.76    5.32
   5  -6  21   79.22    9.61
   5  -6  21   77.22   10.75
   5   6 -21   78.82    6.46
   5  -6  20  208.26   15.33
   5   6 -20  203.40   10.58
   5  -6  20  229.48   16.53
   5  -6  19  122.41   11.55
   5  -6  19  115.83   12.36
   5   6 -19  124.41    7.61
   5  -6  18   33.52    8.47
   5   6 -18   37.47    4.18
   5  -6  18   31.52    6.64
   5   6 -17  313.68   12.87
   5  -6  17  326.78   19.05
   5  -6  17  272.04   18.30
   5   6 -16   94.66    6.06
   5  -6  16  107.08   10.41
   5  -6  16   93.52   11.04
   5   6 -15   17.50    2.69
   5  -6  15    9.38    6.52
   5  -6  15   16.64    4.35
   5  -6  14   11.38    7.15
   5   6 -14   16.02    5.61
   5   6 -14   15.62    2.52
   5  -6  14   15.73    4.52
   5   6 -13  645.49   27.23
   5  -6  13  625.24   28.37
   5  -6  13  590.30   23.68
   5   6 -13  619.81   20.13
   5   6 -12   33.12    6.58
   5  -6  12   38.78    5.95
   5   6 -12   29.40    2.92
   5   6 -11  299.44   16.30
  -5   6  11  286.11   17.50
   5  -6  11  290.29   17.62
   5   6 -11  265.06    9.72
   5  -6  11  256.94   14.13
   5   6 -10   97.87    9.21
  -5   6  10   92.43   10.30
   5  -6  10   95.87   10.81
   5   6 -10   90.89    4.35
   5  -6  10   94.44    8.64
   5   6  -9  187.21   12.47
   5   6  -9  154.09    5.78
   5  -6   9  174.74   11.61
  -5   6   9  141.68   12.18
  -5   6   8   22.08    6.64
   5   6  -8   26.71    6.01
   5  -6   8   30.54    6.46
  -5   6   7  433.00   21.51
   5  -6   7  413.38   19.56
   5   6  -7  419.10   20.31
   5   6  -6   88.77    8.92
  -5   6   6   86.71    9.72
   5  -6   6   74.70    8.47
  -5   6   5   13.50    6.35
   5  -6   5   15.79    5.61
   5   6  -5   16.13    5.43
  -5   6   4   31.00    7.44
   5  -6   4   40.90    6.98
   5   6  -4   45.64    7.04
   5  -6   3  492.94   22.48
  -5   6   3  507.19   23.45
  -5   6   2   34.61    5.61
   5  -6   2   39.07    7.15
   5  -6   1  300.70   16.93
  -5   6   1  315.80   13.96
   5  -6   0   -1.20    5.38
  -5   6   0   -6.01    4.69
   5  -6  -1  284.11   16.93
  -5   6  -1  310.48   13.50
   5   6   2   41.18    2.86
  -5   6  -2   35.41    5.38
   5  -6  -3  523.72   24.65
   5   6   3  534.47   26.48
  -5   6  -3  507.01   19.73
  -5  -6   3  558.21   23.79
   5   6   3  541.79   17.16
  -5  -6   4   44.96    7.44
   5  -6  -4   37.64    6.81
   5  -6  -4   39.64    8.18
  -5   6  -4   38.04    4.86
   5   6   4   45.59    8.81
   5   6   4   35.23    8.07
   5   6   4   43.64    3.37
  -5  -6   5   26.14    6.46
   5  -6  -5   13.67    5.15
   5   6   5   17.62    7.44
   5   6   5   17.45    2.46
   5   6   5   19.28    7.61
   5  -6  -5   32.55    7.66
   5   6   6   70.47   10.35
  -5  -6   6   71.10    8.47
   5  -6  -6   72.24    8.18
   5  -6  -6   84.83   10.35
   5   6   6   78.53   10.07
   5   6   6   80.99    5.15
   5   6   7  403.88   23.17
   5  -6  -7  413.38   22.08
  -5  -6   7  416.24   20.71
   5   6   7  425.73   22.88
   5  -6  -7  405.09   20.08
   5   6   7  436.37   15.79
   5   6   8   18.99    7.04
   5   6   8   28.66    3.55
   5   6   8   38.21    8.75
  -5  -6   8   19.33    6.46
   5  -6  -8   34.72    6.52
   5  -6  -8   45.24    8.92
   5   6   8   40.33    8.75
   5   6   9  163.36   15.04
  -5  -6   9  171.20   13.04
   5   6   9  176.97    8.98
   5   6   9  171.94   15.16
   5  -6  -9  151.58   11.73
   5   6   9  168.85   13.84
  -5  -6  10   85.34    9.55
   5   6  10   99.58   11.90
   5   6  10   81.45   11.33
   5  -6 -10   82.60    9.04
   5   6  10   81.62   10.47
   5   6  11  248.65   17.10
   5   6  11  287.77   20.13
   5   6  11  276.22   16.36
   5   6  11  257.57   18.65
   5  -6 -11  276.39   16.13
   5   6  12   20.53    6.92
   5   6  12   29.51    6.58
   5  -6 -12   31.57    6.29
   5   6  12   24.48    8.29
   5   6  12   26.48    8.58
   5   6  13  659.96   33.06
   5   6  13  629.76   27.51
   5   6  13  627.70   29.40
   5   6  13  668.77   32.37
   5  -6 -13  623.64   27.51
   5  -6 -14   23.22    6.06
   5   6  14    9.21    6.23
   5   6  14   11.61    6.52
   5   6  14   12.70    7.61
   5   6  14   10.64    7.38
   5   6  15    6.92    6.46
   5   6  15   12.01    7.38
   5   6  15   11.90    6.23
   5   6  15   10.07    7.38
   5   6  16   75.10   12.36
   5   6  16   87.40    9.84
   5   6  16  104.85   11.73
   5   6  16   76.82   12.30
   5   6  17  323.80   18.88
   5   6  17  302.81   22.65
   5   6  17  313.91   19.28
   5   6  17  302.36   21.79
   5   6  18   42.50   11.04
   5   6  18   45.59   10.81
   5   6  18   49.25    8.92
   5   6  18   40.73    8.41
   5   6  19  123.15   14.81
   5   6  19   83.28   13.04
   5   6  19   94.72   11.15
   5   6  19  124.18   12.24
   5   6  20  186.87   15.04
   5   6  20  196.08   15.04
   5   6  20  196.59   18.53
   5   6  21  102.16   11.50
   5   6  21   77.50   10.70
   5   6  22   10.64    6.81
   5   6  22   24.31    7.78
   5   6  23  481.16   25.00
   5   6  23  521.43   26.77
   5   6  24   88.09   11.38
   5  -6 -24   78.71   10.35
   5   6  24   80.36   10.47
   5  -6 -25   27.68    8.07
   5   6  25   38.09    7.95
   5  -6 -26   -0.86    6.35
   5   6  26    1.37    8.69
   5  -6 -27  180.23   15.50
   5   6  27  210.55   20.76
   5   6  28   49.25   12.64
   5  -6 -28   33.75    8.64
   5   6  29  108.79   16.42
   5  -7  30   85.63   11.15
   5  -7  29   53.71    8.92
   5  -7  28   34.03    7.66
   5  -7  27   77.73   10.07
   5  -7  26   51.94    8.52
   5  -7  25  300.52   19.45
   5  -7  24   93.81   10.70
   5  -7  24   93.46   12.07
   5  -7  23   26.08    6.58
   5  -7  23   27.11    8.41
   5  -7  22   -6.69    8.01
   5  -7  22    9.44    5.03
   5  -7  21   68.75   10.35
   5  -7  21   49.76    8.29
   5  -7  20   44.33    9.21
   5  -7  20   55.03    8.18
   5  -7  19   72.70   10.64
   5  -7  19   70.64    9.09
   5  -7  18   56.57    9.78
   5  -7  18   56.68    8.47
   5  -7  17    8.41    6.46
   5  -7  17   17.62    5.61
   5  -7  16   13.50    6.81
   5  -7  16   23.57    5.89
   5  -7  15  254.31   17.05
   5  -7  15  212.50   15.44
   5  -7  14  153.87   13.33
  -5   7  14  139.74   12.76
   5  -7  13    0.97    4.69
  -5   7  13    8.35    6.06
   5  -7  13    3.55    6.12
   5  -7  12   12.70    5.21
  -5   7  12   12.18    6.18
   5  -7  11   57.49    7.44
   5   7 -11   64.06    7.66
  -5   7  11   66.75    8.98
   5  -7  10   26.71    6.18
   5   7 -10   46.62    6.64
  -5   7  10   45.42    8.01
   5   7  -9   75.05    8.07
   5  -7   9   67.55    8.18
  -5   7   9   82.82    9.44
   5  -7   8   13.50    5.55
  -5   7   8   15.50    6.12
   5   7  -8   17.10    4.69
   5  -7   7    1.72    5.66
  -5   7   7    4.86    5.26
   5   7  -7    3.20    3.95
   5  -7   6   10.01    5.61
  -5   7   6   23.91    6.52
   5   7  -6   25.68    5.43
   5  -7   5   15.04    6.01
   5   7  -5   27.28    5.38
  -5   7   5   28.31    6.64
   5   7  -4   94.95    8.69
   5  -7   4   88.94    9.84
  -5   7   4   98.15    8.52
   5   7  -3   13.73    5.03
   5  -7   3   13.73    5.83
  -5   7   3    4.23    4.86
   5   7  -2   26.08    5.55
   5  -7   2    8.92    5.89
   5   7  -2   32.03    8.35
  -5   7   2   18.42    5.55
   5  -7   1   43.59    8.07
   5   7  -1   48.39    9.04
   5   7  -1   46.05    6.75
  -5   7   1   52.74    6.75
  -5   7   0   41.58    6.35
   5  -7   0   43.19    8.18
   5   7   0   60.40    9.95
  -5   7  -1   43.99    6.41
   5  -7  -1   52.17    8.35
   5   7   1   43.87    9.27
   5  -7  -2   19.39    6.81
   5  -7  -2   33.29    6.18
  -5   7  -2   31.17    5.78
   5   7   2   31.63    7.84
   5  -7  -3   13.50    6.35
   5   7   3    8.35    6.23
  -5   7  -3   13.56    4.58
   5   7   3    8.52    7.15
   5  -7  -3   18.30    5.03
   5  -7  -4   94.32    9.04
   5  -7  -4  108.45   11.33
  -5   7  -4   94.61    7.89
   5   7   4  108.68   12.24
   5   7   4  117.26   12.58
   5  -7  -5   32.03    6.18
   5  -7  -5   39.47    8.41
   5   7   5   29.74    7.61
  -5  -7   5   34.43    6.64
   5   7   5   24.54    8.07
   5  -7  -6   25.17    5.83
   5  -7  -6   22.88    7.55
   5   7   6   11.84    7.04
  -5  -7   6   14.41    5.49
   5   7   6   12.41    6.64
   5  -7  -7    4.98    4.06
   5  -7  -7    0.80    6.41
   5   7   7    8.47    6.64
  -5  -7   7    7.38    5.32
   5   7   7   -1.94    6.52
   5  -7  -8   25.28    5.43
   5  -7  -8   24.77    7.78
   5   7   8   16.13    7.38
   5   7   8   18.59    7.78
  -5  -7   8   20.53    6.18
   5   7   9   61.20    9.78
   5  -7  -9   75.90   10.75
   5   7   9   62.92   10.75
   5  -7  -9   69.10    7.78
  -5  -7   9   72.13    8.87
   5  -7 -10   45.02    6.64
  -5  -7  10   32.83    6.75
   5   7  10   32.55    9.21
   5   7  10   34.95    8.41
   5   7  11   92.78   12.76
  -5  -7  11   85.51    9.61
   5   7  11   75.16   10.87
   5   7  11   74.19   11.55
   5  -7 -11   73.04    8.52
   5   7  12   17.16    7.89
   5   7  12   23.28    8.18
   5   7  12   10.41    7.72
  -5  -7  12   20.42    7.38
   5   7  13    0.86    6.92
   5   7  13    2.52    5.21
  -5  -7  13    0.69    5.72
   5   7  13   -3.20    7.32
   5   7  13   12.41    7.84
   5   7  14  152.26   14.36
   5   7  14  134.30   11.73
   5   7  14  148.89   15.50
   5   7  14  161.19   16.53
   5   7  15  231.37   19.39
   5   7  15  241.21   15.79
   5   7  15  272.73   20.99
   5   7  15  219.59   17.39
   5   7  16   14.99    6.58
   5   7  16   13.84    7.26
   5   7  16   19.16    8.69
   5   7  16   15.56    8.41
   5   7  17   14.70    7.95
   5   7  17   11.95    6.23
   5   7  17   21.68    8.75
   5   7  17   22.02    8.75
   5   7  18   50.74    9.38
   5   7  18   56.23    8.92
   5   7  18   51.08   11.55
   5   7  18   56.23   11.27
   5   7  19   86.66   11.61
   5   7  19   78.82   10.41
   5   7  19   98.67   13.73
   5   7  19  108.56   14.81
   5   7  20   67.78   10.52
   5   7  20   48.39    9.44
   5   7  20   31.86   10.07
   5   7  20   39.24   10.58
   5   7  21   52.17    9.61
   5   7  21   65.44   12.70
   5   7  21   48.22    9.38
   5   7  22   11.04    7.26
   5   7  22   -1.60    7.38
   5   7  23   33.06    8.87
   5   7  23   25.63    8.24
   5   7  24  100.27   12.36
   5   7  24   86.83   11.55
   5   7  26   40.73   11.38
   5  -8  28  113.37   12.53
   5  -8  27   34.43    7.21
   5  -8  26   48.45    8.52
   5  -8  25   80.31   10.24
   5  -8  24   53.60    8.41
   5  -8  23   15.84    5.83
   5  -8  22  152.84   13.56
   5  -8  22  146.77   14.19
   5  -8  21   23.22    8.52
   5  -8  21   30.83    6.75
   5  -8  20   40.90    9.84
   5  -8  20   44.84    7.55
   5  -8  19    6.41    6.64
   5  -8  19    2.52    4.69
   5  -8  18  114.97   11.50
   5  -8  18  119.43   12.76
   5  -8  17   90.66   10.47
   5  -8  17   97.12   11.44
  -5   8  17   71.27    9.95
   5  -8  16   84.94   10.12
   5  -8  16   74.02   10.81
  -5   8  16   62.80    9.78
   5  -8  15  184.01   14.24
  -5   8  15  166.85   13.61
  -5   8  14   94.66   10.52
  -5   8  13    8.47    6.23
   5  -8  12  139.11   11.33
  -5   8  12  158.90   12.64
   5  -8  11   31.29    6.69
  -5   8  11   38.55    7.55
   5  -8  10    4.29    5.26
  -5   8  10    7.15    5.83
   5  -8   9   56.80    8.24
   5   8  -9   66.64   11.21
  -5   8   9   66.69    8.58
   5   8  -8   81.97   12.01
   5  -8   8   78.08    9.21
  -5   8   8   85.00    9.32
   5   8  -7   46.62    6.06
   5   8  -7   41.81    9.84
   5  -8   7   39.30    7.44
   5   8  -6   76.02    7.38
   5  -8   6   67.61    8.98
   5   8  -5   25.68    4.98
   5  -8   5   20.71    6.69
  -5   8   5   26.03    6.64
   5  -8   4   79.45    9.78
  -5   8   4   80.02    9.04
   5   8  -4   90.66    7.95
  -5   8   3    6.29    6.58
   5   8  -3   15.62    4.52
   5  -8   3   10.41    6.12
  -5   8   2  135.62   11.50
   5  -8   2  144.83   12.87
   5   8  -2  162.10   10.75
  -5   8   1   61.55    8.52
   5  -8   1   62.69    9.50
   5  -8   1   81.79    8.41
   5   8  -1   79.45   11.50
   5   8  -1   79.68    7.84
   5  -8   0   -3.49    5.03
   5   8   0    0.46    4.75
   5  -8   0   -1.49    6.41
   5   8   0    1.89    7.26
   5  -8  -1   74.13    8.07
   5   8   1   88.49   11.84
   5  -8  -1   74.30   10.18
  -5   8  -1   61.55    8.29
   5   8   1   80.82    8.24
   5   8   2  168.34   15.73
   5   8   2  150.32   10.93
   5  -8  -2  138.19   10.30
   5  -8  -2  121.61   12.58
  -5   8  -2  137.56   11.10
   5   8   2  142.54   14.53
   5   8   3   16.70    8.07
  -5   8  -3    0.97    6.41
   5  -8  -3   18.02    5.26
   5   8   3   11.21    7.84
   5   8   4   78.76   11.95
  -5   8  -4   85.68    8.64
   5   8   4   79.62   11.15
   5  -8  -4   88.49    8.41
   5   8   5   31.00    8.69
  -5   8  -5   14.41    5.03
   5   8   5   11.61    8.12
   5  -8  -5   27.17    5.38
   5   8   6   65.84   11.27
   5   8   6   82.71   12.18
   5  -8  -6   88.43    8.35
   5   8   7   46.16    9.84
   5   8   7   45.99   10.07
   5  -8  -7   54.00    6.69
   5   8   8   74.59   11.84
  -5  -8   8   98.90    9.44
   5  -8  -8   86.37    8.41
   5   8   8   99.81   13.38
   5   8   9   70.18   11.15
   5   8   9   56.23   10.98
  -5  -8   9   63.32    8.29
   5   8  10    7.61    7.44
   5   8  10    1.14    7.78
  -5  -8  10    3.49    5.15
   5   8  11   42.10    9.15
  -5  -8  11   36.61    6.98
   5   8  11   36.21   10.24
   5   8  12  147.52   16.07
  -5  -8  12  161.59   12.64
   5   8  12  174.23   15.96
   5   8  13    7.66    7.44
   5   8  13    2.46    7.61
   5   8  13    4.63    7.78
  -5  -8  13   10.41    5.89
   5   8  14  130.24   14.07
   5   8  14  102.33   14.36
   5   8  14  127.84   15.39
  -5  -8  14  114.17   11.33
   5   8  15  191.27   16.70
   5   8  15  186.53   18.30
  -5  -8  15  186.70   14.47
   5   8  15  185.10   18.42
   5   8  16   65.38   12.41
   5   8  16   77.39   11.61
  -5  -8  16   90.43   11.04
   5   8  16   86.83   14.41
   5   8  17   96.09   12.64
   5   8  17   86.83   13.67
   5   8  17   97.87   14.59
   5   8  18  104.45   14.70
   5   8  18  131.33   14.01
   5   8  18  123.32   15.73
   5   8  19   14.24    8.58
   5   8  19    3.83    7.78
   5   8  19    4.06    7.55
   5   8  20   62.58   10.75
   5   8  20   44.90   12.01
   5   8  20   42.61   10.98
   5   8  21   33.00    9.04
   5   8  21   32.15   11.10
   5   8  21   40.61   11.90
   5   8  22  141.85   14.70
   5   8  23   22.42    8.47
   5   8  24   54.00   10.75
   5  -9  26   76.48   10.18
   5  -9  25  138.71   13.10
   5  -9  24  107.88   11.90
   5  -9  23    3.49    4.58
   5  -9  22   32.95    7.32
   5  -9  21  170.45   14.24
   5  -9  20   29.69    6.81
   5   9 -20   23.97    9.55
   5  -9  19  119.89   11.78
   5   9 -19  127.61   15.27
   5   9 -18   17.45    9.27
   5  -9  18   11.67    5.09
   5   9 -17   21.79   10.18
   5  -9  17   25.57    6.41
   5   9 -16   52.22   11.33
   5  -9  16   53.94    8.41
   5  -9  15  314.77   19.56
   5   9 -15  331.58   23.57
   5   9 -14   60.52   11.78
   5  -9  14   59.32    8.75
   5   9 -13   29.00    9.32
   5  -9  13   28.54    6.35
   5   9 -12   25.68    9.27
   5   9 -11  217.41   18.88
   5   9 -10  173.89   16.82
   5  -9   9  146.32   12.53
   5   9  -9  146.72   15.44
   5   9  -8   83.05   12.41
   5  -9   8   74.87    9.67
   5   9  -7   74.30   12.18
   5  -9   7   90.26   10.35
   5  -9   6   40.15    8.18
   5   9  -6   32.37    9.55
   5   9  -5  417.10   25.51
  -5   9   5  393.02   20.76
   5  -9   4   15.21    4.92
  -5   9   4   -1.26    8.12
   5  -9   3   54.63    6.81
  -5   9   3   37.52    8.98
   5  -9   2   53.02    7.15
  -5   9   2   43.07    9.21
   5  -9   1  130.93    9.61
  -5   9   1  129.16   12.24
   5   9   0  210.95   17.90
   5  -9   0  195.45   11.67
  -5   9   0  200.08   14.47
   5   9   1  175.72   17.50
  -5   9  -1  135.05   12.53
   5   9   1  184.30   16.70
   5  -9  -1  154.95   10.18
   5  -9  -2   44.84    6.35
   5   9   2   58.80   11.10
   5   9   2   52.39   12.01
  -5   9  -2   36.66    8.64
   5  -9  -3   60.57    6.69
   5   9   3   76.30   12.13
  -5   9  -3   35.18    8.35
   5   9   3   52.45   11.50
   5   9   4   31.00    9.04
   5   9   4    8.12    8.81
  -5   9  -4    4.69    7.32
  -5   9  -5  380.43   19.45
   5   9   5  389.01   24.65
   5   9   5  364.82   25.34
   5   9   6   28.03    9.38
   5   9   6   37.35   10.64
  -5   9  -6   26.54    6.92
   5   9   7   78.13   11.78
   5   9   7   62.40   11.95
   5   9   8   82.60   12.41
   5   9   8   70.41   12.64
   5   9   9  192.42   17.50
   5   9   9  154.72   17.56
   5   9  10  169.37   16.59
   5   9  10  126.81   16.13
  -5  -9  11  208.03   13.44
   5   9  11  190.76   18.65
   5   9  11  187.38   17.62
  -5  -9  12   38.09    7.04
   5   9  12   24.82    9.90
   5   9  12   52.39   10.70
  -5  -9  13   12.98    5.95
   5   9  13   25.11   10.64
   5   9  13   21.96    8.64
   5   9  14   62.58   11.50
  -5  -9  14   57.83    8.18
   5   9  14   78.82   13.73
   5   9  15  333.30   22.42
   5   9  15  303.16   24.02
   5   9  15  301.90   23.85
  -5  -9  15  304.53   17.67
  -5  -9  16   50.22    8.64
   5   9  16   62.52   11.44
  -5  -9  17   25.57    7.72
   5   9  17   36.44   10.12
  -5  -9  18   11.90    7.38
   5   9  18    3.09    8.24
  -5  -9  19  133.16   13.10
   5   9  19  126.35   15.16
   5 -10  23  182.18   14.93
   5 -10  22   -1.72    5.15
   5 -10  21   78.99    9.95
   5 -10  20  113.08   11.67
   5 -10  19   75.85    9.67
   5 -10  18  110.39   11.67
   5 -10  17  129.10   12.36
   5 -10  16    3.26    4.98
   5 -10  15   23.28    6.12
   5 -10  14   42.27    7.84
   5 -10  13  353.83   20.71
   5 -10  12   -3.15    5.78
  -5  10   5    2.86    8.18
  -5  10   4  -13.44   10.58
  -5  10   3  454.56   24.14
  -5  10   2    2.75    9.67
  -5  10   1  154.67   14.36
  -5  10  -1  145.46   13.84
  -5  10  -2  -13.50   10.52
  -5  10  -3  458.34   23.91
  -5  10  -4  -10.07    9.61
  -5  10  -5    5.32    7.04
  -5  10  -6   -0.69    6.58
  -5  10  -7  274.10   17.27
  -5  10  -8   42.56    8.58
   6   0   0  297.84   12.30
  -6   0   0  310.02   19.28
  -6   0   0  318.60   17.50
   6   0   1  192.08    9.38
   6   0  -1  185.78    9.15
  -6   0   1  228.85   14.13
  -6   0  -1  227.37   14.76
  -6   0  -1  223.53   15.96
  -6   0   1  181.44   15.04
  -6   0   2  540.42   24.08
  -6   0  -2  546.08   25.45
  -6   0   2  559.18   27.28
  -6   0  -2  531.61   26.65
   6   0   2  573.08   19.85
  -6   0   3  542.48   27.46
  -6   0  -3  569.70   27.40
  -6   0  -3  561.81   25.97
  -6   0   3  558.84   24.02
   6   0   3  582.52   20.42
  -6   0  -4  216.38   15.33
  -6   0   4  221.25   13.50
  -6   0   4  249.79   17.79
  -6   0   5   -0.80    7.26
  -6   0  -5    4.29    5.55
  -6   0   5   -0.46    4.46
  -6   0   6   94.78   11.90
   6   0   6   94.21   11.50
  -6   0   6   84.60    7.89
  -6   0  -6   82.82    9.95
  -6   0  -7  135.45   12.93
  -6   0   7  122.69    9.09
   6   0   7  146.09   13.04
  -6   0  -8  113.48   12.07
  -6   0   8  129.84    8.87
   6   0   8  115.54   11.95
  -6   0   9  190.70   10.81
   6   0   9  210.84   15.50
  -6   0  10  507.41   19.62
   6   0  10  557.29   26.31
   6   0 -10  542.59   26.60
  -6   0 -10  532.35   26.71
   6   0  11   -7.32    6.23
  -6   0 -11   -6.64    7.04
   6   0 -11    2.46    6.23
   6   0  12   10.35    7.26
   6   0 -12   12.41    7.26
  -6   0 -12   16.13    7.66
   6   0 -13  590.24   29.23
  -6   0 -13  578.34   23.57
   6   0  13  641.03   28.94
  -6   0 -13  657.62   30.66
   6   0  14  145.69   13.27
   6   0 -14  129.10   13.04
  -6   0 -14  141.45    9.95
   6   0  14  118.63   10.24
   6   0  15  119.43   12.81
   6   0 -15  110.28   12.36
   6   0  15  113.83   10.01
  -6   0 -15  109.25    9.44
   6   0 -16  262.54   18.13
   6   0  16  211.47   14.36
   6   0  16  218.62   17.22
  -6   0 -16  241.27   13.79
   6   0 -17  156.90   14.30
  -6   0 -17  144.26   11.10
   6   0  17  148.49   11.73
   6   0  17  150.55   14.13
   6   0  18   -1.60    3.20
  -6   0 -18    3.43    4.98
   6   0  18   -3.37    7.61
   6   0 -18    5.38    6.52
   6   0  18    0.69    3.49
   6   0  19  118.06    7.04
   6   0  19  130.87   13.73
   6   0 -19  121.21   12.93
  -6   0 -19   93.46   13.04
  -6   0 -19  127.21   10.98
   6   0  19  106.28   10.30
  -6   0 -20  477.67   23.22
  -6   0 -20  473.27   27.80
   6   0 -20  533.90   27.74
   6   0  20  500.21   17.85
   6   0  20  526.92   24.94
  -6   0 -21   14.30    7.61
   6   0 -21   15.04    7.04
   6   0  21   14.19    4.92
  -6   0 -21    7.95    5.38
   6   0  21    7.95    3.03
  -6   0 -22   17.67    7.84
   6   0  22   20.65    5.49
  -6   0 -22   24.25    6.98
   6   0 -22   11.50    6.35
   6   0  22   20.13    3.32
   6   0  23  119.15   11.21
  -6   0 -23  108.85   13.73
  -6   0 -23  107.76   11.04
   6   0 -23  110.45   13.16
  -6   0 -24  248.82   17.22
   6   0  24  305.16   18.53
  -6   0 -25  252.71   17.16
   6   0  25  253.45   16.87
  -6   0 -26  246.47   17.79
   6   0  26  287.77   18.30
  -6   0 -27  116.11   12.47
   6   0  27  128.98   12.18
  -6   0 -28   28.14    7.78
   6   0  28   39.93    7.49
   6   0  29  139.39   13.10
  -6   0 -29  137.51   13.61
   6   0  30   99.98   11.55
   6   0  31    0.97    4.75
   6   0  32    4.86    4.46
   6   0  33   36.66    8.01
   6   0  34  411.55   24.54
   6  -1  34    4.12    5.78
   6  -1  33  194.88   16.36
   6  -1  32   43.41    8.24
   6  -1  31   85.91   10.98
   6  -1  30   17.05    5.89
   6  -1  29  254.71   17.85
  -6  -1 -28   42.79    9.27
   6  -1  28   26.31    6.41
   6  -1  27  145.40   12.98
  -6  -1 -27  103.53   12.07
   6  -1  26   82.65    9.78
  -6  -1 -26   53.25    9.38
   6  -1  25  168.97   13.67
  -6  -1 -25  148.89   13.56
   6  -1  24  106.50   10.87
  -6  -1 -24   75.79   10.18
   6  -1  23  403.03   22.42
  -6  -1 -23  431.45   22.77
  -6  -1 -23  417.67   25.45
   6   1 -23  440.89   25.22
   6  -1  22  453.53   23.51
   6   1 -22  507.81   27.00
  -6  -1 -22  419.67   25.57
  -6  -1 -22  463.49   23.45
   6  -1  21  217.30   15.10
   6   1 -21  218.04   16.99
  -6  -1 -21  214.04   14.76
  -6  -1 -21  185.21   16.19
  -6  -1 -20  104.10   12.30
   6   1 -20  110.97   12.30
   6  -1  20  120.40   10.87
  -6  -1 -20  119.49   10.70
   6  -1  20   74.82    4.35
   6  -1  19   63.21    8.12
  -6  -1 -19   53.60    8.07
   6  -1  19   49.59    3.89
   6   1 -19   69.27   10.24
  -6  -1 -18   70.98    8.52
   6   1 -18   67.50   10.24
   6  -1  18   70.41    8.58
   6   1 -17   98.67   11.61
   6  -1  17   91.46    9.44
  -6  -1 -17  102.84    9.72
   6   1 -16  110.22   12.24
  -6   1  16   78.31    4.92
  -6  -1 -16  115.49    9.90
   6  -1  16   95.29    9.55
   6  -1  15  231.43   14.59
   6   1 -15  226.17   16.76
  -6   1  15  192.82    9.09
  -6   1  14  244.58   11.21
  -6  -1 -14  269.98   18.53
   6   1 -13  215.47   16.24
  -6  -1 -13  200.25   15.90
  -6   1  13  180.86    9.72
  -6  -1 -12  713.85   31.40
   6   1 -12  683.59   30.94
  -6   1  12  618.72   23.34
  -6  -1 -11  148.09   13.44
   6   1 -11  158.44   13.96
  -6   1  11  127.04    8.75
  -6  -1 -10  280.96   17.90
   6   1 -10  263.40   17.85
  -6   1  10  236.80   12.87
  -6  -1  -9   62.75    9.21
  -6  -1  -8  260.60   17.16
  -6  -1  -7   55.31    8.81
  -6   1   7   66.01   10.75
  -6   1   6  415.21   23.34
  -6  -1  -6  369.39   20.65
  -6  -1  -5   69.67    9.15
  -6   1   5   80.94   11.55
  -6   1   4  356.69   21.51
  -6  -1  -4  351.09   19.45
  -6  -1  -3   55.65    8.29
  -6   1   3   50.91    9.84
  -6   1   2  665.57   30.94
  -6  -1  -2  709.67   29.40
  -6  -1  -1   90.20    9.61
  -6   1   1   75.90   10.81
  -6  -1   0  305.67   16.82
  -6   1   0  299.27   19.22
   6   1   0  296.46   13.56
   6   1   1  125.32    8.41
  -6   1  -1  115.94   12.13
  -6  -1   1  129.84   10.64
  -6   1  -2  615.35   29.34
   6   1   2  669.12   23.97
   6  -1  -3   51.71    3.20
   6   1   3   83.80    6.98
   6   1   4  303.16   14.30
  -6   1  -5   95.64   11.33
   6   1   5   86.66    7.78
  -6   1  -6  318.31   20.13
   6   1   6  382.21   16.87
   6   1   6  348.63   20.25
   6   1   7   57.89    6.98
   6   1   7   61.09    9.27
  -6   1  -7   42.90    9.09
  -6   1  -8  271.87   18.65
   6   1   8  260.31   16.99
   6   1   9   50.34    8.87
  -6   1  -9   67.04   10.58
  -6   1 -10  268.26   19.05
   6   1  10  270.21   17.45
  -6   1 -11  158.38   14.53
  -6   1 -11  144.83    8.69
   6   1  11  132.53   12.81
  -6   1 -12  659.68   32.37
  -6   1 -12  673.35   24.77
   6   1  12  684.39   27.91
   6   1  12  758.69   31.23
   6   1  13  185.55   12.41
   6   1  13  200.88   15.04
  -6   1 -13  182.35   16.42
  -6   1 -13  195.96   10.98
   6   1  14  302.41   16.47
  -6   1 -14  277.99   14.13
   6   1  14  295.15   18.36
   6   1  15  234.40   14.47
  -6   1 -15  214.04   12.64
   6   1  15  243.15   16.76
   6   1  16   79.79    8.87
   6   1  16  110.22   12.24
  -6   1 -16   95.52    8.64
   6   1  17   90.15    9.15
  -6   1 -17   88.72    8.69
   6   1  17   84.37    7.15
   6   1  17   65.21   10.93
   6   1  18   74.65    8.18
  -6   1 -18   73.79    8.29
   6   1  18   71.50    6.64
   6   1  18   74.53   11.15
   6   1  19   68.41   10.75
  -6   1 -19   61.78    8.12
  -6   1 -19   76.07   12.07
   6   1  19   66.12    6.23
   6   1  19   75.39    8.75
   6   1  20  133.22   13.73
   6   1  20  132.30   10.98
  -6   1 -20  112.57   13.84
   6   1  20  111.20    8.01
  -6   1 -20  116.06   10.52
   6   1  21  223.48   14.99
  -6   1 -21  184.01   13.50
  -6   1 -21  222.91   18.59
   6   1  21  209.69   10.81
   6   1  22  415.55   21.85
  -6   1 -22  403.54   25.74
   6   1  22  434.20   16.70
  -6   1 -22  390.21   21.05
   6   1  23  452.79   23.05
   6   1  23  479.04   17.39
  -6   1 -23  453.08   27.63
   6   1  24   96.15    6.69
  -6   1 -24   80.42   10.24
   6   1  24   83.00    9.55
  -6   1 -25  129.50   12.76
   6   1  25  173.77   13.44
  -6   1 -26   58.23    9.27
   6   1  26   56.97    8.29
   6   1  27  124.12   12.07
  -6   1 -27  117.20   12.64
  -6   1 -28    0.86    8.64
   6   1  28   42.38    7.72
   6   1  29  247.04   17.22
  -6   1 -29  213.81   16.99
   6   1  30   18.19    5.83
  -6   1 -30   10.24    7.55
   6   1  31   84.71   10.41
[truncated: 128,513 more chars]
