# Supplementary material for: Humidity-Triggered Reversible 0–1D Phase Transition in Hybrid Antimony Halides
Source: Nanomaterials (Basel). 2025 Mar 14;15(6):442. doi: 10.3390/nano15060442 (PMC11945002; doi:10.3390/nano15060442)
Supplement: Supplementary file 1 [file nanomaterials-15-00442-s001.zip › YI3-37C-100K.cif]

 
data_x
 
_audit_creation_method            'SHELXL-2018/3'
_shelx_SHELXL_version_number      '2018/3'
_chemical_name_systematic         ?
_chemical_name_common             ?
_chemical_melting_point           ?
_chemical_formula_moiety          ?
_chemical_formula_sum
 'C8 H20 Cl5 N2 O2 Sb' 
_chemical_formula_weight          475.26

loop_
 _atom_type_symbol
 _atom_type_description
 _atom_type_scat_dispersion_real
 _atom_type_scat_dispersion_imag
 _atom_type_scat_source
 'C'  'C'   0.0033   0.0016
 'International Tables Vol C Tables 4.2.6.8 and 6.1.1.4'
 'H'  'H'   0.0000   0.0000
 'International Tables Vol C Tables 4.2.6.8 and 6.1.1.4'
 'N'  'N'   0.0061   0.0033
 'International Tables Vol C Tables 4.2.6.8 and 6.1.1.4'
 'O'  'O'   0.0106   0.0060
 'International Tables Vol C Tables 4.2.6.8 and 6.1.1.4'
 'Cl'  'Cl'   0.1484   0.1585
 'International Tables Vol C Tables 4.2.6.8 and 6.1.1.4'
 'Sb'  'Sb'  -0.5866   1.5461
 'International Tables Vol C Tables 4.2.6.8 and 6.1.1.4'
 
_space_group_crystal_system       orthorhombic
_space_group_IT_number            19
_space_group_name_H-M_alt         'P 21 21 21'
_space_group_name_Hall            'P 2ac 2ab'
 
_shelx_space_group_comment
;
The symmetry employed for this shelxl refinement is uniquely defined
by the following loop, which should always be used as a source of
symmetry information in preference to the above space-group names.
They are only intended as comments.
;
 
loop_
 _space_group_symop_operation_xyz
 'x, y, z'
 '-x+1/2, -y, z+1/2'
 '-x, y+1/2, -z+1/2'
 'x+1/2, -y+1/2, -z'
 
_cell_length_a                    9.0378(4)
_cell_length_b                    10.1349(4)
_cell_length_c                    17.8262(6)
_cell_angle_alpha                 90
_cell_angle_beta                  90
_cell_angle_gamma                 90
_cell_volume                      1632.83(11)
_cell_formula_units_Z             4
_cell_measurement_temperature     100(2)
_cell_measurement_reflns_used     7188
_cell_measurement_theta_min      2.2610
_cell_measurement_theta_max      30.5540
 
_exptl_crystal_description       plate-like
_exptl_crystal_colour             colourless
_exptl_crystal_density_meas       ?
_exptl_crystal_density_method     ?
_exptl_crystal_density_diffrn     1.933          
_exptl_crystal_F_000              936
_exptl_transmission_factor_min    ?
_exptl_transmission_factor_max    ?
_exptl_crystal_size_max           0.220
_exptl_crystal_size_mid           0.220
_exptl_crystal_size_min           0.210
_exptl_absorpt_coefficient_mu     2.503
_shelx_estimated_absorpt_T_min    0.609
_shelx_estimated_absorpt_T_max    0.621
_exptl_absorpt_correction_type    none
_exptl_absorpt_correction_T_min   0.63091
_exptl_absorpt_correction_T_max   1.00000
_exptl_absorpt_process_details    ?
_exptl_absorpt_special_details    ?
_diffrn_ambient_temperature       100(2)
_diffrn_radiation_wavelength      0.71073
_diffrn_radiation_type            MoK\a
_diffrn_source                    ?
_diffrn_measurement_device_type    'XtaLAB Synergy R, HyPix'
_diffrn_measurement_method        ?
_diffrn_detector_area_resol_mean  ?
_diffrn_reflns_number             10947
_diffrn_reflns_av_unetI/netI      0.0451
_diffrn_reflns_av_R_equivalents   0.0376
_diffrn_reflns_limit_h_min        -10
_diffrn_reflns_limit_h_max        12
_diffrn_reflns_limit_k_min        -12
_diffrn_reflns_limit_k_max        13
_diffrn_reflns_limit_l_min        -24
_diffrn_reflns_limit_l_max        24
_diffrn_reflns_theta_min          2.285
_diffrn_reflns_theta_max          30.562
_diffrn_reflns_theta_full         25.242
_diffrn_measured_fraction_theta_max   0.842
_diffrn_measured_fraction_theta_full  1.000
_diffrn_reflns_Laue_measured_fraction_max    0.842
_diffrn_reflns_Laue_measured_fraction_full   1.000
_diffrn_reflns_point_group_measured_fraction_max   0.779
_diffrn_reflns_point_group_measured_fraction_full  0.983
_reflns_number_total              3907
_reflns_number_gt                 3613
_reflns_threshold_expression      'I > 2\s(I)'
_reflns_Friedel_coverage          0.631
_reflns_Friedel_fraction_max      0.696
_reflns_Friedel_fraction_full     0.960
 
_reflns_special_details
;
 Reflections were merged by SHELXL according to the crystal
 class for the calculation of statistics and refinement.
 
 _reflns_Friedel_fraction is defined as the number of unique
 Friedel pairs measured divided by the number that would be
 possible theoretically, ignoring centric projections and
 systematic absences. Completness statistics refer to single and
 composite reflections containing twin component 1 only.
;
 
_computing_data_collection        ?
_computing_cell_refinement        ?
_computing_data_reduction         ?
_computing_structure_solution     'SHELXT 2014/5 (Sheldrick, 2014)'
_computing_structure_refinement 'SHELXL-2018/3 (Sheldrick, 2018)'
_computing_molecular_graphics     ?
_computing_publication_material   ?
_refine_special_details
;
 Refined as a 2-component inversion twin.
;
_refine_ls_structure_factor_coef  Fsqd
_refine_ls_matrix_type            full
_refine_ls_weighting_scheme       calc
_refine_ls_weighting_details
'w=1/[\s^2^(Fo^2^)+(0.0260P)^2^] where P=(Fo^2^+2Fc^2^)/3'
_atom_sites_solution_primary      ?
_atom_sites_solution_secondary    ?
_atom_sites_solution_hydrogens    mixed
_refine_ls_hydrogen_treatment     mixed
_refine_ls_extinction_method      none
_refine_ls_extinction_coef        .
_refine_ls_abs_structure_details
;
 Refined as an inversion twin.
;
_refine_ls_abs_structure_Flack    -0.02(2)
_chemical_absolute_configuration  ?
_refine_ls_number_reflns          3907
_refine_ls_number_parameters      176
_refine_ls_number_restraints      1
_refine_ls_R_factor_all           0.0322
_refine_ls_R_factor_gt            0.0274
_refine_ls_wR_factor_ref          0.0572
_refine_ls_wR_factor_gt           0.0558
_refine_ls_goodness_of_fit_ref    1.026
_refine_ls_restrained_S_all       1.026
_refine_ls_shift/su_max           0.000
_refine_ls_shift/su_mean          0.000
 
loop_
 _atom_site_label
 _atom_site_type_symbol
 _atom_site_fract_x
 _atom_site_fract_y
 _atom_site_fract_z
 _atom_site_U_iso_or_equiv
 _atom_site_adp_type
 _atom_site_occupancy
 _atom_site_site_symmetry_order  
 _atom_site_calc_flag
 _atom_site_refinement_flags_posn
 _atom_site_refinement_flags_adp
 _atom_site_refinement_flags_occupancy
 _atom_site_disorder_assembly
 _atom_site_disorder_group
Sb1 Sb 0.41711(3) 0.59173(3) 0.07191(2) 0.01090(8) Uani 1 1 d . . . . .
Cl1 Cl 0.39458(12) 0.39269(11) -0.04384(6) 0.0139(2) Uani 1 1 d . . . . .
Cl2 Cl 0.44792(13) 0.74110(11) 0.17840(6) 0.0167(2) Uani 1 1 d . . . . .
Cl3 Cl 0.17395(13) 0.74289(11) 0.01862(6) 0.0182(2) Uani 1 1 d . . . . .
Cl4 Cl 0.22803(14) 0.46276(11) 0.13325(7) 0.0164(2) Uani 1 1 d . . . . .
Cl5 Cl 0.60458(13) 0.43959(10) 0.12904(6) 0.0158(2) Uani 1 1 d . . . . .
O1 O 0.2857(4) 0.0339(3) 0.12091(18) 0.0152(7) Uani 1 1 d . . . . .
N1 N 0.5452(5) 0.1368(4) 0.0523(2) 0.0156(9) Uani 1 1 d . . . . .
H1A H 0.528(6) 0.225(6) 0.054(3) 0.019 Uiso 1 1 d . U . . .
H1B H 0.637(6) 0.122(5) 0.031(3) 0.019 Uiso 1 1 d . U . . .
C1 C 0.2829(5) 0.0814(5) 0.0459(2) 0.0158(10) Uani 1 1 d . . . . .
H1C H 0.256750 0.176288 0.046132 0.019 Uiso 1 1 calc R U . . .
H1D H 0.205677 0.033677 0.017395 0.019 Uiso 1 1 calc R U . . .
C2 C 0.4313(6) 0.0632(4) 0.0074(2) 0.0173(10) Uani 1 1 d . . . . .
H2C H 0.457007 -0.031691 0.005006 0.021 Uiso 1 1 calc R U . . .
H2D H 0.427187 0.098204 -0.044397 0.021 Uiso 1 1 calc R U . . .
C3 C 0.5445(5) 0.0926(5) 0.1323(3) 0.0193(10) Uani 1 1 d . . . . .
H3A H 0.614362 0.147210 0.161755 0.023 Uiso 1 1 calc R U . . .
H3B H 0.577613 -0.000371 0.135299 0.023 Uiso 1 1 calc R U . . .
C4 C 0.3915(5) 0.1048(5) 0.1649(2) 0.0164(9) Uani 1 1 d . . . . .
H4A H 0.391385 0.069971 0.216792 0.020 Uiso 1 1 calc R U . . .
H4B H 0.363084 0.199093 0.166981 0.020 Uiso 1 1 calc R U . . .
O2 O -0.0571(4) 0.6786(3) 0.26059(17) 0.0174(7) Uani 1 1 d . . . . .
N2 N 0.0347(4) 0.8916(4) 0.1670(2) 0.0138(8) Uani 1 1 d D . . . .
H2A H 0.089(7) 0.843(5) 0.131(3) 0.017 Uiso 1 1 d . U . . .
H2B H 0.040(6) 0.9741(18) 0.155(3) 0.017 Uiso 1 1 d D U . . .
C5 C 0.0913(6) 0.7279(4) 0.2640(2) 0.0169(9) Uani 1 1 d . . . . .
H5A H 0.154644 0.676325 0.229505 0.020 Uiso 1 1 calc R U . . .
H5B H 0.130194 0.716220 0.315542 0.020 Uiso 1 1 calc R U . . .
C6 C 0.0987(6) 0.8722(4) 0.2430(2) 0.0144(9) Uani 1 1 d . . . . .
H6A H 0.042860 0.925321 0.279996 0.017 Uiso 1 1 calc R U . . .
H6B H 0.202923 0.902267 0.243417 0.017 Uiso 1 1 calc R U . . .
C7 C -0.1199(5) 0.8379(5) 0.1636(3) 0.0161(10) Uani 1 1 d . . . . .
H7A H -0.159452 0.846092 0.112026 0.019 Uiso 1 1 calc R U . . .
H7B H -0.185119 0.888000 0.197929 0.019 Uiso 1 1 calc R U . . .
C8 C -0.1151(6) 0.6933(5) 0.1868(3) 0.0192(11) Uani 1 1 d . . . . .
H8A H -0.216212 0.655927 0.184831 0.023 Uiso 1 1 calc R U . . .
H8B H -0.052592 0.643490 0.151004 0.023 Uiso 1 1 calc R U . . .
 
loop_
 _atom_site_aniso_label
 _atom_site_aniso_U_11
 _atom_site_aniso_U_22
 _atom_site_aniso_U_33
 _atom_site_aniso_U_23
 _atom_site_aniso_U_13
 _atom_site_aniso_U_12
Sb1 0.01035(14) 0.01109(13) 0.01126(13) 0.00044(10) 0.00034(11) -0.00022(13)
Cl1 0.0129(5) 0.0154(5) 0.0135(5) 0.0001(4) 0.0001(4) 0.0003(5)
Cl2 0.0192(7) 0.0153(5) 0.0155(5) -0.0036(4) -0.0024(4) 0.0011(5)
Cl3 0.0178(6) 0.0182(5) 0.0185(6) 0.0005(5) -0.0002(5) 0.0020(5)
Cl4 0.0149(6) 0.0152(5) 0.0191(6) 0.0018(4) 0.0047(5) -0.0011(5)
Cl5 0.0161(6) 0.0159(5) 0.0155(5) -0.0005(4) -0.0031(4) 0.0023(5)
O1 0.0133(18) 0.0168(16) 0.0153(17) 0.0024(12) 0.0007(13) -0.0049(14)
N1 0.012(2) 0.0127(19) 0.022(2) 0.0037(14) 0.0027(15) -0.0005(16)
C1 0.015(2) 0.017(2) 0.016(2) 0.0021(18) -0.0013(17) 0.001(2)
C2 0.019(2) 0.017(2) 0.015(2) 0.0001(15) 0.000(2) 0.000(2)
C3 0.015(3) 0.022(2) 0.022(2) 0.003(2) -0.0057(17) -0.003(2)
C4 0.015(2) 0.020(2) 0.014(2) -0.0009(17) -0.0012(17) -0.005(2)
O2 0.0195(19) 0.0155(15) 0.0172(16) 0.0044(12) 0.0012(14) -0.0042(15)
N2 0.014(2) 0.0109(19) 0.0164(19) 0.0029(14) 0.0017(14) -0.0032(17)
C5 0.015(2) 0.015(2) 0.020(2) 0.0056(16) 0.001(2) 0.005(2)
C6 0.016(2) 0.014(2) 0.013(2) -0.0003(14) -0.0027(18) -0.001(2)
C7 0.012(3) 0.017(2) 0.019(2) 0.0035(17) -0.0039(18) -0.001(2)
C8 0.019(3) 0.018(2) 0.021(2) 0.0016(17) -0.0022(19) -0.007(2)
 
_geom_special_details
;
 All esds (except the esd in the dihedral angle between two l.s. planes)
 are estimated using the full covariance matrix.  The cell esds are taken
 into account individually in the estimation of esds in distances, angles
 and torsion angles; correlations between esds in cell parameters are only
 used when they are defined by crystal symmetry.  An approximate (isotropic)
 treatment of cell esds is used for estimating esds involving l.s. planes.
;
 
loop_
 _geom_bond_atom_site_label_1
 _geom_bond_atom_site_label_2
 _geom_bond_distance
 _geom_bond_site_symmetry_2
 _geom_bond_publ_flag
Sb1 Cl4 2.4133(12) . ?
Sb1 Cl2 2.4440(11) . ?
Sb1 Cl5 2.5071(11) . ?
Sb1 Cl3 2.8424(12) . ?
Sb1 Cl1 2.8929(11) . ?
Sb1 Cl3 3.2866(12) 4_565 ?
O1 C1 1.421(5) . ?
O1 C4 1.430(5) . ?
N1 C3 1.495(6) . ?
N1 C2 1.503(6) . ?
N1 H1A 0.90(6) . ?
N1 H1B 0.93(6) . ?
C1 C2 1.519(7) . ?
C1 H1C 0.9900 . ?
C1 H1D 0.9900 . ?
C2 H2C 0.9900 . ?
C2 H2D 0.9900 . ?
C3 C4 1.505(6) . ?
C3 H3A 0.9900 . ?
C3 H3B 0.9900 . ?
C4 H4A 0.9900 . ?
C4 H4B 0.9900 . ?
O2 C8 1.424(6) . ?
O2 C5 1.433(6) . ?
N2 C6 1.486(6) . ?
N2 C7 1.501(6) . ?
N2 H2A 0.95(5) . ?
N2 H2B 0.864(13) . ?
C5 C6 1.512(6) . ?
C5 H5A 0.9900 . ?
C5 H5B 0.9900 . ?
C6 H6A 0.9900 . ?
C6 H6B 0.9900 . ?
C7 C8 1.523(6) . ?
C7 H7A 0.9900 . ?
C7 H7B 0.9900 . ?
C8 H8A 0.9900 . ?
C8 H8B 0.9900 . ?
 
loop_
 _geom_angle_atom_site_label_1
 _geom_angle_atom_site_label_2
 _geom_angle_atom_site_label_3
 _geom_angle
 _geom_angle_site_symmetry_1
 _geom_angle_site_symmetry_3
 _geom_angle_publ_flag
Cl4 Sb1 Cl2 93.68(4) . . ?
Cl4 Sb1 Cl5 87.79(4) . . ?
Cl2 Sb1 Cl5 89.34(4) . . ?
Cl4 Sb1 Cl3 84.02(4) . . ?
Cl2 Sb1 Cl3 90.79(4) . . ?
Cl5 Sb1 Cl3 171.80(4) . . ?
Cl4 Sb1 Cl1 84.01(4) . . ?
Cl2 Sb1 Cl1 173.72(3) . . ?
Cl5 Sb1 Cl1 84.75(3) . . ?
Cl3 Sb1 Cl1 94.76(3) . . ?
Cl4 Sb1 Cl3 177.17(4) . 4_565 ?
Cl2 Sb1 Cl3 89.14(3) . 4_565 ?
Cl5 Sb1 Cl3 92.05(4) . 4_565 ?
Cl3 Sb1 Cl3 96.147(9) . 4_565 ?
Cl1 Sb1 Cl3 93.16(3) . 4_565 ?
C1 O1 C4 110.9(3) . . ?
C3 N1 C2 110.9(4) . . ?
C3 N1 H1A 106(3) . . ?
C2 N1 H1A 112(3) . . ?
C3 N1 H1B 110(3) . . ?
C2 N1 H1B 108(3) . . ?
H1A N1 H1B 109(5) . . ?
O1 C1 C2 111.6(4) . . ?
O1 C1 H1C 109.3 . . ?
C2 C1 H1C 109.3 . . ?
O1 C1 H1D 109.3 . . ?
C2 C1 H1D 109.3 . . ?
H1C C1 H1D 108.0 . . ?
N1 C2 C1 107.7(4) . . ?
N1 C2 H2C 110.2 . . ?
C1 C2 H2C 110.2 . . ?
N1 C2 H2D 110.2 . . ?
C1 C2 H2D 110.2 . . ?
H2C C2 H2D 108.5 . . ?
N1 C3 C4 110.3(4) . . ?
N1 C3 H3A 109.6 . . ?
C4 C3 H3A 109.6 . . ?
N1 C3 H3B 109.6 . . ?
C4 C3 H3B 109.6 . . ?
H3A C3 H3B 108.1 . . ?
O1 C4 C3 111.2(4) . . ?
O1 C4 H4A 109.4 . . ?
C3 C4 H4A 109.4 . . ?
O1 C4 H4B 109.4 . . ?
C3 C4 H4B 109.4 . . ?
H4A C4 H4B 108.0 . . ?
C8 O2 C5 110.4(3) . . ?
C6 N2 C7 110.6(3) . . ?
C6 N2 H2A 111(3) . . ?
C7 N2 H2A 105(3) . . ?
C6 N2 H2B 109(3) . . ?
C7 N2 H2B 113(4) . . ?
H2A N2 H2B 108(5) . . ?
O2 C5 C6 111.6(4) . . ?
O2 C5 H5A 109.3 . . ?
C6 C5 H5A 109.3 . . ?
O2 C5 H5B 109.3 . . ?
C6 C5 H5B 109.3 . . ?
H5A C5 H5B 108.0 . . ?
N2 C6 C5 109.7(4) . . ?
N2 C6 H6A 109.7 . . ?
C5 C6 H6A 109.7 . . ?
N2 C6 H6B 109.7 . . ?
C5 C6 H6B 109.7 . . ?
H6A C6 H6B 108.2 . . ?
N2 C7 C8 108.2(4) . . ?
N2 C7 H7A 110.1 . . ?
C8 C7 H7A 110.1 . . ?
N2 C7 H7B 110.1 . . ?
C8 C7 H7B 110.1 . . ?
H7A C7 H7B 108.4 . . ?
O2 C8 C7 111.2(4) . . ?
O2 C8 H8A 109.4 . . ?
C7 C8 H8A 109.4 . . ?
O2 C8 H8B 109.4 . . ?
C7 C8 H8B 109.4 . . ?
H8A C8 H8B 108.0 . . ?
 
loop_
 _geom_torsion_atom_site_label_1
 _geom_torsion_atom_site_label_2
 _geom_torsion_atom_site_label_3
 _geom_torsion_atom_site_label_4
 _geom_torsion
 _geom_torsion_site_symmetry_1
 _geom_torsion_site_symmetry_2
 _geom_torsion_site_symmetry_3
 _geom_torsion_site_symmetry_4
 _geom_torsion_publ_flag
C4 O1 C1 C2 61.6(5) . . . . ?
C3 N1 C2 C1 55.3(5) . . . . ?
O1 C1 C2 N1 -58.9(5) . . . . ?
C2 N1 C3 C4 -54.7(5) . . . . ?
C1 O1 C4 C3 -59.1(5) . . . . ?
N1 C3 C4 O1 55.5(5) . . . . ?
C8 O2 C5 C6 59.5(5) . . . . ?
C7 N2 C6 C5 55.4(5) . . . . ?
O2 C5 C6 N2 -56.6(5) . . . . ?
C6 N2 C7 C8 -56.2(5) . . . . ?
C5 O2 C8 C7 -61.1(5) . . . . ?
N2 C7 C8 O2 59.1(5) . . . . ?
 
loop_
 _geom_hbond_atom_site_label_D 
 _geom_hbond_atom_site_label_H 
 _geom_hbond_atom_site_label_A 
 _geom_hbond_distance_DH 
 _geom_hbond_distance_HA 
 _geom_hbond_distance_DA 
 _geom_hbond_angle_DHA 
 _geom_hbond_site_symmetry_A 
 _geom_hbond_publ_flag
N1 H1A Cl1  0.90(6) 2.71(5) 3.394(4) 133(4) . yes
N1 H1A Cl5  0.90(6) 2.65(5) 3.402(4) 141(4) . yes
N1 H1B Cl1  0.93(6) 2.34(6) 3.175(4) 149(4) 4 yes
C1 H1C Cl1  0.99 2.99 3.679(5) 127.7 . yes
C1 H1D Cl1  0.99 2.95 3.519(5) 117.8 4_455 yes
C1 H1D Cl3  0.99 2.96 3.603(5) 123.4 1_545 yes
C1 H1D Cl5  0.99 2.78 3.517(5) 131.8 4_455 yes
C2 H2C Cl3  0.99 2.93 3.827(5) 150.6 4 yes
C3 H3B Cl2  0.99 2.97 3.759(5) 137.2 1_545 yes
C4 H4A Cl2  0.99 2.93 3.437(4) 112.5 3_645 yes
N2 H2A Cl3  0.95(5) 2.37(5) 3.294(4) 165(5) . yes
N2 H2B Cl1  0.864(13) 2.73(4) 3.347(4) 129(4) 4_465 yes
N2 H2B O1  0.864(13) 2.38(5) 2.811(5) 111(4) 1_565 yes
C5 H5A Cl2  0.99 2.88 3.569(5) 127.5 . yes
C5 H5A Cl4  0.99 2.84 3.766(5) 155.9 . yes
C5 H5B Cl1  0.99 2.75 3.638(4) 149.9 2_565 yes
C6 H6A Cl4  0.99 2.92 3.799(5) 148.3 3 yes
C6 H6B Cl2  0.99 2.99 3.613(5) 122.3 . yes
C6 H6B Cl5  0.99 2.89 3.587(5) 128.3 3_655 yes
C7 H7A Cl1  0.99 2.95 3.469(5) 113.4 4_465 yes
C7 H7A Cl3  0.99 2.92 3.833(5) 154.4 4_465 yes
C8 H8A Cl5  0.99 2.90 3.754(5) 144.7 1_455 yes
 
_refine_diff_density_max    0.795
_refine_diff_density_min   -0.761
_refine_diff_density_rms    0.118

_shelx_res_file
;
TITL 1_a.res in P2(1)2(1)2(1)
    x.res
    created by SHELXL-2018/3 at 18:17:58 on 13-Jun-2024
REM Old TITL
REM SHELXT solution in P2(1)2(1)2(1)
REM R1 0.038, Rweak 0.021, Alpha 0.007, Orientation as input
REM Flack x = -0.023 ( 0.016 ) from Parsons' quotients
REM Formula found by SHELXT: C9 N2 O Cl5 Sb
CELL 0.71073 9.0378 10.1349 17.8262 90 90 90
ZERR 4 0.0004 0.0004 0.0006 0 0 0
LATT -1
SYMM 0.5-X,-Y,0.5+Z
SYMM -X,0.5+Y,0.5-Z
SYMM 0.5+X,0.5-Y,-Z
SFAC C H N O Cl Sb
UNIT 32 80 8 8 20 4
L.S. 10
PLAN  37
CONF
BOND $H
list 4
size 0.22 0.22 0.21
temp -173.15
twin

MORE -1
fmap 2
ACTA
htab
dfix 0.87 0.01 n2 h2b
HTAB N1 Cl1
HTAB N1 Cl5
EQIV $1 x+1/2, -y+1/2, -z
HTAB N1 Cl1_$1
HTAB C1 Cl1
EQIV $2 x-1/2, -y+1/2, -z
HTAB C1 Cl1_$2
EQIV $3 x, y-1, z
HTAB C1 Cl3_$3
HTAB C1 Cl5_$2
HTAB C2 Cl3_$1
HTAB C3 Cl2_$3
EQIV $4 -x+1, y-1/2, -z+1/2
HTAB C4 Cl2_$4
HTAB N2 Cl3
EQIV $5 x-1/2, -y+3/2, -z
HTAB N2 Cl1_$5
EQIV $6 x, y+1, z
HTAB N2 O1_$6
HTAB C5 Cl2
HTAB C5 Cl4
EQIV $7 -x+1/2, -y+1, z+1/2
HTAB C5 Cl1_$7
EQIV $8 -x, y+1/2, -z+1/2
HTAB C6 Cl4_$8
HTAB C6 Cl2
EQIV $9 -x+1, y+1/2, -z+1/2
HTAB C6 Cl5_$9
HTAB C7 Cl1_$5
HTAB C7 Cl3_$5
EQIV $10 x-1, y, z
HTAB C8 Cl5_$10
eqiv $11 1/2+x, 3/2-y, -z
bind sb1 cl3_$11

WGHT    0.026000
BASF  -0.02199
FVAR       0.41005
mole 1
SB1   6    0.417111    0.591730    0.071911    11.00000    0.01035    0.01109 =
         0.01126    0.00044    0.00034   -0.00022
CL1   5    0.394576    0.392688   -0.043842    11.00000    0.01288    0.01537 =
         0.01348    0.00013    0.00007    0.00026
CL2   5    0.447918    0.741102    0.178403    11.00000    0.01924    0.01526 =
         0.01554   -0.00356   -0.00236    0.00115
CL3   5    0.173950    0.742889    0.018616    11.00000    0.01776    0.01822 =
         0.01849    0.00047   -0.00024    0.00197
CL4   5    0.228031    0.462760    0.133247    11.00000    0.01493    0.01520 =
         0.01910    0.00180    0.00471   -0.00107
CL5   5    0.604582    0.439588    0.129042    11.00000    0.01606    0.01592 =
         0.01549   -0.00046   -0.00306    0.00227
mole 2
O1    4    0.285728    0.033881    0.120914    11.00000    0.01335    0.01684 =
         0.01526    0.00238    0.00068   -0.00488
N1    3    0.545235    0.136822    0.052322    11.00000    0.01171    0.01274 =
         0.02221    0.00370    0.00268   -0.00051
H1A   2    0.527800    0.224530    0.053551    11.00000   -1.20000
H1B   2    0.637075    0.121549    0.030989    11.00000   -1.20000
C1    1    0.282881    0.081426    0.045947    11.00000    0.01476    0.01724 =
         0.01552    0.00213   -0.00129    0.00053
AFIX  23
H1C   2    0.256750    0.176288    0.046132    11.00000   -1.20000
H1D   2    0.205677    0.033677    0.017395    11.00000   -1.20000
AFIX   0
C2    1    0.431335    0.063177    0.007403    11.00000    0.01926    0.01727 =
         0.01530    0.00005   -0.00035   -0.00009
AFIX  23
H2C   2    0.457007   -0.031691    0.005006    11.00000   -1.20000
H2D   2    0.427187    0.098204   -0.044397    11.00000   -1.20000
AFIX   0
C3    1    0.544519    0.092599    0.132320    11.00000    0.01479    0.02153 =
         0.02168    0.00269   -0.00573   -0.00316
AFIX  23
H3A   2    0.614362    0.147210    0.161755    11.00000   -1.20000
H3B   2    0.577613   -0.000371    0.135299    11.00000   -1.20000
AFIX   0
C4    1    0.391499    0.104825    0.164911    11.00000    0.01453    0.02040 =
         0.01435   -0.00088   -0.00121   -0.00548
AFIX  23
H4A   2    0.391385    0.069971    0.216792    11.00000   -1.20000
H4B   2    0.363084    0.199093    0.166981    11.00000   -1.20000
AFIX   0
mole 3
O2    4   -0.057098    0.678623    0.260594    11.00000    0.01949    0.01547 =
         0.01722    0.00438    0.00118   -0.00422
N2    3    0.034674    0.891649    0.166993    11.00000    0.01419    0.01088 =
         0.01642    0.00292    0.00172   -0.00315
H2A   2    0.088880    0.842760    0.130624    11.00000   -1.20000
H2B   2    0.039832    0.974085    0.155018    11.00000   -1.20000
C5    1    0.091305    0.727897    0.264049    11.00000    0.01538    0.01518 =
         0.02023    0.00562    0.00137    0.00453
AFIX  23
H5A   2    0.154644    0.676325    0.229505    11.00000   -1.20000
H5B   2    0.130194    0.716220    0.315542    11.00000   -1.20000
AFIX   0
C6    1    0.098693    0.872234    0.242955    11.00000    0.01566    0.01442 =
         0.01319   -0.00034   -0.00272   -0.00066
AFIX  23
H6A   2    0.042860    0.925321    0.279996    11.00000   -1.20000
H6B   2    0.202923    0.902267    0.243417    11.00000   -1.20000
AFIX   0
C7    1   -0.119886    0.837876    0.163602    11.00000    0.01248    0.01728 =
         0.01857    0.00348   -0.00393   -0.00103
AFIX  23
H7A   2   -0.159452    0.846092    0.112026    11.00000   -1.20000
H7B   2   -0.185119    0.888000    0.197929    11.00000   -1.20000
AFIX   0
C8    1   -0.115072    0.693284    0.186772    11.00000    0.01917    0.01764 =
         0.02094    0.00158   -0.00216   -0.00664
AFIX  23
H8A   2   -0.216212    0.655927    0.184831    11.00000   -1.20000
H8B   2   -0.052592    0.643490    0.151004    11.00000   -1.20000

AFIX   0
HKLF 4


REM  1_a.res in P2(1)2(1)2(1)
REM wR2 = 0.0572, GooF = S = 1.026, Restrained GooF = 1.026 for all data
REM R1 = 0.0274 for 3613 Fo > 4sig(Fo) and 0.0322 for all 3907 data
REM 176 parameters refined using 1 restraints

END

WGHT      0.0260      0.0000

REM Instructions for potential hydrogen bonds
HTAB N1 Cl1
HTAB N1 Cl5
HTAB N1 Cl1_$1
HTAB C1 Cl1
HTAB C1 Cl1_$2
HTAB C1 Cl3_$3
HTAB C1 Cl5_$2
HTAB C2 Cl3_$1
HTAB C3 Cl2_$3
HTAB C4 Cl2_$4
HTAB N2 Cl3
HTAB N2 Cl1_$5
HTAB N2 O1_$6
HTAB N2 O2_$8
HTAB C5 Cl2
HTAB C5 Cl4
HTAB C5 Cl1_$7
HTAB C6 Cl4_$8
HTAB C6 Cl2
HTAB C6 Cl5_$9
HTAB C7 Cl1_$5
HTAB C7 Cl3_$5
HTAB C8 Cl5_$10

REM Highest difference peak  0.795,  deepest hole -0.761,  1-sigma level  0.118
Q1    1   0.4140  0.6128  0.1204  11.00000  0.05    0.79
Q2    1   0.4163  0.5884  0.0234  11.00000  0.05    0.74
Q3    1   0.4255  0.7376  0.1279  11.00000  0.05    0.71
Q4    1   0.4147  0.5200  0.0973  11.00000  0.05    0.64
Q5    1   0.4225  0.4399  0.0198  11.00000  0.05    0.61
Q6    1   0.2624  0.6482  0.0730  11.00000  0.05    0.58
Q7    1   0.2729  0.5358  0.0714  11.00000  0.05    0.53
Q8    1   0.5979  0.3642  0.1391  11.00000  0.05    0.52
Q9    1   0.4187  0.4439  0.1236  11.00000  0.05    0.52
Q10   1   0.3681  0.7299  0.0774  11.00000  0.05    0.49
Q11   1   0.5573  0.6520  0.0671  11.00000  0.05    0.49
Q12   1   0.3608  0.4606  0.0719  11.00000  0.05    0.48
Q13   1   0.3615  0.6077  0.1649  11.00000  0.05    0.48
Q14   1   0.4417  0.6582  0.1528  11.00000  0.05    0.47
Q15   1   0.4744  0.7300  0.0805  11.00000  0.05    0.46
Q16   1   0.4096  0.7438  0.0162  11.00000  0.05    0.46
Q17   1   0.5536  0.5380  0.0726  11.00000  0.05    0.45
Q18   1   0.4751  0.4506  0.0729  11.00000  0.05    0.44
Q19   1   0.2092  0.6468  0.0215  11.00000  0.05    0.44
Q20   1   0.3641  0.5891 -0.0198  11.00000  0.05    0.44
Q21   1   0.1876  0.4732  0.0685  11.00000  0.05    0.44
Q22   1   0.4245  0.1428 -0.0198  11.00000  0.05    0.43
Q23   1   0.3378  0.4005  0.0127  11.00000  0.05    0.43
Q24   1   0.5843  0.6931  0.1791  11.00000  0.05    0.41
Q25   1   0.1831  0.7052  0.0667  11.00000  0.05    0.41
Q26   1   0.2553  0.0043  0.0043  11.00000  0.05    0.41
Q27   1   0.2022  0.5933  0.0710  11.00000  0.05    0.41
Q28   1   0.4259  0.7970  0.2588  11.00000  0.05    0.40
Q29   1   0.3827  0.4129 -0.0967  11.00000  0.05    0.40
Q30   1   0.2205  0.9195  0.3202  11.00000  0.05    0.39
Q31   1   0.2872  0.7810  0.1738  11.00000  0.05    0.39
Q32   1   0.4741  0.6068  0.1658  11.00000  0.05    0.38
Q33   1   0.3435  0.7981  0.0104  11.00000  0.05    0.38
Q34   1   0.4674  0.8177  0.1459  11.00000  0.05    0.38
Q35   1   0.1318  0.6036  0.0213  11.00000  0.05    0.38
Q36   1   0.2883  0.6830  0.1956  11.00000  0.05    0.38
Q37   1   0.4030  0.4331  0.1773  11.00000  0.05    0.37
;
_shelx_res_checksum   57794

_shelx_hkl_file
;
   0   0   2 2493.63   79.21
   0   0   3    1.35    5.25
   0   0   4  793.93   32.87
   0   0   5   -3.79   11.33
   0   0  -6   49.42   10.69
   0   0   6   51.79   12.07
   0   0  -7    4.81    9.13
   0   0   7   17.02   11.63
   0   0   8  571.93   32.20
   0   0  -8  579.99   30.72
   0   0   9    9.58   12.84
   0   0  -9    6.02   10.89
   0   0  10 2381.43   95.54
   0   0 -10 2654.91   94.47
   0   0 -11    7.12   11.39
   0   0  11   -6.64   14.71
   0   0  12  166.86   24.58
   0   0 -12  192.88   21.24
   0   0 -13   16.01   15.10
   0   0  13   23.15   19.54
   0   0  14  508.35   39.28
   0   0 -14  469.19   33.50
   0   0 -15   -5.28   16.64
   0   0  15   43.27   23.57
   0   0  16 2278.78   98.78
   0   0 -16 2296.70   93.02
   0   0  17    9.51   19.43
   0   0  18  146.16   26.55
   0   0  19   30.87   22.19
   0   0  20 1884.00   89.99
   0   0  21   -2.02   15.31
   0   0  22   21.31   17.39
   0   0  23    8.97   17.57
   0   0  24   68.20   21.82
   0  -1   0    1.62    1.56
   0   1   0    2.09    1.62
   0   1   1 1180.09   34.70
   0   1   1 1066.52   34.83
   0  -1  -1 1119.95   36.24
   0   1   2 1703.14   53.25
   0   1   3  126.51    6.16
   0   1  -3  116.96    5.68
   0   1   4 1374.13   49.09
   0   1   4 1322.80   42.16
   0   1  -4 1324.34   41.59
   0   1  -5  415.12   23.31
   0   1   5  377.40   21.80
   0   1   5  368.64   13.70
   0   1  -6  709.98   23.83
   0   1   6  706.35   23.83
   0   1   6  758.78   34.24
   0   1  -6  769.51   35.12
   0  -1   6  750.97   32.63
   0   1   7  394.31   13.99
   0   1  -7  384.44   14.01
   0  -1   7  372.23   22.73
   0   1  -7  410.64   25.53
   0   1   7  380.03   24.71
   0  -1   8 1491.07   59.11
   0   1  -8 1536.69   61.59
   0   1   8 1423.14   60.95
   0  -1   9  736.05   36.72
   0   1   9  654.78   37.85
   0   1  -9  672.82   37.16
   0  -1  10 1060.39   49.17
   0   1  10  994.10   51.55
   0  -1  11 3171.74  117.15
   0   1  11 3265.55  121.44
   0   1 -11 3263.70  119.27
   0  -1  12 1087.60   53.31
   0   1  12 1144.27   57.97
   0   1 -12 1051.50   53.67
   0   1 -13  733.66   42.79
   0   1  13  591.97   43.75
   0  -1  13  687.10   41.15
   0   1 -14  129.28   22.30
   0   1  14  134.78   27.35
   0  -1  14  101.06   22.48
   0   1  15  175.49   30.74
   0   1 -15  148.17   23.28
   0   1  16 2889.01  119.03
   0   1 -16 2765.15  111.44
   0   1 -17   52.16   18.85
   0   1  17   51.29   23.84
   0   1 -18 1870.72   84.05
   0   1  18 1946.42   92.69
   0   1  19  470.46   44.14
   0   1  19  409.26   33.10
   0   1 -19  392.72   34.37
   0   1  20   -8.29   15.45
   0   1  21  829.89   50.25
   0  -1  22  262.90   27.47
   0   1  22  241.53   29.81
   0   1  23  299.36   32.38
   0  -1  23  223.72   27.26
   0   1  24  168.01   26.99
   0  -2   0  863.92   30.10
   0   2   0  814.39   29.06
   0  -2   1 1272.72   41.20
   0   2   1 1185.81   41.36
   0  -2  -1 1266.39   43.29
   0  -2  -2 1520.26   53.97
   0   2   2 1510.94   51.18
   0   2   2 1640.78   50.76
   0   2   3 6232.34  199.55
   0   2   3 6616.33  195.99
   0   2   3 6275.35  195.37
   0   2  -3 6334.78  195.00
   0   2   4 4920.91  154.42
   0   2  -4 5065.05  153.93
   0   2   4 5047.61  159.56
   0   2  -5 9632.54  288.74
   0   2   5 9360.82  289.35
   0   2   6 1473.46   55.70
   0   2  -6 1359.95   45.87
   0   2   6 1444.19   46.83
   0   2  -6 1522.44   55.95
   0   2   7 1136.58   49.64
   0   2   7 1156.38   39.37
   0   2  -7 1280.14   50.89
   0   2   8  298.79   23.09
   0   2  -8  253.49   12.10
   0   2   8  255.66   12.23
   0   2  -8  258.03   22.32
   0   2  -9 1522.18   63.74
   0   2   9 1575.85   64.58
   0   2  -9 1419.15   47.83
   0   2   9 1427.06   47.84
   0   2 -10  289.53   13.17
   0   2  10  276.68   13.12
   0   2 -10  328.64   27.52
   0   2  10  320.04   27.74
   0   2  11 1804.83   79.98
   0   2 -11 1862.62   78.95
   0   2  12  616.33   43.67
   0   2 -12  768.01   45.10
   0   2 -13  170.74   25.01
   0   2  13  199.09   29.65
   0   2  14 1666.79   80.43
   0   2 -14 1587.74   75.57
   0   2 -15   30.87   19.01
   0   2  15    5.31   23.68
   0   2 -16  314.36   32.01
   0   2  16  329.89   37.48
   0   2  16  328.88   28.78
   0   2  17  224.53   25.11
   0   2 -17  261.40   29.62
   0   2  17  215.00   34.62
   0   2  18   40.25   17.66
   0   2  18   12.55   24.95
   0   2 -18   26.14   18.26
   0   2  19  161.50   24.11
   0   2  19  196.01   35.57
   0   2 -19  170.47   26.47
   0   2  20   80.64   20.50
   0   2 -20   69.76   20.62
   0   2  21   -2.36   16.75
   0   2 -21    9.59   16.43
   0   2  22  -12.34   18.93
   0   2 -22   -9.72   18.10
   0   2  23  197.16   29.01
   0   2  24  213.03   30.53
   0   3   0    0.42    6.14
   0   3   0    2.31    6.59
   0  -3   0    1.97    7.24
   0  -3  -1 1388.81   49.66
   0   3   1 1360.96   47.54
   0  -3   1 1424.11   47.92
   0  -3  -1 1346.65   45.32
   0  -3  -2  695.21   25.08
   0   3   2  675.69   26.38
   0  -3   2  715.03   25.98
   0   3  -3  404.29   17.39
   0   3   3  371.38   17.50
   0   3   3  359.43   16.30
   0   3   4   47.91    6.93
   0   3  -4   48.82    6.53
   0   3   4   46.17    6.80
   0   3   5 2772.98   93.97
   0   3   5 2730.14   88.31
   0   3   5 2680.02   87.33
   0   3  -5 2669.13   86.57
   0   3   6   62.38   11.82
   0   3   6   61.34    7.14
   0   3  -6   60.92    6.83
   0   3   7 8795.43  264.16
   0   3  -7 8436.76  263.02
   0   3   7 8562.35  274.00
   0   3   8  320.86   23.23
   0   3   8  344.22   25.32
   0   3   8  322.15   15.74
   0   3  -8  335.91   24.58
   0   3  -9  660.99   27.07
   0   3   9  687.80   27.34
   0   3   9  674.66   36.60
   0   3   9  666.82   38.44
   0   3   9  720.36   27.07
   0   3  -9  721.16   39.29
   0   3 -10  422.42   32.65
   0   3  10  436.96   28.86
   0   3  10  472.56   33.28
   0   3  10  467.94   20.50
   0   3 -10  445.51   20.04
   0   3  11  846.77   43.83
   0   3 -11  938.41   50.11
   0   3  11  893.37   50.14
   0   3 -11  817.16   32.06
   0   3  11  839.45   32.31
   0   3  12  352.79   27.90
   0   3 -12  320.86   16.54
   0   3  12  315.20   16.53
   0   3  12  386.11   35.28
   0   3 -12  294.69   32.20
   0   3  13 4553.21  163.71
   0   3  13 4795.98  174.56
   0   3 -13 4824.87  172.42
   0   3  14   24.77   17.49
   0   3 -14   55.88   24.35
   0   3  14   15.79   22.81
   0   3  15  526.45   34.46
   0   3  15  428.55   41.02
   0   3 -15  467.42   38.67
   0   3  15  369.38   14.09
   0   3  16  119.06   21.27
   0   3  16  114.55   27.66
   0   3 -16  118.40   25.73
   0   3  17   12.53   14.82
   0   3  17   -3.21   24.96
   0   3 -17   -2.57   17.94
   0   3  18   44.12   19.14
   0   3  18   23.62   25.35
   0   3 -18   20.95   20.14
   0   3  19    9.26   16.83
   0   3 -19   31.69   19.83
   0   3 -20  156.09   26.87
   0   3  20  120.73   23.86
   0   3 -21  803.83   54.28
   0   3  21  866.72   53.92
   0   3 -22   13.01   19.97
   0   3  22   10.38   19.93
   0   3  23 1199.06   67.67
   0   3 -23 1181.94   66.69
   0   4   0 1497.68   54.65
   0  -4   0 1577.28   55.66
   0   4   1  223.99   14.42
   0   4   1  203.93   14.78
   0  -4  -1  251.34   12.23
   0  -4   1  234.21   14.65
   0  -4  -1  240.98   16.32
   0   4   2  920.18   37.01
   0  -4   2 1029.54   37.35
   0  -4  -2  984.61   35.15
   0  -4  -2  974.36   40.27
   0  -4  -3 2956.93  101.48
   0   4  -3 2903.71   97.05
   0   4   3 2872.37   97.16
   0  -4   3 3120.54   96.92
   0  -4  -3 3004.56   96.33
   0   4   4   10.03    5.76
   0   4   4    7.22    6.98
   0   4  -4   10.33    6.08
   0   4  -5 2600.89   85.87
   0   4   5 2643.67   86.52
   0   4   5 2597.81   85.85
   0   4   6 3231.55  104.81
   0   4  -6 3279.95  104.16
   0   4   6 3150.40  105.14
   0   4  -7  203.74   12.58
   0   4   7  232.08   14.04
   0   4   7  201.03   14.31
   0   4   7  187.62   19.28
   0   4   8 2474.45   88.51
   0   4   8 2676.88   86.51
   0   4  -8 2586.05   85.15
   0   4   8 2722.62   97.71
   0   4   9 1860.58   75.18
   0   4  -9 1844.57   63.52
   0   4   9 1785.90   63.28
   0   4   9 1762.73   62.06
   0   4   9 1770.32   73.35
   0   4  10 1334.04   59.17
   0   4 -10 1277.30   47.31
   0   4  10 1223.22   47.04
   0   4  10 1357.73   61.16
   0   4 -10 1215.68   58.98
   0   4  11 1126.65   55.98
   0   4 -11 1254.18   61.22
   0   4  11 1282.13   61.95
   0   4 -11 1151.92   44.71
   0   4  11 1219.74   45.39
   0   4  12  156.12   25.83
   0   4 -12  169.49   27.45
   0   4 -12  136.34   12.74
   0   4  12  126.70   12.48
   0   4  12  162.89   22.35
   0   4 -13   27.84   22.59
   0   4  13   11.25   16.97
   0   4  13   18.51    8.92
   0   4 -13   25.56    8.97
   0   4  13   -9.83   20.84
   0   4  14  454.57   41.60
   0   4 -14  525.02   42.28
   0   4 -14  486.31   23.47
   0   4  14  474.71   23.58
   0   4  14  513.49   37.56
   0   4  15  291.20   35.31
   0   4  15  305.22   30.05
   0   4  16   13.06   16.94
   0   4  16    3.14   21.56
   0   4 -16    2.71   20.07
   0   4  17    0.93    4.28
   0   4 -17   -4.68    5.23
   0   4  17    6.83   16.17
   0   4  17   13.35   24.08
   0   4 -17    8.41   21.18
   0   4  18    7.12   16.43
   0   4 -18  -17.12   20.76
   0   4  19  174.41   27.05
   0   4 -19  241.59   32.78
   0   4  20    5.10   16.32
   0   4 -20    8.66   19.41
   0   4  21  129.03   25.37
   0   4 -21   86.06   24.35
   0   4 -22  232.24   32.97
   0   4  22  220.43   31.03
   0   4 -23  377.08   38.63
   0   4 -24  160.21   27.68
   0  -5   0    0.82    8.02
   0  -5  -1   61.51    7.49
   0   5   1   69.76   10.16
   0  -5   1   71.22   10.36
   0   5   1   48.05   10.14
   0  -5  -1   76.14   11.81
   0   5   2  368.06   21.98
   0  -5  -2  347.11   17.15
   0   5   2  337.31   19.20
   0  -5   2  364.12   19.57
   0  -5  -2  350.85   22.16
   0   5   3 1521.38   59.73
   0  -5   3 1518.40   55.27
   0  -5  -3 1592.57   54.16
   0   5   3 1474.36   55.51
   0   5  -3 1543.47   55.56
   0  -5  -3 1528.12   59.68
   0  -5   4 2263.91   75.78
   0   5  -4 2208.93   76.18
   0   5   4 2177.30   76.34
   0   5  -5  671.12   29.33
   0   5   5  684.35   29.91
   0   5   5  702.47   28.72
   0   5   6   12.39    7.94
   0   5  -6    0.63    7.08
   0   5   6    7.33    7.77
   0   5   7 1166.58   45.85
   0   5  -7 1246.90   45.90
   0   5   7 1257.97   46.69
   0   5   8 2162.58   77.27
   0   5   8 2122.06   86.20
   0   5   8 2281.72   77.12
   0   5  -8 2274.40   76.08
   0   5   9  909.05   37.70
   0   5   9  987.01   48.37
   0   5  -9  922.24   39.28
   0   5   9  926.58   39.23
   0   5   9  930.26   39.58
   0   5  10 1606.83   69.23
   0   5  10 1529.16   69.47
   0   5 -10 1570.15   58.01
   0   5  10 1522.76   57.73
   0   5  10 1502.10   56.09
   0   5  10 1513.23   58.98
   0   5  11 1068.67   45.98
   0   5  11  979.00   55.01
   0   5  11 1048.93   42.72
   0   5 -11 1058.13   42.77
   0   5  11  998.54   53.47
   0   5 -11 1000.39   54.40
   0   5  12 1254.76   53.36
   0   5  12 1141.22   59.64
   0   5  12 1259.74   65.01
   0   5 -12 1236.31   48.55
   0   5  12 1211.41   48.60
   0   5 -12 1275.86   64.72
   0   5  13   59.57   22.41
   0   5  13   62.89   15.64
   0   5 -13   60.77   23.42
   0   5  13   59.17   11.18
   0   5 -13   39.02   10.56
   0   5  13   66.95   18.72
   0   5  14   89.53   20.66
   0   5 -14   94.32   23.87
   0   5 -14   60.47   10.49
   0   5  14   59.64   11.15
   0   5  14   73.45   23.66
   0   5  15  200.02   26.15
   0   5  15  203.63   31.69
   0   5 -15  212.42   31.09
   0   5 -15  168.97   15.15
   0   5  15  180.59   15.37
   0   5  16 1188.93   63.18
   0   5  16 1144.01   70.90
   0   5 -16 1214.56   70.05
   0   5 -17   14.82   22.59
   0   5  17   16.93   17.58
   0   5  18 1261.13   68.31
   0   5 -18 1330.25   74.75
   0   5 -19   -9.29   21.21
   0   5 -19   -2.76    3.53
   0   5  19  -12.96   18.40
   0   5 -20  274.98   35.60
   0   5  20  249.76   31.48
   0   5 -21   40.00   26.09
   0   5  21   55.38   22.64
   0   5 -22   94.02   27.02
   0   5 -23  151.12   29.58
   0  -6   0 9408.55  296.68
   0  -6   1   46.90   10.52
   0   6   1   58.48   12.11
   0  -6  -1   51.02    8.07
   0  -6  -1   34.78   10.51
   0   6   1   73.27   11.95
   0  -6  -2 2546.04   84.70
   0   6   2 2557.56   88.18
   0   6   2 2462.00   90.95
   0  -6   2 2570.49   88.82
   0  -6  -2 2615.16   92.32
   0  -6   3 2424.81   83.19
   0   6   3 2367.99   87.33
   0   6  -3 2323.96   82.61
   0   6   3 2264.20   82.71
   0  -6  -3 2476.94   80.83
   0  -6  -3 2415.52   87.66
   0   6  -4   35.17    9.64
   0   6   4   36.82   10.09
   0  -6   4   28.46    9.63
   0   6   4   31.21   11.95
   0  -6  -4   11.23    8.44
   0   6  -5    9.27    8.79
   0   6   5   15.58    9.19
   0  -6   5   19.62    9.16
   0   6   5   12.05   11.81
   0   6   6  279.45   17.58
   0  -6   6  300.01   17.99
   0   6  -6  265.91   17.97
   0   6   6  277.34   19.09
   0   6   7    6.61    9.67
   0   6  -7    0.75    8.73
   0   6   7   -1.41    8.37
   0   6   8 1669.11   60.26
   0   6   8 1619.84   60.84
   0   6  -8 1625.15   59.73
   0   6  -9   71.44   13.54
   0   6   9   44.68   11.98
   0   6   9   84.57   12.77
   0   6   9   54.42   12.23
   0   6  10   62.80   12.92
   0   6 -10   80.94   13.64
   0   6  10   72.33   12.88
   0   6  10   91.19   21.24
   0   6  10   74.24   12.50
   0   6  11   64.74   13.67
   0   6  11   79.79   20.73
   0   6  11   60.98   19.94
   0   6 -11   74.06   13.04
   0   6  11   64.53   13.54
   0   6  12  341.78   23.84
   0   6  12  346.20   31.54
   0   6 -12  341.46   33.28
   0   6 -12  345.20   22.72
   0   6  12  375.44   23.78
   0   6  12  293.60   31.98
   0   6  13 1257.67   53.96
   0   6  13 1275.04   64.62
   0   6 -13 1204.03   64.74
   0   6 -13 1219.93   50.83
   0   6  13 1226.53   51.20
   0   6  13 1237.24   66.90
   0   6  14  594.11   34.05
   0   6 -14  552.31   43.40
   0   6 -14  519.52   29.18
   0   6  14  587.13   30.69
   0   6  14  560.29   41.68
   0   6  14  532.18   44.23
   0   6 -15   -3.98    9.96
   0   6  15  -11.54   10.85
   0   6 -15  -27.63   24.88
   0   6  15   -9.51   19.54
   0   6  15   -1.51   14.38
   0   6  16  471.23   39.61
   0   6 -16  503.57   43.66
   0   6  16  534.23   34.77
   0   6  16  412.65   26.10
   0   6 -16  445.43   25.85
   0   6 -17   73.72   26.38
   0   6  17   81.05   19.49
   0   6  17   36.10   19.14
   0   6 -18   76.27   25.30
   0   6  18   75.89   19.35
   0   6  18   13.35   19.16
   0   6 -19    3.24   23.34
   0   6  19    8.28   19.08
   0   6  19    8.37   18.15
   0   6 -20 1141.16   74.30
   0   6  20 1208.11   70.56
   0   6 -21  116.96   29.92
   0   6 -22   99.34   30.05
   0   6 -23   25.06   24.74
   0  -7   0    2.29   11.87
   0  -7  -1 2522.92   84.18
   0  -7   1 2464.04   89.99
   0  -7  -1 2629.15   92.56
   0   7   1 2410.52   88.35
   0   7   2 1750.31   69.84
   0   7   2 1720.16   66.68
   0  -7  -2 1828.43   63.33
   0  -7  -2 1727.40   70.11
   0  -7   2 1880.47   68.38
   0  -7  -3  186.49   15.51
   0  -7   3  218.89   17.91
   0   7   3  223.86   18.43
   0   7  -3  215.15   17.99
   0   7   3  216.19   20.68
   0   7   4  537.15   28.69
   0   7  -4  542.43   28.33
   0  -7   4  517.54   28.00
   0  -7  -4  530.94   26.70
   0   7   4  526.75   32.17
   0   7   5  345.12   27.85
   0  -7   5  402.64   23.04
   0   7  -5  348.41   22.54
   0   7   5  339.73   23.04
   0  -7   6   40.62   11.07
   0   7   6   34.65   16.32
   0   7   6   42.21   12.50
   0   7  -6   39.55   11.50
   0  -7   7   72.21   11.97
   0   7   7   83.91   19.48
   0   7   7   52.83   12.67
   0   7  -7   68.62   12.64
   0   7  -8   30.02   10.57
   0   7   8   22.22   11.95
   0   7   8   42.69   11.52
   0  -7   8   33.32   11.05
   0   7  -8   16.97   11.98
   0   7   8   26.34   12.74
   0   7   9    7.78   10.89
   0  -7   9   -1.57    8.98
   0   7   9    0.85    9.69
   0   7  -9   -4.83   11.95
   0   7   9   -2.39   11.44
   0   7  10  397.50   23.84
   0   7  10  431.34   27.18
   0   7 -10  435.06   27.44
   0   7  11  191.80   17.57
   0   7 -11  200.05   19.11
   0   7  11  228.71   20.39
   0   7  12  206.93   18.58
   0   7  12  182.85   26.06
   0   7  12  178.67   26.41
   0   7  12  183.93   18.77
   0   7 -12  198.53   18.68
   0   7  13  842.93   51.53
   0   7 -13  748.64   49.94
   0   7  13  855.88   40.33
   0   7  13  817.00   40.61
   0   7 -13  806.62   39.92
   0   7  14   36.66   20.62
   0   7 -14   51.02   22.64
   0   7 -14   35.22   13.00
   0   7  14   35.57   13.22
   0   7  14   43.03   13.35
   0   7  15 1046.88   61.29
   0   7  15 1046.93   47.94
   0   7 -15 1006.35   46.88
   0   7 -15  962.19   61.26
   0   7  15 1107.91   50.28
   0   7  16  249.47   21.51
   0   7 -16  242.28   20.66
   0   7  16  269.95   33.28
   0   7  16  300.02   26.75
   0   7 -16  262.05   35.99
   0   7  17  136.04   17.39
   0   7 -17  128.35   16.19
   0   7 -17  151.05   30.79
   0   7  17  137.22   26.81
   0   7  17  166.68   22.01
   0   7  18  808.53   46.45
   0   7 -18  700.32   56.60
   0   7  18  727.35   53.20
   0   7 -19 1433.68   83.43
   0   7  19 1542.46   70.99
   0   7 -20   57.47   27.29
   0   7 -21  834.16   62.49
   0   7 -22  143.67   32.22
   0  -8   0   40.62   10.44
   0  -8   0   42.69   14.54
   0  -8  -1 1493.74   53.67
   0   8   1 1302.54   57.39
   0  -8  -1 1480.39   61.40
   0  -8   1 1449.52   59.96
   0  -8   2   61.29   14.71
   0  -8  -2   34.08   10.72
   0  -8  -2   37.24   14.81
   0   8   2   47.23   13.09
   0   8   3 2798.81  100.79
   0   8  -3 2829.15  100.13
   0   8   3 2645.66  103.44
   0  -8   3 2879.88  101.11
   0  -8  -3 2933.73   97.26
   0  -8   4  421.30   26.62
   0   8   4  439.91   31.08
   0  -8  -4  414.25   24.63
   0   8   4  446.36   27.15
   0   8  -4  425.45   26.30
   0   8   5  776.01   43.51
   0   8  -5  780.71   37.61
   0   8   5  787.27   38.12
   0  -8   5  809.37   38.06
   0   8   6  257.38   25.64
   0  -8   6  231.91   19.11
   0   8   6  213.18   19.97
   0   8  -6  229.43   19.61
   0   8  -7  170.95   20.15
   0   8   7  157.55   18.96
   0   8   7  131.69   21.76
   0  -8   7  141.14   15.16
   0   8   7  154.28   17.39
   0   8  -7  150.33   16.54
   0   8   8  295.18   22.04
   0  -8   8  288.29   20.15
   0   8   8  327.10   29.41
   0   8  -8  282.13   24.03
   0   8   8  328.80   24.92
   0   8   9  186.75   25.85
   0   8  -9  183.51   19.78
   0  -8   9  207.43   16.89
   0   8   9  199.09   20.04
   0  -8  10    0.87    8.86
   0   8  10   18.50    9.98
   0   8  10    1.40   11.49
   0   8 -10    7.00   11.97
   0  -8  11  930.96   40.85
   0   8 -11 1026.60   47.71
   0   8  11  933.24   46.46
   0   8  11 1014.09   43.11
   0  -8  12  132.44   13.81
   0   8  12  111.97   15.16
   0   8 -12  114.39   17.55
   0   8  12   92.51   17.13
   0  -8  13  306.29   19.81
   0   8  13  303.55   22.78
   0   8  13  302.32   25.59
   0   8 -13  286.43   24.74
   0   8  14  369.17   36.55
   0   8 -14  419.55   38.10
   0   8  14  397.99   26.58
   0   8 -14  340.53   27.69
   0   8  14  385.18   28.61
   0   8 -15   88.10   16.40
   0   8  15   76.32   16.85
   0   8 -15   61.70   23.47
   0   8  15   96.91   24.00
   0   8  15  100.42   16.28
   0   8 -16  121.55   18.59
   0   8  16  173.07   20.82
   0   8  16  171.32   20.52
   0   8  16  136.69   27.07
   0   8 -16  198.54   33.44
   0   8 -17  842.64   43.38
   0   8  17  877.60   58.22
   0   8  17  966.07   47.92
   0   8 -17  848.24   60.89
   0   8  18   46.78   16.94
   0   8 -18   70.00   29.42
   0   8 -19  167.29   34.91
   0   8 -20   10.41   26.06
   0   8 -21   86.80   32.34
   0  -9   0   -7.88    9.55
   0  -9   0    5.68   12.16
   0  -9  -1  403.15   23.49
   0   9   1  458.84   28.38
   0  -9   1  468.84   23.97
   0  -9  -1  396.80   29.06
   0  -9   1  422.68   29.26
   0   9  -2    9.75   11.92
   0   9   2   18.66   12.80
   0  -9   2    6.72   11.74
   0  -9  -2   13.83    9.82
   0  -9   3   -2.58   11.60
   0   9  -3   -1.20   11.76
   0   9   3    3.74   12.23
   0  -9  -3  -12.90   11.47
   0   9   4  112.68   18.40
   0  -9   4   99.54   15.50
   0   9  -4  139.13   16.49
   0   9   4  133.31   17.38
   0  -9  -4  122.13   14.73
   0   9   5 1634.78   71.56
   0   9   5 1684.55   70.06
   0   9  -5 1728.28   70.51
   0   9   5 1543.18   65.12
   0   9  -5 1661.96   65.64
   0  -9   5 1611.64   64.85
   0   9  -6  203.92   19.59
   0  -9   6  197.42   19.00
   0   9   6  187.92   23.70
   0   9  -6  203.44   22.14
   0   9   6  215.04   22.03
   0   9   6  176.96   19.38
   0   9   7 1229.06   55.18
   0   9  -7 1161.88   54.60
   0   9   7 1099.95   50.33
   0   9   7 1110.90   57.13
   0  -9   7 1128.61   49.01
   0   9  -8  221.53   22.67
   0  -9   8  205.86   18.47
   0   9   8  201.34   21.69
   0   9   8  181.67   24.43
   0  -9   9  173.34   17.09
   0   9   9  183.70   21.29
   0   9  -9  195.29   21.90
   0   9   9  220.51   25.96
   0   9  10  802.60   49.66
   0  -9  10  819.03   37.45
   0   9 -10  812.80   43.48
   0   9  10  764.32   42.93
   0  -9  11    1.91    9.61
   0   9  11   21.48   18.32
   0   9 -11    4.81   12.95
   0   9  11    1.64   13.33
   0  -9  12    9.26    9.45
   0   9 -12   -3.24   14.87
   0   9  12   15.03   14.81
   0   9  13  544.26   31.40
   0   9 -13  494.73   34.54
   0   9  13  557.85   36.48
   0   9  14  245.92   21.82
   0   9 -14  222.19   24.03
   0   9  14  260.38   25.81
   0   9 -14  230.33   31.06
   0   9 -15 1053.78   65.38
   0   9  15 1162.65   51.95
   0   9 -15 1109.28   53.94
   0   9  15 1099.83   55.34
   0   9 -16  234.98   34.64
   0   9  16  206.24   21.93
   0   9  16  205.09   24.64
   0   9 -16  207.32   23.50
   0   9  17  -17.17   15.07
   0   9 -17  -19.45   25.06
   0   9 -17  -15.40   15.08
   0   9 -18  213.67   36.44
   0   9 -19   97.56   30.16
   0   9 -20  120.01   33.61
   0  10   0  128.21   20.76
   0 -10   0  124.61   14.65
   0 -10  -1   10.09   10.46
   0 -10   1   17.30   10.00
   0  10   1   33.79   16.27
   0 -10   1   25.46   13.78
   0  10   1   18.15   12.96
   0 -10   2  334.69   27.03
   0  10  -2  370.94   26.71
   0  10   2  349.87   26.54
   0 -10  -2  343.00   22.89
   0  10   2  359.96   29.09
   0  10   3   72.55   17.99
   0  10  -3   67.79   17.82
   0 -10   3   81.20   15.58
   0  10   3   99.42   15.76
   0  10  -3   65.20   15.59
   0 -10  -3   79.11   13.43
   0  10  -4    8.92   14.36
   0  10   4  -15.90   14.50
   0 -10   4    6.93   12.15
   0  10  -4    4.03   12.05
   0  10   4    8.41   13.57
   0 -10  -4    1.09   10.56
   0  10   5  156.94   21.55
   0  10  -5  154.97   20.86
   0  10   5  132.81   18.61
   0 -10   5  153.99   18.58
   0  10   5  167.27   22.59
   0 -10   6 1402.35   60.73
   0  10   6 1419.74   68.44
   0  10   6 1568.31   67.75
   0  10  -6 1503.07   67.18
   0  10  -7  112.32   19.67
   0  10   7  102.70   19.54
   0  10   7   81.62   20.14
   0 -10   7   74.99   14.34
   0 -10   8 1627.22   66.10
   0  10   8 1672.00   77.28
   0  10   8 1643.35   72.92
   0  10  -8 1785.25   74.89
   0  10   9   91.79   18.47
   0  10  -9  127.36   19.57
   0  10   9  123.52   23.09
   0 -10   9  124.23   16.04
   0  10 -10  149.38   21.63
   0  10  10  176.64   22.57
   0 -10  10  137.67   16.38
   0  10  10  134.58   24.00
   0  10  11  383.51   36.11
   0  10  11  404.98   31.86
   0  10 -11  350.21   30.53
   0  10 -12  217.76   25.40
   0  10  12  210.93   25.41
   0  10  12  221.33   29.68
   0  10 -13   51.26   17.41
   0  10  13   48.42   17.25
   0  10  13   76.19   24.31
   0  10  14  297.79   29.75
   0  10 -14  271.19   27.71
   0  10 -15  106.84   27.76
   0  10 -15   34.29   18.51
   0  10  15   81.25   21.51
   0  10 -16    9.39   22.75
   0  10 -16  -17.81   17.02
   0  10 -17  211.09   36.36
   0  10 -18  -17.22   23.60
   0  11   0   -5.94   16.04
   0 -11   0  -20.70   11.95
   0  11   1  161.95   22.86
   0 -11  -1  136.77   16.33
   0 -11   1  125.88   15.18
   0  11   2   61.13   18.98
   0 -11  -2   31.30   12.69
   0 -11   2   58.66   12.63
   0 -11  -3    3.40   12.87
   0 -11   3    4.57   11.97
   0  11   3    7.88   15.10
   0  11  -3   19.80   14.86
   0 -11   4 1108.79   52.99
   0  11   4 1109.55   57.60
   0  11  -4 1179.40   58.96
   0 -11   5   83.91   16.09
   0  11  -5  101.11   19.73
   0  11   5   86.67   19.19
   0 -11   6  232.06   22.75
   0  11  -6  332.37   30.71
   0  11   6  288.98   28.91
   0  11   7   30.40   17.04
   0  11  -7   13.94   16.46
   0  11   7    3.99   16.59
   0 -11   7   16.33   11.74
   0  11  -8  626.34   41.36
   0  11   8  588.89   43.32
   0  11   9  106.84   22.45
   0  11  -9   72.33   19.77
   0  11   9  109.53   21.31
   0  11  10 1100.18   59.09
   0  11 -10 1131.72   59.41
   0  11  10 1245.65   65.33
   0  11  11    2.10   16.57
   0  11 -11  -22.35   18.48
   0  11  11   12.96   18.87
   0  11  12  397.50   34.69
   0  11 -12  431.60   34.82
   0  11  13   34.86   20.82
   0  11 -13    8.15   19.19
   0  11  14   26.46   18.24
   0  11 -14   32.26   17.89
   0  11 -15   60.18   20.02
   0  11 -15   49.40   24.92
   0  11 -16  223.03   26.38
   0  11 -16  194.02   33.61
   0  12   0  603.56   42.31
   0  12   1  109.98   22.78
   0  12   2  272.46   29.22
   0  12   3  519.25   40.14
   0  12  -3  576.19   41.23
   0  12   4   28.64   18.77
   0  12  -4    4.41   17.74
   0  12  -5  170.10   24.96
   0  12   5  123.44   23.01
   0  12   6   88.31   21.82
   0  12  -6  121.40   23.01
   0  12  -7   41.92   19.04
   0  12   7   17.81   17.95
   0  12  -8  711.90   46.27
   0  12   8  707.38   46.43
   0  12  -9   11.15   19.00
   0  12   9  -22.80   20.31
   0  12  10    6.91   18.80
   0  12 -10  -11.20   18.85
   0  12  11  110.24   24.55
   0  12 -11  105.31   23.28
   0  12 -12  531.20   40.91
   1   0   0    2.68    2.20
   1   0  -1  750.58   27.31
   1   0   1  728.71   25.83
   1   0  -2 2975.54   94.34
   1   0   2 2875.71   89.99
  -1   0   2 2740.97   93.02
  -1   0   2 2875.94   88.66
   1   0   3 9225.38  290.03
   1   0  -3 9999.00  297.33
  -1   0   3 9806.42  296.83
   1   0   3 9390.21  290.52
  -1   0   3 9858.39  290.56
  -1   0   4 1041.72   36.61
   1   0  -4 1105.54   35.26
   1   0   4 1019.56   35.09
   1   0   4  987.04   37.03
  -1   0   4 1049.26   44.18
  -1   0   5   60.04    7.93
  -1   0  -5   46.42    7.20
   1   0  -5   47.23    5.09
  -1   0   5   54.60   13.57
   1   0   5   52.29    5.37
   1   0   5   51.89    9.66
  -1   0   6   39.76   13.41
  -1   0   6   17.25    6.67
   1   0  -6   28.21    4.03
   1   0   6   33.19    4.22
   1   0   6   31.93    9.16
  -1   0  -6   23.89    6.95
  -1   0   7   12.48   12.37
   1   0   7    6.96    8.92
  -1   0  -7    1.30    6.43
  -1   0   8   -4.17   12.00
  -1   0  -8    5.34    6.95
   1   0  -8    5.50   11.44
   1   0   8   -2.07    9.80
   1   0  -9 3066.17  111.39
   1   0   9 3014.99  107.22
  -1   0   9 3072.17  112.10
  -1   0  -9 2967.72  102.76
   1   0  10  108.79   17.39
  -1   0  10   48.47   16.80
  -1   0 -10   74.73   11.90
   1   0 -10   84.12   18.27
   1   0  11 1280.24   57.52
  -1   0 -11 1249.37   52.29
   1   0 -11 1277.08   59.97
  -1   0  11 1255.12   61.21
   1   0 -12   75.37   19.46
   1   0  12   80.25   19.83
  -1   0  12  102.70   22.51
  -1   0  13  820.47   49.51
   1   0  13  785.46   45.64
   1   0 -13  805.65   47.33
   1   0 -14  160.20   24.82
   1   0  14  171.00   26.54
  -1   0  14  222.51   29.09
  -1   0  15  125.98   17.60
   1   0  15   92.36   23.47
  -1   0  15   92.12   24.84
   1   0 -15  103.27   21.48
   1   0 -16  820.49   48.90
  -1   0  16  761.70   41.51
   1   0  16  782.38   49.08
  -1   0  16  860.66   53.01
   1   0 -17 1867.11   83.03
  -1   0  17 1694.85   72.84
  -1   0  17 1900.10   86.81
   1   0  17 1781.71   81.97
  -1   0  18  957.90   60.89
   1   0  18 1060.12   60.28
  -1   0  18 1123.20   52.80
   1   0 -18 1073.35   58.74
   1   0  19 1084.55   60.57
  -1   0  19 1049.26   63.42
  -1   0  19 1085.95   53.19
   1   0 -19 1022.21   58.90
  -1   0  20  144.44   20.62
   1   0  20  132.30   26.25
  -1   0  21  128.96   20.79
  -1   0  22   23.18   17.70
  -1   0  23  161.32   24.40
   1   0  24   64.29   23.36
  -1   1  24   75.20   22.03
  -1   1  23   51.52   18.68
  -1   1  22   80.81   20.41
   1   1 -21  320.51   33.60
  -1   1  21  352.87   31.43
  -1   1  20  127.23   21.02
   1   1 -20   87.68   22.33
  -1   1  19  530.20   46.83
  -1   1  19  498.40   35.97
   1   1 -19  539.78   41.91
  -1   1  18  318.65   28.32
  -1   1  18  371.30   38.92
   1   1 -18  288.98   32.26
  -1   1  17  313.90   36.68
  -1   1  17  306.39   26.57
   1   1 -17  324.66   33.10
  -1   1  16    4.70   12.45
   1   1 -16   16.91   17.87
  -1   1  16   45.90   23.28
   1   1 -15  441.35   37.72
  -1   1  15  416.79   30.07
  -1   1  15  467.66   41.89
   1  -1  14  534.95   35.67
  -1   1  14  469.38   31.88
  -1   1  14  505.70   42.50
   1   1 -14  509.84   40.11
   1  -1  13  592.69   37.05
  -1   1  13  595.26   34.30
  -1   1  13  572.53   43.85
   1   1 -13  667.35   44.22
  -1   1  12  298.95   23.06
  -1   1  12  301.61   31.62
   1  -1  12  307.61   25.75
   1   1 -12  277.37   29.28
   1  -1  11   30.48   14.71
  -1   1  11   27.26   10.72
  -1   1  11    9.80   16.49
   1   1 -11   15.39   16.67
  -1   1  11   16.30    3.21
   1   1 -10 1312.20   44.17
   1   1 -10 1401.77   64.21
  -1   1  10 1366.12   64.03
  -1   1  10 1423.90   43.80
   1  -1  10 1366.70   56.72
  -1   1  10 1358.97   54.95
   1   1  -9  971.80   48.98
  -1   1   9  992.64   49.72
   1  -1   9  928.33   41.83
  -1   1   9  951.81   40.83
  -1  -1  -9  945.32   31.16
  -1   1   8 1410.82   54.44
   1  -1   8 1464.65   55.46
  -1   1   8 1409.15   47.43
  -1  -1  -8 1436.76   45.81
   1   1  -8 1596.96   64.30
  -1   1   8 1387.04   61.75
  -1   1   7 2291.26   86.88
  -1   1   7 2357.73   79.69
   1  -1   7 2171.27   78.76
  -1   1   7 2317.25   73.43
   1  -1   7 2316.87   72.17
  -1  -1  -7 2271.21   71.67
   1  -1   6 1279.82   47.67
  -1   1   6 1323.78   48.85
   1  -1   6 1295.69   42.92
  -1   1   6 1345.67   55.16
  -1   1   6 1325.87   44.04
  -1   1   5 2798.86   91.88
   1  -1   5 2761.51   87.23
  -1   1   5 2805.89   97.90
  -1   1   4  718.72   29.36
  -1   1   4  730.96   33.92
   1  -1   4  711.45   25.80
   1  -1   3  625.30   23.83
  -1   1   3  691.51   29.86
  -1   1   3  678.59   26.33
   1  -1   2  918.95   31.53
  -1   1   2  897.75   32.34
   1  -1   1 3363.61  104.72
  -1  -1  -1 3343.60  103.19
   1  -1   0  742.11   26.33
   1  -1  -2 1080.81   39.13
   1  -1  -3  757.00   30.11
  -1   1  -3  671.08   24.31
   1  -1  -4  735.84   26.02
   1  -1  -4  730.86   32.20
  -1   1  -4  691.01   27.77
  -1   1  -5 2725.97   91.69
   1  -1  -5 2838.46   88.07
  -1   1  -6 1355.13   46.62
   1  -1  -6 1422.77   45.81
   1   1   6 1479.89   52.58
  -1   1  -6 1363.22   51.47
  -1   1  -7 2330.33   81.82
  -1   1  -7 2295.95   75.01
   1  -1  -7 2367.39   73.82
  -1  -1   7 2478.00   86.56
   1   1   7 2318.79   82.91
  -1   1  -8 1328.93   52.74
  -1  -1   8 1359.66   42.26
  -1   1  -8 1295.39   44.44
  -1  -1   8 1257.86   55.93
   1   1   8 1402.69   55.21
  -1  -1   9  905.60   28.96
   1  -1  -9  831.19   43.11
  -1  -1   9  938.38   44.87
  -1   1  -9  927.00   41.04
   1   1   9  900.29   43.16
   1   1  10 1361.10   44.39
   1   1  10 1402.51   60.55
   1  -1 -10 1463.30   60.55
  -1   1 -10 1371.43   56.65
  -1  -1  10 1329.77   59.76
   1   1  11   -3.24   14.89
  -1   1 -11   18.93   12.18
   1  -1 -11   18.32   12.93
  -1  -1  11   27.40   16.59
  -1  -1  12  332.09   29.15
  -1   1 -12  320.86   25.40
   1  -1 -12  335.98   28.17
   1   1  12  304.79   29.36
  -1  -1  13  677.31   42.37
  -1   1 -13  667.20   37.46
   1  -1 -13  615.00   38.86
   1   1  13  629.10   42.95
  -1  -1  14  539.25   39.40
   1   1  14  501.55   39.98
   1  -1 -14  535.95   36.69
  -1   1 -14  475.86   32.50
   1   1  15  516.69   41.44
  -1   1 -15  515.35   33.60
   1  -1 -15  436.12   35.14
  -1   1 -16   37.62   13.57
   1   1  16   41.33   21.58
  -1   1 -17  293.30   26.66
   1   1  17  260.42   33.34
  -1  -1  17  303.23   23.71
   1   1  18  282.79   35.10
  -1  -1  18  317.67   25.85
   1   1  19  473.38   42.79
  -1  -1  19  531.36   33.55
   1   1  20  118.95   27.13
  -1  -1  20  100.35   17.34
  -1  -1  21  331.95   28.88
  -1  -1  22   82.23   18.63
  -1  -1  23   29.31   16.25
   1   1  23   25.91   19.48
   1   1  24   86.97   26.23
  -1   2  24   42.81   20.65
  -1   2  23  133.55   23.91
   1   2 -23  207.98   29.78
  -1   2  22  690.63   46.45
   1   2 -22  705.68   51.79
  -1   2  21  494.12   38.09
   1   2 -21  553.16   45.32
  -1   2  20  480.03   36.66
   1   2 -20  479.26   42.56
  -1   2  19  204.99   25.24
   1   2 -19  231.31   31.29
   1   2 -18   13.91   19.59
  -1   2  18    9.80   26.49
  -1   2  18   17.22   15.11
   1   2 -17  566.65   45.21
  -1   2  17  493.14   36.23
   1   2 -16  262.54   33.13
  -1   2  16  228.88   34.41
  -1   2  16  239.89   24.66
  -1   2  15  600.72   37.66
  -1   2  15  532.98   47.39
   1   2 -15  621.41   45.29
  -1   2  14 1536.88   67.82
   1   2 -14 1681.61   79.99
  -1   2  14 1576.09   80.67
  -1   2  13  626.79   36.21
  -1   2  13  682.59   47.17
   1   2 -13  594.92   43.11
   1   2 -13  602.43   19.73
  -1   2  12 2269.49   70.37
  -1   2  12 2035.67   94.21
  -1   2  12 2095.50   71.35
  -1   2  12 2106.95   84.71
   1   2 -12 2252.20   70.02
  -1   2  11  201.96   11.84
  -1   2  11  201.88   10.49
  -1   2  11  230.21   20.92
  -1   2  11  188.69   27.05
   1   2 -11  199.84   27.27
  -1   2  10  142.31    8.62
  -1   2  10  134.18    9.66
  -1   2  10  120.33   16.69
  -1   2  10  119.11   21.18
   1   2 -10  172.94   23.46
  -1   2   9  138.15   20.70
   1   2  -9  189.56   23.63
  -1   2   9  158.02   16.65
  -1  -2  -9  179.07    9.87
  -1   2   9  191.80   10.03
  -1  -2  -8 2369.62   76.34
  -1   2   8 2258.79   91.90
  -1   2   8 2428.60   86.12
   1   2  -7 1043.77   47.41
  -1  -2  -7  986.93   34.33
  -1   2   7  977.96   46.91
  -1   2   7  989.78   41.94
  -1  -2  -6 1160.25   39.20
  -1   2   6 1232.78   51.24
  -1   2   6 1155.26   45.95
  -1   2   6 1129.20   41.12
  -1  -2  -5 1112.63   38.23
  -1   2   5 1105.97   40.05
  -1   2   5 1114.92   43.99
  -1   2   5 1243.87   48.32
  -1   2   4  568.52   28.09
  -1  -2  -4  558.14   21.23
  -1   2   4  532.55   25.99
  -1   2   4  546.82   22.93
   1  -2   3  675.48   25.14
  -1   2   3  674.63   25.91
  -1   2   2 1551.77   52.05
   1  -2   2 1606.78   51.52
  -1   2   2 1562.74   53.07
  -1  -2  -2 1382.89   49.83
  -1   2   2 1513.60   48.26
  -1  -2  -1 1279.55   44.76
  -1   2   1 1352.63   42.84
   1   2  -1 1423.51   44.36
  -1   2   1 1381.54   47.47
   1  -2   1 1404.50   46.77
   1  -2   0 5264.17  162.19
  -1   2   0 5157.35  162.70
   1  -2  -1 1474.53   50.33
   1  -2  -1 1438.99   45.73
   1   2   2 1491.91   48.50
   1  -2  -2 1417.48   51.42
   1   2   3  750.39   26.76
   1  -2  -3  652.15   26.34
  -1   2  -4  518.94   21.88
   1   2   4  489.13   21.27
  -1  -2   4  513.26   19.35
  -1   2  -5 1124.82   40.59
  -1  -2   5 1149.53   38.20
  -1   2  -6  979.24   37.19
  -1  -2   6 1043.62   34.82
  -1   2  -6 1073.08   41.31
  -1  -2   7 1069.55   36.55
  -1   2  -7 1198.48   46.05
  -1   2  -8 2413.74   87.76
  -1  -2   8 2400.25   76.21
   1   2   8 2498.74   88.31
   1   2   9  151.15   17.95
  -1   2  -9  137.26   17.36
  -1   2  -9  140.34    7.81
  -1  -2   9  155.22    8.31
  -1   2 -10  129.62    7.12
   1   2  10  138.49   18.68
  -1   2 -10  156.67   18.66
  -1   2 -11  211.70    9.02
   1   2  11  242.78   25.06
  -1   2 -11  212.93   22.46
  -1   2 -11  197.52   11.71
   1   2  12 2251.03   68.28
   1   2  12 2280.83   91.24
  -1   2 -12 2342.76   87.09
   1   2  13  564.54   21.53
   1   2  13  613.63   20.87
   1   2  13  639.72   44.15
  -1   2 -13  617.27   38.07
  -1   2 -14 1713.47   73.32
   1   2  14 1587.71   78.81
  -1   2 -15  592.69   38.65
   1   2  15  579.06   45.34
  -1   2 -16  218.20   24.77
   1   2  16  248.39   32.99
   1   2  17  554.51   46.91
  -1   2 -17  582.60   38.75
  -1   2 -18   -3.82   15.51
   1   2  18    2.98   22.75
  -1   2 -19  152.39   22.22
  -1  -2  19  142.26   18.56
   1   2  19  178.12   32.60
  -1  -2  20  514.87   32.67
   1   2  20  513.31   48.07
  -1  -2  21  357.89   29.50
   1   2  21  498.26   39.87
  -1  -2  22  667.81   40.01
   1   2  22  624.53   47.33
   1   2  23  134.29   27.21
   1   3 -24  710.33   53.63
   1   3 -23  187.97   30.84
  -1   3  23  191.52   28.81
   1   3 -22    6.14   21.66
  -1   3  22   54.74   21.00
  -1   3  21   -6.90   16.88
   1   3 -21   15.47   21.37
  -1   3  20  144.01   23.74
   1   3 -20  188.44   30.85
  -1   3  19    4.27   15.02
   1   3 -19   -3.06   21.00
  -1   3  18  116.77   21.27
   1   3 -18  111.71   26.39
  -1   3  17   51.16   16.70
  -1   3  17   26.95   25.32
   1   3 -17   32.59   22.61
   1   3 -16 1033.92   63.97
  -1   3  16 1053.46   67.29
  -1   3  16 1027.95   53.81
   1   3 -15   24.15    5.54
  -1   3  15   51.12   23.91
   1   3 -15   19.33   22.25
  -1   3  15   37.51   15.93
  -1   3  14    9.21    6.88
   1   3 -14    5.97    5.82
  -1   3  14   11.92   16.35
   1   3 -14    5.28   22.99
  -1   3  14   25.35   26.15
  -1   3  13  510.37   35.31
   1   3 -13  573.81   22.85
  -1   3  13  553.21   24.74
  -1   3  13  570.23   22.86
  -1   3  13  509.39   44.20
   1   3 -13  558.01   44.54
  -1   3  12  772.58   29.07
   1   3 -12  788.32   50.97
  -1   3  12  732.61   50.44
  -1   3  12  729.56   41.35
  -1   3  11 1107.43   59.70
  -1   3  11 1079.88   38.94
   1   3 -11 1224.33   61.75
  -1   3  11 1050.11   50.60
  -1   3  10 1116.34   39.72
   1   3 -10 1114.23   56.91
  -1   3  10 1095.67   50.43
  -1   3  10 1112.24   57.97
  -1   3   9  796.05   33.31
  -1   3   9  832.10   40.86
   1   3  -9  974.38   47.89
  -1   3   9  822.72   31.37
  -1   3   9  921.35   47.75
  -1   3   8  602.27   26.31
  -1  -3  -8  595.97   24.27
  -1   3   8  585.51   24.21
  -1   3   8  586.71   32.20
  -1   3   8  696.69   38.38
   1   3  -8  633.72   36.42
  -1   3   7  214.97   13.93
  -1   3   7  219.85   18.80
  -1   3   7  253.40   22.11
  -1  -3  -7  195.13   12.05
  -1  -3  -6 1799.08   60.95
  -1   3   6 1842.74   68.57
  -1   3   6 1816.89   63.33
  -1   3   6 1902.26   71.28
  -1   3   5  916.12   35.46
  -1  -3  -5  868.95   32.92
  -1   3   5  938.68   39.37
  -1   3   4 8843.98  272.92
  -1   3   4 8846.34  276.08
  -1  -3  -4 8964.84  273.76
  -1   3   4 9094.96  279.66
  -1   3   3  727.54   32.47
  -1   3   3  762.73   27.23
  -1   3   3  787.50   31.22
  -1   3   2  547.23   19.65
  -1   3   2  491.60   23.36
   1   3  -1  125.06    9.11
  -1   3   1  141.25   11.50
   1   3   0  109.77    9.45
  -1   3   0  111.68   10.86
  -1  -3   0   96.92    8.57
   1  -3   0  119.75   11.10
   1   3   1  153.81   12.03
  -1  -3   1  151.86   10.32
   1  -3  -1  160.50    8.17
   1  -3  -1  152.75   13.14
  -1  -3   2  409.50   16.86
   1  -3  -2  389.39   21.32
  -1  -3   2  420.96   18.00
   1  -3  -3  785.48   33.56
  -1  -3   3  754.05   26.41
   1   3   3  771.86   28.88
  -1  -3   3  750.52   28.56
  -1  -3   4 9197.72  277.58
   1  -3  -4 8644.70  283.53
  -1  -3   4 9130.35  274.66
   1   3   4 8989.36  278.62
  -1   3  -4 9027.78  280.37
   1   3   5  881.32   34.77
  -1  -3   5  925.96   33.19
  -1   3  -5  943.19   35.91
   1   3   6 1736.00   61.53
  -1  -3   6 1802.29   58.74
  -1   3  -6 1734.04   61.38
  -1  -3   7  207.98   11.41
   1   3   7  172.63   13.80
  -1   3  -7  191.03   13.17
  -1  -3   8  621.36   23.99
  -1   3  -8  607.62   23.79
  -1   3  -8  597.86   26.46
  -1   3  -8  630.24   32.62
  -1   3  -9  764.24   31.82
  -1   3  -9  778.34   28.81
  -1   3  -9  845.37   40.98
   1   3   9  844.52   40.96
  -1   3 -10 1084.50   38.07
  -1   3 -10 1180.59   53.70
   1   3  10 1172.92   53.38
  -1   3 -11 1032.36   35.92
  -1   3 -11 1115.60   53.78
   1   3  11 1097.26   53.94
  -1   3 -12  665.41   42.64
   1   3  12  728.92   44.68
  -1   3 -13  494.86   23.91
  -1   3 -13  610.41   39.85
   1   3  13  593.42   42.58
   1   3  13  571.87   22.77
   1   3  14   16.57    6.24
  -1   3 -14   10.72    6.79
   1   3  14    9.63   21.68
  -1   3 -14    1.96   17.65
  -1   3 -15   26.91    5.98
   1   3  15    2.63   20.95
  -1   3 -15   26.28   17.34
   1   3  16  995.64   62.39
  -1   3 -16 1045.42   56.14
  -1   3 -17   82.64   21.02
   1   3  17   60.47   24.93
   1   3  18   54.66   27.61
  -1   3 -18   68.48   19.86
  -1   3 -19   19.38   15.92
   1   3  19    7.16   17.49
   1   3  19  -16.88   25.33
  -1   3 -20  138.67   23.10
   1   3  20  123.09   24.72
  -1  -3  20  113.35   17.30
  -1   3 -21   10.57   16.22
  -1  -3  21   28.93   13.24
   1   3  21   -7.91   17.39
   1   3  22   52.56   22.33
   1   4 -24  339.99   39.93
   1   4 -23  116.77   27.85
  -1   4  22  337.23   35.07
   1   4 -22  368.71   41.81
  -1   4  21  164.84   26.54
   1   4 -21  231.91   35.36
  -1   4  20  199.76   27.56
   1   4 -20  198.45   33.72
  -1   4  19  227.79   27.71
   1   4 -19  272.55   36.00
  -1   4  18   22.14   17.13
   1   4 -18   19.38   23.89
   1   4 -17  813.27   56.78
  -1   4  17  741.02   46.80
   1   4 -16  138.35   10.83
  -1   4  16  154.52   30.68
   1   4 -16  139.52   30.58
  -1   4  16  118.40   11.17
  -1   4  16  172.92   24.40
  -1   4  15 1011.01   53.65
   1   4 -15  976.64   37.03
   1   4 -15 1032.46   63.69
  -1   4  15 1098.08   66.95
  -1   4  15  932.47   38.86
   1   4 -14  655.65   28.09
  -1   4  14  707.39   42.97
  -1   4  14  615.43   50.33
  -1   4  13  358.81   38.75
   1   4 -13  382.65   37.70
  -1   4  13  380.02   31.48
   1   4 -13  404.47   20.15
  -1   4  13  370.36   19.24
   1   4 -12 1598.25   76.30
  -1   4  12 1504.00   66.77
  -1   4  12 1553.56   77.12
  -1   4  12 1480.85   53.25
  -1   4  11  355.08   35.02
   1   4 -11  390.54   34.19
  -1   4  11  308.56   20.33
  -1   4  11  364.00   28.45
  -1   4  11  355.34   18.32
  -1   4  10 1086.08   57.76
  -1   4  10 1036.68   39.53
  -1   4  10 1049.85   42.52
  -1   4  10 1022.40   50.55
   1   4 -10 1106.10   56.01
  -1   4   9  282.92   16.38
  -1   4   9  314.24   29.30
  -1   4   9  303.47   24.96
  -1   4   9  316.75   19.32
  -1   4   8 1430.17   59.72
  -1   4   8 1530.75   64.35
  -1   4   8 1378.75   50.28
  -1   4   8 1385.60   52.78
  -1   4   7  756.71   38.73
  -1   4   7  817.73   34.14
  -1   4   7  856.17   42.56
  -1  -4  -7  788.41   31.77
  -1   4   7  764.52   31.53
  -1   4   6 1241.46   52.30
  -1   4   6 1209.92   47.35
  -1   4   6 1225.10   44.73
  -1  -4  -6 1260.54   45.34
  -1   4   5 1286.16   45.15
  -1  -4  -5 1289.80   46.46
  -1   4   5 1321.91   52.94
  -1   4   5 1221.73   48.39
  -1   4   4  208.94   15.24
  -1  -4  -4  198.75   13.51
  -1   4   4  219.22   11.97
  -1   4   3 1692.10   55.00
  -1   4   3 1591.19   59.83
  -1   4   2  332.56   19.24
  -1   4   1  498.73   24.60
   1   4  -1  527.11   22.30
   1  -4   1  500.87   24.21
   1   4   0 2140.88   71.59
  -1  -4   0 2071.73   70.96
  -1   4   0 2078.01   73.38
   1  -4   0 2117.32   73.37
  -1  -4   1  585.70   24.40
   1  -4  -1  563.30   21.34
   1   4   1  601.21   26.73
  -1  -4   1  526.35   24.16
   1  -4  -1  571.32   27.26
   1  -4  -2  251.78   12.71
  -1  -4   2  241.78   13.93
   1  -4  -2  264.05   18.07
   1   4   2  276.34   17.50
  -1  -4   2  268.33   15.02
  -1  -4   3 1561.28   53.92
   1  -4  -3 1733.74   61.69
   1   4   3 1605.67   60.57
  -1  -4   3 1614.05   55.80
  -1   4  -3 1555.04   58.32
  -1  -4   4  189.94   12.43
  -1   4  -4  164.71   13.97
  -1  -4   4  156.24    9.88
   1  -4  -4  160.52   15.71
   1   4   4  171.86   11.82
  -1  -4   5 1321.41   46.42
   1  -4  -5 1297.39   52.56
   1   4   5 1293.38   46.75
  -1   4  -5 1267.76   48.90
  -1  -4   5 1254.97   43.06
   1   4   6 1273.81   46.59
  -1   4  -6 1257.39   47.91
  -1  -4   6 1224.23   44.89
   1   4   7  729.89   32.31
  -1   4  -7  761.81   32.99
  -1  -4   7  814.65   30.84
  -1   4  -7  758.35   30.27
   1   4   8 1379.17   54.20
  -1   4  -8 1535.87   54.73
  -1   4  -8 1456.15   50.88
   1   4   9  274.30   19.67
  -1   4  -9  303.63   18.55
  -1   4  -9  294.71   15.43
  -1   4  -9  269.06   23.17
   1   4  10 1014.99   44.17
  -1   4 -10 1062.43   41.79
  -1   4 -10 1001.28   37.29
  -1   4 -10 1042.21   50.25
  -1   4 -11  322.90   20.34
   1   4  11  309.02   28.21
  -1   4 -11  366.86   16.89
  -1   4 -11  332.86   30.27
   1   4  12 1498.58   69.68
  -1   4 -12 1450.53   49.99
  -1   4 -12 1497.89   68.96
   1   4  13  415.31   21.42
  -1   4 -13  480.90   38.09
   1   4  13  484.51   38.41
   1   4  14  708.63   44.01
   1   4  14  721.61   30.11
  -1   4 -14  734.01   46.85
   1   4  14  750.50   49.80
   1   4  15 1006.63   54.26
   1   4  15  975.23   36.68
  -1   4 -15  872.10   37.59
   1   4  15 1012.76   60.31
  -1   4 -15 1006.45   56.44
   1   4  16  130.44   27.18
  -1   4 -16  127.68   23.50
   1   4  16   97.60   21.53
  -1   4 -16  119.54   10.94
   1   4  16  136.29   10.77
  -1   4 -17  808.37   48.07
   1   4  17  718.03   53.44
   1   4  17  788.08   47.38
  -1   4 -18   40.49   19.96
   1   4  18   16.65   25.01
   1   4  18   34.25   18.11
   1   4  19  313.16   33.42
  -1   4 -19  271.91   31.85
   1   4  20  212.53   29.28
  -1  -4  20  182.69   18.72
  -1   4 -20  222.53   27.79
   1   4  21  250.67   32.60
  -1   4 -21  214.39   28.17
   1   4  22  368.34   39.39
  -1   4 -22  347.85   33.60
  -1   4 -23  137.75   24.55
   1   5 -23   72.01   27.52
   1   5 -22   93.92   29.42
  -1   5  21  407.84   39.39
   1   5 -21  430.20   46.83
  -1   5  20   30.45   20.20
   1   5 -20   38.59   26.34
  -1   5  19  307.29   32.14
   1   5 -19  278.96   38.43
   1   5 -18   10.11   22.03
  -1   5  18   40.37   19.64
   1   5 -17   55.43    9.61
  -1   5  17   72.63   10.62
  -1   5  17   48.12   19.27
   1   5 -17   71.99   28.41
  -1   5  16  165.46   24.00
   1   5 -16  144.07   29.63
   1   5 -16  120.17   12.64
   1   5 -15  731.65   32.33
  -1   5  15  725.39   45.76
   1   5 -15  792.38   56.17
  -1   5  15  763.14   56.88
  -1   5  14  126.39   29.09
   1   5 -14  132.60   29.20
   1   5 -14  151.29   13.40
  -1   5  14  145.63   22.38
  -1   5  13  692.90   30.45
  -1   5  13  683.42   33.60
  -1   5  13  685.88   51.21
  -1   5  13  685.38   42.66
   1   5 -13  643.43   48.81
   1   5 -13  718.99   31.82
  -1   5  12   63.82   10.38
  -1   5  12  109.61   25.89
  -1   5  12   76.85   13.38
   1   5 -12  100.95   25.17
  -1   5  12   66.07   19.89
  -1   5  11    3.48   14.94
   1   5 -11   24.85   18.05
  -1   5  11   18.53   19.73
  -1   5  11   19.11    9.24
  -1   5  11   13.40   10.80
  -1   5  10 1391.07   54.85
  -1   5  10 1380.63   51.48
  -1   5  10 1326.09   62.76
  -1   5  10 1379.58   67.50
  -1   5  10 1421.65   54.76
  -1   5   9  935.22   40.99
  -1   5   9  930.56   38.02
  -1   5   9 1002.66   49.03
  -1   5   9  947.55   39.66
  -1   5   9  929.66   50.62
  -1   5   8  896.97   46.25
  -1   5   8  963.04   38.38
  -1   5   8 1001.09   41.49
  -1   5   8  911.37   38.23
  -1   5   7 1835.23   73.16
  -1   5   7 1836.19   64.50
  -1   5   7 1872.60   67.72
  -1   5   7 1753.71   63.25
  -1   5   6 1117.31   44.14
  -1   5   6 1178.09   47.01
  -1   5   6 1160.02   42.42
  -1  -5  -5 1033.73   40.06
  -1   5   5  996.98   40.08
  -1   5   5  996.42   37.22
  -1   5   5 1004.62   42.32
  -1  -5  -4   92.04   11.21
  -1   5   4   60.50   10.36
  -1   5   4   70.87   11.07
  -1  -5  -4   76.87   10.14
  -1   5   3  255.64   17.18
  -1   5   3  224.37   17.65
   1  -5   2  804.12   34.53
  -1  -5  -2  834.24   31.69
  -1   5   2  801.73   35.81
   1  -5   1 2726.68   97.31
   1   5  -1 2861.09   94.95
  -1   5   1 2838.31   98.77
  -1  -5  -1 2980.91   93.76
  -1  -5   0  481.72   23.65
   1   5   0  463.33   23.26
   1  -5   0  481.75   25.51
  -1   5   0  416.48   24.58
  -1  -5   1 3007.38   96.97
   1  -5  -1 2803.51   99.91
   1   5   1 2909.55   98.67
  -1  -5   1 2943.21   96.87
   1  -5  -1 2842.05   92.45
   1   5   2  856.62   37.64
   1  -5  -2  775.68   37.78
  -1  -5   2  888.98   34.32
   1  -5  -2  849.41   31.61
  -1  -5   2  813.01   34.40
  -1  -5   3  319.16   16.85
   1   5   3  301.35   21.35
   1  -5  -3  318.04   22.28
  -1   5  -3  269.59   19.32
   1  -5  -3  309.89   16.33
  -1   5  -3  299.40   18.11
  -1  -5   3  326.65   18.23
  -1   5  -4   69.73   10.61
  -1  -5   4   75.41   10.33
   1   5   4   57.05   12.47
  -1  -5   4   67.75    8.15
   1  -5  -4   92.59   14.94
  -1   5  -4   74.60   11.73
   1   5   5 1012.93   45.85
   1  -5  -5 1001.57   45.18
  -1  -5   5  957.34   36.47
  -1   5  -5  971.14   39.28
  -1  -5   5 1054.94   39.69
  -1   5  -5 1020.79   42.16
   1   5   5 1012.18   39.16
   1   5   6 1091.31   42.90
  -1   5  -6 1135.27   45.89
  -1  -5   6 1138.91   39.82
  -1   5  -6 1101.77   42.89
   1   5   7 1814.07   68.03
  -1   5  -7 2012.42   71.35
  -1   5  -7 1930.44   67.37
  -1  -5   7 1978.33   64.10
  -1   5  -8  951.63   40.11
  -1   5  -8  877.18   36.08
   1   5   8  906.13   38.22
  -1   5  -9  981.13   41.17
  -1   5  -9  937.19   36.66
   1   5   9  876.29   39.44
  -1   5 -10 1470.12   51.82
   1   5  10 1406.86   65.92
   1   5  10 1405.88   56.46
  -1   5 -10 1459.93   56.31
  -1   5 -11   26.95   18.15
  -1   5 -11    9.34   10.14
   1   5  11    1.06   12.74
  -1   5 -11    4.52    7.44
   1   5  11   15.08   19.00
   1   5  12   71.78   22.19
   1   5  12   60.77   15.58
  -1   5 -12   89.35   22.30
  -1   5 -12   49.32   12.26
   1   5  12   62.80   19.70
  -1   5 -12   70.10    9.06
  -1   5 -13  618.19   42.93
  -1   5 -13  576.19   30.42
   1   5  13  649.62   42.42
   1   5  13  631.17   29.55
   1   5  13  648.16   35.49
   1   5  13  572.13   41.71
   1   5  14  168.28   26.49
   1   5  14  188.03   20.66
   1   5  14  141.49   13.33
   1   5  14  132.62   23.47
  -1   5 -14  167.55   26.81
  -1   5 -15  768.89   50.73
   1   5  15  749.94   33.71
   1   5  15  762.89   51.85
   1   5  15  820.73   43.56
   1   5  15  822.19   50.36
  -1   5 -16  148.29   27.07
   1   5  16  119.43   26.38
   1   5  16  142.90   22.09
   1   5  16  121.31   12.72
   1   5  16  131.58   25.06
   1   5  17   61.61   18.80
   1   5  17   43.27   20.95
  -1   5 -17   46.33   23.12
  -1   5 -17   44.02    9.47
   1   5  17   55.88    9.56
   1   5  18   18.58   18.02
  -1   5 -18   17.20    7.32
   1   5  18   38.26   18.80
  -1   5 -18   47.14   22.96
   1   5  19  289.14   35.60
   1   5  19  407.40   35.01
  -1   5 -19  315.86   34.59
   1   5  20   37.08   22.54
  -1   5 -20   36.26   22.37
   1   5  20   57.16   21.79
  -1   5 -21  390.00   39.79
   1   5  21  501.04   43.78
  -1   5 -22   69.61   22.12
   1   6 -22  105.04   32.09
   1   6 -21  131.61   32.81
  -1   6  20  353.91   35.15
  -1   6  20  311.36   34.86
   1   6 -20  314.52   41.68
   1   6 -19  530.33   50.65
  -1   6  19  654.53   43.30
  -1   6  19  492.47   42.79
  -1   6  18  326.56   33.95
   1   6 -18  260.10   18.61
  -1   6  18  345.22   31.33
   1   6 -18  308.54   39.40
   1   6 -17 1117.59   71.38
   1   6 -17 1060.66   45.42
  -1   6  17 1076.26   61.79
  -1   6  16  342.78   28.57
   1   6 -16  274.08   37.21
  -1   6  16  248.65   29.97
   1   6 -16  320.48   20.79
   1   6 -15  123.89   14.01
   1   6 -15  184.89   32.26
  -1   6  15  122.94   23.30
  -1   6  15  140.74   20.22
  -1   6  14  443.61   28.90
  -1   6  14  382.39   33.61
  -1   6  14  352.21   25.53
   1   6 -14  415.20   39.52
   1   6 -14  382.98   23.41
  -1   6  14  369.60   40.01
  -1   6  13  210.27   25.65
  -1   6  13  248.04   31.30
  -1   6  13  243.56   21.77
  -1   6  13  241.44   17.17
   1   6 -13  207.38   17.94
  -1   6  13  213.70   19.53
   1   6 -13  171.59   28.38
  -1   6  12  159.70   14.65
  -1   6  12  144.72   16.80
  -1   6  12  129.65   26.84
  -1   6  12  123.19   16.25
   1   6 -12  172.76   25.75
  -1   6  12  176.45   23.66
  -1   6  11 1383.95   54.05
  -1   6  11 1407.26   66.94
  -1   6  11 1474.36   58.82
  -1   6  11 1551.00   73.37
  -1   6  11 1403.59   56.41
  -1   6  10  732.58   33.40
  -1   6  10  692.71   43.40
  -1   6  10  741.74   34.24
  -1   6  10  717.52   36.64
  -1   6  10  809.08   48.93
  -1   6   9 1145.89   54.63
  -1   6   9 1044.49   42.81
  -1   6   9 1033.61   43.11
  -1   6   9 1077.78   47.10
  -1   6   8   -8.05   16.22
  -1   6   8   -0.71    8.57
  -1   6   8    4.11    9.93
  -1   6   8   -1.11   11.12
  -1   6   7   45.58    9.29
  -1   6   7   17.42   11.70
  -1   6   7   37.99   11.05
  -1   6   6  711.23   36.36
  -1   6   6  779.86   31.70
  -1   6   6  772.85   34.32
  -1   6   5  104.38   13.04
  -1  -6  -5  103.79   13.33
  -1   6   5   88.85   14.05
  -1  -6  -4  469.62   24.15
  -1   6   4  460.14   27.00
  -1   6   4  471.24   24.95
   1  -6   4  486.82   26.15
  -1  -6  -3 1321.20   48.69
  -1   6   3 1244.05   53.01
  -1   6   3 1258.77   50.44
  -1   6   3 1279.00   54.39
   1  -6   3 1358.52   51.90
  -1  -6  -2  391.01   20.74
  -1   6   2  440.82   23.86
  -1   6   2  404.13   25.25
   1  -6   2  419.03   24.64
  -1  -6  -1 1745.58   60.31
   1  -6   1 1741.02   65.48
   1   6  -1 1798.49   62.68
  -1   6   1 1613.17   65.27
  -1   6   1 1650.04   63.08
  -1   6   0  754.91   36.69
   1  -6   0  760.19   36.61
   1   6   0  788.40   34.45
   1   6   1 1784.55   66.94
   1  -6  -1 1717.24   68.68
   1  -6  -1 1813.60   60.73
  -1  -6   1 1814.68   65.44
   1  -6  -2  368.03   18.27
  -1  -6   2  360.47   20.78
   1   6   2  367.97   23.70
   1  -6  -2  375.01   24.74
  -1   6  -3 1382.09   56.27
   1  -6  -3 1345.84   57.71
   1   6   3 1365.55   57.26
  -1  -6   3 1407.90   52.05
  -1   6  -3 1329.56   52.85
   1  -6  -3 1455.31   50.44
  -1   6  -4  439.36   26.39
  -1  -6   4  451.91   22.32
   1   6   4  438.48   28.11
   1  -6  -4  425.34   28.48
  -1   6  -4  447.05   23.70
   1  -6  -5  116.38   18.24
  -1  -6   5  118.89   11.62
  -1   6  -5  109.36   12.58
   1   6   5  118.21   18.13
  -1   6  -5  117.41   15.55
   1   6   6  747.04   40.80
  -1  -6   6  787.23   31.53
  -1   6  -6  774.46   33.93
  -1   6  -6  785.17   37.61
   1   6   7   58.51   16.81
  -1  -6   7   40.33    8.25
  -1   6  -7   32.76   12.03
   1   6   7   43.96   11.29
  -1   6  -7   18.88    9.19
  -1  -6   8    6.00    7.14
  -1   6  -8    7.43    9.03
  -1   6  -8   13.24   11.71
   1   6   8   18.76   10.64
  -1   6  -9 1043.16   41.92
  -1   6  -9 1063.44   46.98
   1   6   9 1045.21   43.86
  -1  -6   9 1085.27   39.15
  -1   6 -10  772.50   37.75
  -1   6 -10  805.05   33.45
   1   6  10  735.23   35.95
  -1   6 -11 1410.73   57.60
  -1   6 -11 1382.66   52.13
   1   6  11 1453.48   57.04
  -1   6 -12  119.62   12.02
  -1   6 -12   96.17   14.73
   1   6  12  100.58   21.45
   1   6  12  123.52   16.32
  -1   6 -12  101.16   21.50
   1   6  13  220.59   28.32
   1   6  13  215.97   18.66
  -1   6 -13  265.24   28.99
   1   6  13  171.12   24.61
   1   6  13  248.07   20.95
  -1   6 -13  273.48   20.82
   1   6  14  344.85   26.26
   1   6  14  372.52   23.41
  -1   6 -14  348.55   24.18
   1   6  14  387.64   35.99
   1   6  14  363.12   34.45
  -1   6 -14  363.09   34.70
   1   6  15  110.80   23.58
   1   6  15  124.29   14.44
  -1   6 -15   98.57   25.54
   1   6  15  129.15   26.01
   1   6  15  163.33   20.38
   1   6  16  352.12   34.93
  -1   6 -16  395.61   38.26
   1   6  16  304.53   21.53
   1   6  16  336.67   28.22
   1   6  17 1268.82   68.78
   1   6  17 1368.03   60.95
   1   6  17 1151.38   48.97
  -1   6 -17 1182.47   69.33
   1   6  18  365.72   37.41
  -1   6 -18  270.08   20.14
   1   6  18  386.98   31.96
  -1   6 -18  257.20   34.59
   1   6  19  588.30   41.44
  -1   6 -19  589.55   48.13
   1   6  19  570.52   46.51
  -1   6 -20  256.85   34.59
  -1   6 -21  101.59   28.19
   1   7 -21  239.13   39.56
   1   7 -20   74.11   30.50
   1   7 -19  330.76   43.59
  -1   7  19  353.21   32.57
   1   7 -18  286.37   39.93
   1   7 -18  260.41   20.82
  -1   7  18  346.34   35.41
  -1   7  18  355.76   30.68
  -1   7  17  526.38   42.24
   1   7 -17  403.83   45.69
  -1   7  17  528.78   35.31
   1   7 -17  465.55   27.87
  -1   7  16   58.19   20.97
  -1   7  16   55.83   15.58
   1   7 -16   44.83   11.90
   1   7 -16   64.10   26.86
  -1   7  15  399.43   28.11
   1   7 -15  385.04   38.76
   1   7 -15  304.13   22.89
  -1   7  15  295.77   26.36
  -1   7  15  373.18   35.01
   1   7 -14  224.15   31.11
   1   7 -14  210.59   19.06
  -1   7  14  171.08   26.44
  -1   7  14  198.99   20.05
  -1   7  14  165.57   19.80
  -1   7  13  135.73   14.99
  -1   7  13  131.93   18.29
   1   7 -13  137.27   16.65
  -1   7  13  114.75   22.48
  -1   7  13  156.54   17.63
   1   7 -13  153.59   27.39
  -1   7  12  383.02   24.15
  -1   7  12  366.19   26.52
  -1   7  12  357.91   36.20
  -1   7  12  357.35   22.75
  -1   7  12  369.80   32.50
  -1   7  11   12.29   16.19
  -1   7  11   33.08   10.69
  -1   7  11   10.62   12.05
  -1   7  11   32.39   10.77
  -1   7  11   17.07   18.03
  -1   7  10 1096.06   50.62
  -1   7  10 1104.99   46.45
  -1   7  10 1254.97   62.91
  -1   7  10 1096.89   45.42
  -1   7  10 1140.29   57.60
  -1   7   9  301.03   19.72
  -1   7   9  307.05   20.95
  -1   7   9  333.26   24.60
  -1   7   8  211.86   17.99
  -1   7   8  186.03   19.96
  -1   7   8  182.03   15.48
  -1   7   7  662.53   35.54
  -1   7   7  644.48   32.39
  -1   7   6  525.61   32.12
   1  -7   6  603.97   30.68
  -1   7   6  548.99   29.22
   1  -7   5  678.91   33.72
  -1   7   5  645.48   37.96
  -1   7   5  689.25   33.60
  -1  -7  -5  685.08   33.18
  -1   7   5  747.58   37.38
   1  -7   4  836.43   38.17
  -1   7   4  807.54   41.78
  -1  -7  -4  790.68   35.42
  -1   7   4  818.18   40.51
  -1   7   4  747.52   36.52
   1  -7   3  985.71   43.40
  -1  -7  -3  947.09   39.20
  -1   7   3  901.28   44.20
  -1   7   3  941.34   41.62
   1  -7   2 1392.90   56.94
  -1  -7  -2 1408.11   51.98
  -1   7   2 1412.25   55.56
  -1   7   2 1322.29   57.82
  -1  -7  -1 1697.96   60.73
   1  -7   1 1771.33   67.50
  -1   7   1 1629.69   67.50
  -1   7   1 1692.39   64.62
   1  -7   0   71.30   14.84
   1   7   0  100.16   14.18
  -1   7   0   80.62   15.35
   1  -7   0   78.37    9.92
   1   7   1 1745.10   68.12
   1  -7  -1 1768.55   70.63
   1  -7  -1 1796.18   61.62
   1   7   2 1354.12   56.78
  -1  -7   2 1351.68   53.47
   1  -7  -2 1350.02   58.58
   1  -7  -2 1387.59   50.07
   1  -7  -3 1028.24   48.39
  -1  -7   3  983.01   41.59
  -1   7  -3  972.08   42.50
   1   7   3  983.27   46.50
  -1   7  -3  928.16   45.36
   1  -7  -3 1042.10   39.85
  -1   7  -4  774.38   40.00
  -1   7  -4  822.20   36.95
   1   7   4  837.01   42.07
  -1  -7   4  797.85   35.60
   1  -7  -4  792.87   42.26
  -1   7  -5  703.33   33.85
   1  -7  -5  655.59   39.29
  -1  -7   5  715.13   31.86
   1   7   5  790.42   41.43
  -1   7  -5  683.26   37.21
  -1  -7   6  591.60   27.77
   1   7   6  568.21   36.74
  -1   7  -6  589.12   30.03
  -1   7  -6  671.55   35.54
  -1  -7   7  642.32   28.90
  -1   7  -7  656.48   35.44
  -1   7  -7  690.03   31.64
  -1   7  -8  167.58   19.67
  -1  -7   8  195.09   14.74
  -1   7  -8  193.41   16.77
   1   7   8  204.05   26.60
   1   7   9  222.95   27.03
   1   7   9  256.56   19.19
  -1   7  -9  244.78   18.23
  -1  -7   9  276.20   16.45
  -1   7  -9  293.49   23.54
  -1   7 -10 1114.01   44.15
   1   7  10 1065.19   45.44
  -1  -7  10 1058.72   40.53
  -1   7 -10 1113.80   49.85
  -1  -7  11   16.89    7.12
   1   7  11   23.99   11.21
  -1   7 -11   19.88    8.90
  -1   7 -11   19.61   12.39
  -1   7 -12  313.87   24.56
  -1  -7  12  309.89   17.30
   1   7  12  383.31   24.26
  -1   7 -12  350.80   20.66
   1   7  13  169.94   18.27
  -1   7 -13  163.10   24.71
  -1   7 -13  128.59   17.38
   1   7  13  139.68   17.25
   1   7  13   88.90   20.57
  -1  -7  13  135.43   11.41
   1   7  14  164.77   27.60
  -1   7 -14  223.49   29.49
  -1   7 -14  206.42   20.33
   1   7  14  210.82   19.72
   1   7  14  211.54   21.16
   1   7  15  332.83   35.70
  -1   7 -15  302.06   24.84
  -1   7 -15  356.59   36.08
   1   7  15  331.76   26.26
   1   7  15  321.10   24.26
   1   7  16   48.48   15.82
   1   7  16   32.94   20.49
   1   7  16   44.87   12.59
  -1   7 -16   38.36   22.96
   1   7  17  452.15   28.19
   1   7  17  497.73   34.61
   1   7  17  456.59   41.78
  -1   7 -17  455.26   42.64
   1   7  18  280.64   35.86
  -1   7 -18  288.16   37.37
   1   7  18  358.08   30.50
  -1   7 -19  240.26   36.20
   1   7  19  309.01   30.24
  -1   7 -20   68.28   24.16
  -1   7 -21  186.25   31.85
   1   8 -20  615.75   56.38
   1   8 -19  133.36   34.29
   1   8 -18  138.15   17.82
  -1   8  18  194.28   23.63
   1   8 -18  175.79   36.02
   1   8 -17   26.89   13.32
  -1   8  17   42.53   15.77
  -1   8  17   30.56   20.41
   1   8 -17   23.99   25.14
   1   8 -16  316.48   39.76
  -1   8  16  335.00   26.26
  -1   8  16  314.93   34.88
   1   8 -16  278.15   23.97
  -1   8  15  421.33   38.34
  -1   8  15  405.03   31.46
  -1   8  15  479.49   29.79
   1   8 -15  428.26   28.69
   1   8 -15  444.26   43.62
  -1   8  14  703.69   48.76
  -1   8  14  710.41   41.20
  -1   8  14  741.85   37.59
   1   8 -14  716.14   38.94
   1   8 -14  771.84   53.51
  -1   8  13  412.25   25.53
  -1   8  13  400.22   25.94
  -1   8  13  371.72   35.25
  -1   8  13  415.47   30.39
   1   8 -13  381.59   27.64
   1   8 -12  881.66   43.24
  -1   8  12  876.90   39.50
  -1   8  12  796.56   50.49
  -1   8  12  835.84   44.23
  -1   8  12  846.43   39.85
  -1   8  11   47.17   11.92
  -1   8  11   47.44   11.95
  -1   8  11   48.92   15.40
  -1   8  10   27.45   10.30
  -1   8  10    7.52   10.69
  -1   8  10   27.26   13.57
   1  -8   9  359.85   23.31
  -1   8   9  342.35   26.65
  -1   8   9  311.24   22.45
   1  -8   8  864.94   40.49
  -1   8   8  865.78   44.54
  -1   8   8  911.41   40.93
  -1   8   7  128.42   21.47
   1  -8   7  154.79   16.67
  -1   8   7  131.75   16.24
  -1   8   7  155.59   19.30
  -1   8   6  647.85   37.05
  -1   8   6  624.85   33.37
  -1   8   6  637.62   39.20
   1  -8   6  627.25   33.21
  -1  -8  -5  213.54   19.08
  -1   8   5  236.12   20.10
  -1   8   5  187.59   21.63
   1  -8   5  214.73   20.36
  -1   8   5  243.02   24.82
   1  -8   4  309.79   23.86
  -1   8   4  320.53   23.99
  -1   8   4  329.38   26.26
  -1  -8  -4  324.20   21.76
  -1   8   3  257.34   21.31
   1  -8   3  282.97   23.30
  -1  -8  -3  263.26   19.59
  -1   8   3  257.60   23.25
  -1  -8  -2  147.99   14.86
   1  -8   2  125.35   17.50
  -1   8   2  139.25   18.74
  -1   8   2  156.33   18.08
  -1  -8  -1  539.43   27.00
  -1   8   1  506.75   33.10
  -1   8   1  521.88   30.37
  -1   8   0 1253.49   56.23
   1  -8   0 1264.52   46.78
   1  -8   0 1163.36   55.00
  -1  -8   0 1280.93   48.69
   1   8   1  552.33   32.18
   1  -8  -1  581.91   35.01
   1  -8  -1  552.44   26.09
   1  -8  -2  161.15   14.39
   1  -8  -2  158.00   20.76
   1   8   2  133.65   18.69
   1  -8  -3  224.15   17.46
  -1  -8   3  257.57   19.96
   1  -8  -3  253.67   25.01
  -1   8  -3  255.80   20.82
   1   8   3  264.79   23.84
  -1   8  -3  268.86   24.10
   1  -8  -4  291.31   27.74
  -1   8  -4  328.63   22.99
  -1   8  -4  362.27   27.11
   1   8   4  336.12   28.59
  -1  -8   4  359.74   22.78
  -1   8  -5  215.39   19.17
  -1   8  -5  233.68   23.09
   1   8   5  221.57   24.27
   1  -8  -5  190.55   24.48
  -1  -8   5  217.78   18.15
   1   8   6  626.11   39.47
  -1  -8   6  662.71   31.43
  -1   8  -6  658.44   33.10
  -1   8  -6  644.79   37.24
   1   8   7  172.33   23.04
  -1  -8   7  134.72   13.85
  -1   8  -7  144.62   15.85
  -1   8  -7  175.09   20.79
   1   8   8  834.12   49.06
  -1  -8   8  885.62   37.14
  -1   8  -8  951.10   46.09
  -1   8  -8  904.01   40.05
  -1  -8   9  318.63   19.54
   1   8   9  344.99   32.06
  -1   8  -9  372.23   22.88
  -1   8  -9  385.95   28.16
  -1  -8  10    3.35    7.94
   1   8  10   13.32   16.14
  -1   8 -10    5.84   10.09
  -1   8 -10   12.08   13.09
  -1  -8  11   53.04    9.61
   1   8  11   81.87   21.37
  -1   8 -11   66.57   12.19
   1   8  11   76.21   13.65
  -1   8 -11   48.36   14.42
   1   8  12  897.58   44.20
  -1   8 -12  825.23   44.09
   1   8  12  903.21   40.90
  -1  -8  12  830.77   33.98
   1   8  13  390.20   25.89
  -1  -8  13  376.49   19.49
  -1   8 -13  383.27   29.06
   1   8  13  404.50   28.48
  -1   8 -14  735.00   42.12
   1   8  14  812.75   42.50
   1   8  14  827.06   40.82
  -1   8 -14  822.35   51.52
  -1   8 -15  454.83   31.69
   1   8  15  414.32   30.29
  -1   8 -15  473.50   41.54
   1   8  15  523.08   31.46
   1   8  16  335.98   27.00
  -1   8 -16  323.04   36.31
   1   8  16  298.24   36.10
   1   8  16  321.34   26.18
   1   8  17   53.84   24.45
  -1   8 -17   52.93   24.95
   1   8  17   47.46   16.43
  -1   8 -18  175.75   33.19
  -1   8 -19  222.06   34.13
  -1   8 -20  585.22   49.54
   1   9 -19    7.52   26.02
   1   9 -18   98.27   30.23
   1   9 -17  153.36   19.97
  -1   9  17  193.99   22.14
   1   9 -17  153.06   34.38
   1   9 -16  354.47   28.37
   1   9 -16  345.36   40.75
  -1   9  16  371.69   27.48
  -1   9  16  310.82   30.63
  -1   9  15   19.01   19.11
   1   9 -15   -3.05   14.18
   1   9 -15   21.69   22.89
  -1   9  15  -14.50   17.33
  -1   9  15   11.73   12.10
  -1   9  14   31.35   21.60
   1   9 -14   52.42   22.03
   1   9 -14   -3.05   12.95
  -1   9  14   32.81   13.01
  -1   9  14   21.68   16.36
  -1   9  13  536.38   37.35
   1   9 -13  531.81   34.00
   1  -9  13  491.49   29.09
  -1   9  13  543.58   30.36
   1  -9  12  481.94   28.78
   1   9 -12  560.99   34.06
  -1   9  12  507.21   35.60
  -1   9  12  510.65   30.80
  -1   9  11  263.86   25.56
   1  -9  11  254.38   21.31
   1   9 -11  262.65   24.40
  -1   9  11  248.33   20.97
  -1   9  10  249.92   21.23
  -1   9  10  251.39   25.56
   1  -9  10  206.93   19.67
  -1   9   9  354.94   24.68
   1  -9   9  328.42   23.94
  -1   9   9  358.58   32.52
  -1   9   9  324.52   28.40
  -1   9   8  247.38   20.89
   1  -9   8  236.60   20.52
  -1   9   8  162.62   21.48
  -1   9   8  209.87   25.83
  -1   9   7  768.31   39.07
  -1   9   7  761.12   45.84
   1  -9   7  742.70   38.86
  -1   9   7  873.32   45.31
  -1   9   6  340.61   25.17
  -1   9   6  401.05   31.46
   1  -9   6  416.50   27.00
  -1   9   6  336.39   28.19
  -1   9   5    9.75   13.69
   1  -9   5    7.88   11.71
  -1  -9  -5    6.58   10.52
  -1   9   5   17.20   11.70
   1  -9   4 1956.67   77.40
  -1   9   4 1995.88   76.26
  -1   9   4 1921.40   80.25
  -1  -9  -4 1997.50   73.80
   1  -9   3  672.54   37.45
  -1   9   3  668.53   35.57
  -1   9   3  641.85   38.30
  -1  -9  -3  630.81   32.31
   1  -9   2  420.67   29.73
  -1   9   2  429.03   27.80
  -1   9   2  439.27   31.35
  -1  -9  -2  415.10   24.72
  -1  -9  -1  382.94   23.62
   1  -9   1  389.61   21.40
   1  -9   1  396.46   28.93
  -1   9   1  448.22   30.88
  -1   9   1  379.20   26.09
  -1  -9   0  473.31   25.67
  -1   9   0  434.47   31.62
   1  -9   0  515.35   25.03
   1  -9   0  448.35   31.99
   1  -9  -1  368.00   21.43
   1  -9  -1  353.17   29.30
   1  -9  -2  407.13   22.81
   1   9   2  397.42   27.90
  -1   9  -2  359.35   25.11
   1  -9  -2  332.27   28.11
   1   9   3  651.80   38.57
  -1   9  -3  645.61   38.62
   1  -9  -3  665.02   31.78
  -1   9  -3  683.26   35.15
   1  -9  -3  633.88   39.60
  -1   9  -4 1943.88   79.45
  -1  -9   4 1913.56   72.44
   1  -9  -4 1951.21   80.68
   1   9   4 1924.72   78.73
  -1   9  -4 1848.74   73.24
   1   9   5    3.43   13.81
  -1  -9   5   13.35   10.14
  -1   9  -5   16.49   13.97
  -1   9  -5    6.95   11.12
  -1  -9   6  339.31   22.57
   1   9   6  371.67   30.53
  -1   9  -6  340.55   24.16
  -1   9  -6  373.21   28.88
  -1  -9   7  752.44   35.54
  -1   9  -7  770.83   43.64
   1   9   7  834.28   47.19
  -1   9  -7  791.98   38.25
  -1  -9   8  183.99   16.30
  -1   9  -8  227.28   19.45
   1   9   8  176.93   25.57
  -1   9  -8  220.32   23.74
  -1  -9   9  408.91   23.07
  -1   9  -9  399.70   30.39
  -1   9  -9  381.40   25.04
   1   9   9  369.15   33.88
  -1   9 -10  213.14   23.73
  -1   9 -10  259.65   20.44
  -1  -9  10  205.75   16.00
   1   9  10  200.37   27.60
   1   9  11  230.68   29.79
  -1   9 -11  244.89   19.91
   1   9  11  263.63   24.76
  -1  -9  11  228.58   16.30
  -1   9 -11  297.18   26.36
   1   9  12  489.66   41.02
  -1   9 -12  473.70   34.40
   1   9  12  537.90   34.78
   1   9  13  640.70   46.78
  -1   9 -13  504.95   36.15
   1   9  13  615.27   37.77
   1   9  14   24.87   15.42
  -1   9 -14   29.62   19.24
  -1   9 -14   15.45   15.08
   1   9  14   45.53   14.09
   1   9  15  -16.88   18.13
  -1   9 -15   15.21   15.92
   1   9  15   -2.86   12.50
  -1   9 -15   13.22   19.08
   1   9  16  320.30   29.12
  -1   9 -16  372.92   39.61
   1   9  16  382.95   28.83
  -1   9 -16  268.05   27.80
  -1   9 -17  209.23   33.39
  -1   9 -18  183.30   33.18
   1  10 -17  318.68   41.71
   1  10 -16   16.86   25.70
   1  10 -16  -10.25   15.39
  -1  10  15  583.85   42.23
   1  10 -15  564.67   38.14
   1  10 -15  606.88   51.34
  -1  10  14  183.73   25.93
   1  10 -14  193.35   23.26
  -1  10  13   76.63   19.89
   1  10 -13   50.19   16.01
   1  10 -12  265.09   26.62
  -1  10  12  284.47   29.06
   1  10 -11  473.23   34.21
  -1  10  11  472.54   36.53
  -1  10  11  521.01   41.63
  -1  10  11  519.60   31.90
  -1  10  10  447.03   33.88
   1  10 -10  472.53   33.28
  -1  10  10  408.88   36.55
   1 -10  10  417.96   27.92
  -1  10  10  417.86   28.83
  -1  10   9  364.77   31.21
  -1  10   9  319.34   32.54
   1 -10   9  363.49   25.78
  -1  10   9  318.38   25.29
  -1  10   8  397.49   33.77
  -1  10   8  341.43   26.20
   1 -10   8  361.50   26.33
  -1  10   8  387.20   31.88
   1 -10   7  126.84   17.57
  -1  10   7  144.04   21.93
  -1  10   7  157.86   19.28
   1 -10   6  188.32   20.70
  -1  10   6  178.01   19.64
  -1  10   6  163.13   23.22
  -1  10   5  518.01   32.25
   1 -10   5  491.87   32.17
  -1  10   5  491.79   34.98
  -1  10   4   80.44   17.58
   1 -10   4  119.37   18.88
  -1 -10  -4  105.15   15.27
  -1  10   4  112.44   17.44
  -1  10   3  412.28   28.96
  -1 -10  -3  396.67   25.96
   1 -10   3  491.28   31.62
  -1  10   3  400.83   31.86
  -1  10   2  432.56   32.89
  -1  10   2  427.84   28.99
   1 -10   2  490.72   24.92
  -1 -10  -2  403.46   26.09
   1 -10   2  453.50   31.51
   1 -10   1  162.04   15.63
  -1 -10  -1  203.47   18.10
  -1  10   1  193.18   20.92
   1 -10   1  235.27   23.22
  -1  10   1  142.17   20.73
  -1 -10   0   27.60   11.29
   1 -10   0   19.85   10.88
   1 -10   0   39.52   14.90
  -1  10   0   21.92   14.54
  -1 -10   1  176.50   17.04
   1 -10  -1  186.83   17.01
   1 -10  -1  204.58   24.02
  -1  10  -2  425.29   28.53
   1 -10  -2  383.45   24.42
   1 -10  -2  391.79   31.46
   1  10   3  406.50   30.84
  -1  10  -3  490.06   30.02
   1 -10  -3  409.62   25.56
   1 -10  -3  435.01   33.34
  -1  10  -3  419.69   32.34
   1  10   4  117.68   20.12
  -1  10  -4  122.43   17.52
  -1  10  -4   90.78   18.72
  -1  10  -5  497.18   35.31
   1  10   5  536.46   36.76
  -1  10  -5  525.76   31.56
   1  10   6  157.82   22.81
  -1  10  -6  163.68   23.07
  -1  10  -6  195.62   19.70
  -1  10  -7  122.24   16.65
   1  10   7  137.16   23.18
  -1  10  -7  115.68   20.65
  -1 -10   7   99.31   14.34
  -1  10  -8  394.87   32.17
   1  10   8  364.33   33.03
  -1  10  -8  375.14   26.02
  -1 -10   8  361.76   23.20
  -1  10  -9  314.73   28.81
   1  10   9  321.28   32.12
  -1  10  -9  326.91   24.27
  -1 -10   9  260.95   19.83
  -1  10 -10  429.43   27.77
  -1  10 -10  435.91   33.31
   1  10  10  454.56   33.72
   1  10  10  392.84   36.68
  -1  10 -11  575.90   39.39
   1  10  11  554.16   38.18
   1  10  11  603.86   45.00
   1  10  12  265.01   33.16
  -1  10 -12  271.01   27.98
   1  10  12  260.75   27.10
  -1  10 -13   75.34   19.22
   1  10  13   93.36   19.89
   1  10  13   76.32   23.92
  -1  10 -14  150.09   23.86
   1  10  14  190.17   25.24
  -1  10 -15  499.80   38.22
   1  10  15  633.25   41.12
  -1  10 -15  515.03   44.73
  -1  10 -16   37.96   18.43
  -1  10 -16   55.01   25.00
  -1  10 -17  363.73   41.51
   1  11 -16   66.13   18.66
   1  11 -15  235.52   26.89
  -1  11  14  132.49   25.69
   1  11 -14  119.58   21.11
   1  11 -13  388.71   33.15
  -1  11  13  435.18   37.53
  -1  11  12   77.80   22.70
   1  11 -12   69.47   19.41
  -1  11  11  134.30   26.58
  -1  11  11  100.27   21.87
   1  11 -11  118.05   21.88
  -1  11  10  174.14   25.51
   1  11 -10  199.47   25.61
  -1  11   9  301.63   26.10
   1  11  -9  296.49   28.90
  -1  11   9  245.42   28.61
   1 -11   8  199.91   21.53
  -1  11   8  190.51   21.63
  -1  11   8  183.57   25.48
   1  11  -8  198.50   25.04
  -1  11   7  800.66   42.20
  -1  11   7  814.66   47.51
  -1  11   6  313.31   25.83
  -1  11   6  286.85   29.86
   1 -11   6  307.88   25.59
  -1  11   5  464.29   32.18
   1 -11   5  506.25   32.70
  -1  11   5  415.06   34.03
  -1  11   4  260.38   24.37
  -1  11   4  279.73   28.33
   1 -11   4  215.20   22.97
  -1  11   3  356.30   31.91
  -1  11   3  360.64   27.88
   1 -11   3  358.69   22.11
   1 -11   3  339.44   28.81
  -1  11   2   95.81   18.31
   1 -11   2  103.85   18.64
   1 -11   2   91.61   13.65
  -1  11   2  125.09   22.22
  -1  11   1  696.98   41.33
   1 -11   1  847.13   45.77
  -1  11   1  803.96   47.62
   1 -11   1  813.30   36.23
  -1 -11  -1  730.42   37.56
   1 -11   0   21.90   15.19
  -1 -11   0   15.80   13.11
   1 -11   0    8.39   12.39
  -1  11   0   57.41   18.48
   1 -11  -1  762.97   36.24
  -1 -11   1  767.00   36.74
   1 -11  -1  679.12   43.01
   1 -11  -2   94.31   15.37
  -1  11  -2   97.35   17.41
  -1  11  -3  320.24   26.26
  -1  11  -3  314.38   29.97
  -1  11  -4  321.47   26.17
  -1  11  -4  281.03   29.57
  -1  11  -5  395.80   28.94
   1  11   5  398.43   32.71
  -1  11  -5  395.40   33.19
  -1  11  -6  317.89   25.72
   1  11   6  309.17   30.16
  -1  11  -6  324.31   31.06
  -1  11  -7  822.86   42.08
   1  11   7  721.56   47.01
  -1  11  -7  760.19   46.98
  -1  11  -8  223.70   22.14
   1  11   8  214.28   27.63
  -1  11  -8  206.21   26.42
   1  11   8  222.14   26.31
   1  11   9  314.14   32.30
   1  11   9  278.44   28.69
  -1  11  -9  284.25   29.71
   1  11  10  210.53   29.09
  -1  11 -10  196.39   27.07
   1  11  10  197.00   26.17
   1  11  11   57.95   22.77
   1  11  11   69.26   20.09
  -1  11 -11   53.46   19.54
  -1  11 -12    8.60   18.74
   1  11  12   33.07   19.20
  -1  11 -13  353.22   34.11
   1  11  13  411.61   35.28
   1  11  14  155.19   23.81
  -1  11 -14  140.32   24.55
  -1  11 -15  190.86   26.52
  -1  11 -15  233.68   33.47
  -1  11 -16   64.93   20.26
  -1  11 -16   26.89   23.30
   1  12 -11  368.35   33.93
  -1  12  11  391.90   36.72
   1  12 -10  138.78   23.20
  -1  12  10   97.56   24.15
  -1  12   9  301.08   32.44
   1  12  -9  278.35   29.81
   1  12  -8    6.45   18.19
  -1  12   8  -25.73   20.28
   1  12  -7  214.01   27.13
  -1  12   7  241.41   28.93
  -1  12   7  250.77   25.78
  -1  12   6  418.30   37.80
   1  12  -6  457.20   37.32
   1  12  -5  146.82   23.60
  -1  12   5  147.36   24.76
   1 -12   5  137.77   21.10
  -1  12   5  159.35   21.80
   1  12  -4  520.16   39.45
   1 -12   4  454.04   34.09
  -1  12   4  471.53   38.06
  -1  12   4  475.75   33.87
  -1  12   3  309.39   27.61
   1 -12   3  305.72   21.34
  -1  12   3  297.87   31.88
  -1  12   2   38.91   18.21
   1 -12   2   27.02   11.73
  -1  12   2   22.27   14.62
   1 -12   1  210.62   18.69
  -1  12   1  201.77   26.95
  -1  12   1  214.75   23.83
   1 -12   0  106.56   15.77
  -1  12   0  105.60   23.07
   1 -12  -1  210.13   20.09
   1 -12  -2    6.82   14.97
  -1  12  -2   49.74   16.57
  -1  12  -3  288.10   25.88
  -1  12  -3  288.77   31.83
   1  12   4  447.40   37.83
  -1  12  -4  425.00   31.45
  -1  12  -4  420.66   36.64
  -1  12  -5  142.08   19.93
   1  12   5  178.87   25.77
  -1  12  -5  169.28   25.45
  -1  12  -6  530.03   34.78
  -1  12  -6  571.42   41.78
   1  12   7  158.16   25.40
   1  12   7  195.61   26.89
  -1  12  -7  201.05   27.79
   1  12   8   11.84   18.82
  -1  12  -8    2.34   20.09
   1  12   8  -19.80   19.49
   1  12   9  315.20   33.82
  -1  12  -9  325.48   33.23
   1  12   9  347.46   33.37
  -1  12 -10  131.34   25.01
   1  12  10  129.60   23.41
   1  12  11  425.45   37.29
  -1  12 -11  435.14   38.59
   2   0   0 4180.66  130.57
   2   0   0 4006.66  128.53
   2   0  -1 4004.59  124.60
   2   0   1 3930.08  123.92
   2   0   1 3793.52  117.92
  -2   0  -1 3853.83  118.23
   2   0   2  106.42    7.49
   2   0  -2  109.08   14.95
   2   0   2   84.60   10.61
   2   0  -3   33.69    6.24
   2   0   3   19.53    7.81
   2   0  -3   26.39    7.49
   2   0  -3   10.04   12.34
   2   0  -4   47.54    6.61
   2   0   4   36.88    7.64
   2   0  -4   45.10    7.57
   2   0  -4   47.96   13.67
   2   0  -5   71.92   15.58
   2   0  -5   53.57    7.52
  -2   0   5   48.60    7.06
   2   0   5   61.87    6.90
   2   0  -5   62.36    7.59
   2   0   5   51.07    7.73
  -2   0   5   68.30   13.80
  -2   0   6  652.07   25.59
   2   0   6  612.60   25.62
   2   0  -6  550.61   34.21
  -2   0   6  633.41   34.27
   2   0   6  605.24   25.46
   2   0  -6  610.05   25.22
  -2   0   7 6305.42  203.55
   2   0   7 5899.41  192.46
  -2   0   7 6241.69  191.26
   2   0   7 5944.59  189.90
   2   0  -7 6198.76  190.02
  -2   0   8 2672.95  101.12
   2   0   8 2587.05   91.66
  -2   0   8 2706.29   89.62
   2   0  -8 2730.03   87.01
   2   0   8 2633.75   86.85
  -2   0   9 4325.94  139.63
  -2   0   9 4308.75  152.71
   2   0   9 4247.80  143.18
   2   0  10  200.32   19.22
  -2   0  10  188.82   15.51
  -2   0  10  182.29   23.46
  -2   0  11  812.98   47.17
  -2   0  11  797.53   35.68
   2   0  11  759.18   40.11
   2   0 -11  717.97   45.71
   2   0  12 1351.57   44.49
   2   0 -12 1389.61   44.51
  -2   0  12 1222.59   53.23
  -2   0  12 1315.41   66.15
   2   0 -12 1377.74   67.96
   2   0  12 1341.86   60.16
   2   0  13  639.51   38.55
  -2   0  13  629.18   44.57
  -2   0  13  644.55   32.83
   2   0 -13  599.13   42.63
  -2   0 -13  591.72   19.91
  -2   0  14   45.97   24.05
   2   0  14   59.84   20.76
   2   0 -14   34.98   20.36
  -2   0  14   32.20   13.57
   2   0  15  105.23   22.12
  -2   0  15   86.89   24.71
   2   0 -15   99.17   23.10
  -2   0  15  104.53   16.27
  -2   0  16  207.09   29.68
   2   0  16  166.12   23.57
   2   0 -16  147.97   25.16
  -2   0  16  126.96   17.28
   2   0  17  103.72   21.48
  -2   0  17  165.94   26.97
   2   0 -17  197.23   28.09
  -2   0  17  123.36   17.42
   2   0  18   22.78   18.48
  -2   0  18   30.05   22.32
   2   0 -18   26.12   17.42
  -2   0  18   27.72   13.38
   2   0  19    2.13   17.57
   2   0 -19   -2.66   17.04
  -2   0  19    1.54   13.36
   2   0  20  118.23   23.70
  -2   0  20  160.34   20.63
   2   0 -20  135.31   25.35
  -2   0  21  173.35   21.53
  -2   0  22   22.49   15.43
  -2   1  23  220.83   25.75
   2   1 -23  228.24   33.63
  -2   1  22   60.58   18.10
   2   1 -22   53.41   22.67
  -2   1  21  131.93   20.99
   2   1 -21  103.79   25.08
  -2   1  20  442.65   32.84
   2   1 -20  459.13   42.32
  -2   1  19  316.05   27.82
   2   1 -19  398.03   38.86
  -2   1  18  154.34   29.22
   2   1 -18  120.78   25.81
  -2   1  18  140.87   20.49
   2   1 -17  726.55   50.97
  -2   1  17  684.19   39.32
  -2   1  17  655.01   51.02
   2   1 -16  603.12   46.13
  -2   1  16  608.85   36.03
  -2   1  16  605.19   47.89
   2   1 -15  499.03   42.71
  -2   1  15  470.68   31.33
  -2   1  14  471.79   42.10
  -2   1  14  409.54   14.99
  -2   1  14  384.64   27.80
   2   1 -14  431.34   38.99
   2  -1  13   46.00   15.63
  -2   1  13   38.68   23.66
  -2   1  13   30.42   13.27
   2   1 -13   36.74   22.43
  -2  -1 -13   42.87    5.02
   2  -1  12  279.95   22.80
   2   1 -12  323.56   34.01
  -2   1  12  312.02   32.79
   2   1 -12  315.47   14.63
  -2  -1 -12  289.10   12.59
  -2   1  12  285.97   22.62
  -2   1  11 2458.97   89.94
   2  -1  11 2542.30   90.41
   2   1 -11 2495.78   81.78
  -2   1  11 2568.09  104.24
   2   1 -11 2502.79  104.48
   2  -1  11 2514.37   80.27
   2  -1  10  644.31   31.86
   2   1 -10  663.43   26.34
  -2   1  10  646.70   32.18
   2   1 -10  678.50   43.74
  -2   1  10  648.53   42.69
   2  -1  10  639.06   25.04
   2  -1   9 3100.87  107.04
  -2   1   9 3237.42  121.21
   2   1  -9 3284.04  103.29
   2  -1   9 3149.10  101.88
  -2   1   9 3226.94  108.89
  -2   1   8 1786.78   63.65
   2  -1   8 1676.49   61.06
  -2   1   8 1846.25   74.94
   2  -1   8 1707.76   58.26
  -2   1   7  234.64   14.10
  -2   1   7  239.70   16.03
  -2   1   7  235.38   22.77
   2  -1   7  236.17   13.94
  -2   1   6  760.90   30.24
  -2   1   6  697.46   38.54
  -2   1   6  751.24   31.30
  -2   1   5 2548.56   84.01
   2   1  -5 2468.53   92.81
  -2   1   5 2542.62   84.36
  -2   1   4 3777.25  123.52
   2   1  -4 3927.92  118.48
  -2   1   4 3765.86  122.85
   2   1  -4 3727.56  130.53
   2   1  -3 1573.47   57.63
  -2   1   3 1471.80   53.25
  -2  -1  -2  247.99   12.71
  -2   1   2  259.61   15.56
   2  -1   1   84.09    6.24
  -2   1   1   85.79   10.16
  -2  -1  -1   72.76    6.88
   2  -1   1   74.56    4.48
  -2   1   1   66.82   11.66
  -2   1   0  696.92   28.91
  -2   1   0  678.34   27.74
   2  -1   0  692.74   26.71
   2  -1  -1   81.55   10.86
  -2   1  -1   86.86    8.44
   2  -1  -2  331.31   20.36
  -2   1  -3 1074.17   42.44
   2  -1  -3 1343.12   48.31
  -2   1  -4 3645.55  122.96
   2  -1  -4 3971.65  123.01
   2  -1  -4 3927.21  129.33
  -2   1  -5 2426.16   83.46
   2  -1  -5 2557.96   91.43
   2  -1  -5 2594.03   84.44
  -2   1  -6  685.73   25.49
   2  -1  -6  659.49   35.52
   2  -1  -6  691.70   29.76
  -2  -1   6  712.75   25.53
  -2   1  -6  698.92   28.57
  -2  -1   7  230.84   12.32
  -2   1  -7  219.85   13.56
   2   1   7  223.09   15.21
   2  -1  -7  208.62   21.03
  -2   1  -7  235.56   12.72
  -2  -1   8 1920.39   64.45
   2  -1  -8 1859.12   63.74
  -2   1  -8 1908.39   65.19
   2   1   8 2008.79   70.34
  -2  -1   9 3352.07  110.78
   2  -1  -9 3356.98  108.73
   2   1   9 3548.29  111.01
  -2   1  -9 3488.54  112.39
   2   1   9 3381.78  117.70
   2   1  10  693.21   36.21
   2  -1 -10  689.68   25.99
  -2  -1  10  622.92   28.88
  -2   1 -10  692.95   30.68
   2   1  10  673.84   27.66
   2   1  11 2525.65   94.98
   2  -1 -11 2508.61   79.58
   2   1  11 2547.36   81.71
  -2  -1  11 2303.97   84.87
  -2   1 -11 2545.45   87.23
   2  -1 -12  342.49   29.92
  -2  -1  12  313.08   20.41
   2   1  12  319.42   15.39
   2   1  12  327.68   29.10
   2   1  13   41.31   18.95
  -2  -1  13   22.11   11.01
  -2  -1  13   28.33    3.74
   2  -1 -13   30.10   18.66
   2   1  14  397.66   34.65
  -2  -1  14  406.41   24.96
   2  -1 -14  368.54   32.75
   2   1  15  465.95   37.74
  -2  -1  15  472.99   27.53
   2  -1 -15  412.09   36.10
   2   1  16  596.19   42.69
  -2  -1  16  567.02   31.62
   2  -1 -16  595.25   41.39
   2   1  17  769.15   49.99
  -2  -1  17  740.78   37.96
   2  -1 -17  732.97   47.59
  -2  -1  18  146.24   17.73
   2   1  18  126.51   26.07
  -2  -1  19  276.32   23.57
   2   1  19  316.79   35.36
   2   1  20  457.72   41.28
  -2  -1  20  430.59   29.67
   2   1  21  149.02   29.26
  -2  -1  21  126.25   18.53
  -2  -1  22   55.99   16.09
  -2   2  24  252.61   28.73
   2   2 -23  251.87   35.36
  -2   2  23  237.26   27.44
   2   2 -22  492.80   45.63
  -2   2  22  435.22   35.65
  -2   2  21  174.88   24.05
   2   2 -21  158.75   30.21
  -2   2  20    3.85   14.10
   2   2 -20   25.77   21.68
  -2   2  19   48.05   16.27
   2   2 -19   54.08   25.67
   2   2 -18  676.48   52.43
  -2   2  18  615.38   39.37
  -2   2  17  368.37   30.15
  -2   2  17  473.47   45.53
   2   2 -17  507.40   44.67
  -2   2  16  297.94   38.25
   2   2 -16  330.23   36.64
  -2   2  16  236.70   23.84
  -2   2  15   70.83   26.63
  -2   2  15   47.75   15.76
  -2   2  15   65.23    6.06
   2   2 -15   56.51    4.51
   2   2 -15   69.12   24.16
  -2   2  14  408.19   16.49
   2   2 -14  370.55   38.33
  -2   2  14  336.97   27.48
   2   2 -14  370.69   17.13
  -2   2  14  351.31   39.98
  -2   2  13  543.23   33.34
   2   2 -13  509.49   23.26
  -2  -2 -13  585.86   21.96
  -2   2  13  589.92   22.35
  -2   2  13  536.24   45.29
   2   2 -13  634.42   47.41
  -2   2  12  965.96   58.19
   2   2 -12 1004.19   59.06
  -2  -2 -12  950.78   33.60
  -2   2  12  912.27   44.99
  -2  -2 -11  492.84   20.42
  -2   2  11  485.65   30.02
   2   2 -11  613.34   42.93
  -2   2  11  567.44   42.12
  -2   2  11  524.14   24.15
  -2   2  10  932.34   52.48
   2   2 -10  944.26   52.61
  -2   2  10  837.06   40.86
  -2  -2 -10  860.74   31.67
  -2   2  10  893.49   35.47
  -2   2   9  152.21   22.30
  -2   2   9  167.27   16.35
  -2   2   9  154.81   12.43
   2  -2   9  166.31   10.83
   2   2  -9  166.25   23.95
  -2  -2  -9  142.49    9.77
  -2   2   8   99.65   10.16
   2  -2   8   93.91    8.84
  -2   2   8   77.22   17.84
  -2   2   8  101.73   12.98
  -2   2   7  586.12   26.62
  -2   2   7  593.96   36.34
  -2   2   7  602.55   29.62
   2  -2   7  593.72   24.92
  -2   2   6  767.83   32.92
   2  -2   6  692.58   28.72
  -2   2   5  844.05   34.64
   2  -2   5  793.10   31.65
  -2   2   4 3580.33  113.69
   2  -2   4 3350.45  111.33
   2  -2   3 4983.06  159.64
  -2  -2  -3 5110.36  158.19
   2  -2   2 7043.50  219.00
  -2   2   2 6683.20  221.37
  -2  -2  -2 7178.45  216.14
  -2   2   1 1341.50   48.15
  -2  -2  -1 1315.46   44.62
   2  -2   1 1304.90   47.89
   2  -2   0  261.64   15.64
   2  -2  -3 5013.96  158.63
   2  -2  -4 3391.59  109.90
  -2   2  -5  778.10   29.97
   2  -2  -5  821.74   35.07
   2  -2  -5  852.33   32.68
   2  -2  -6  702.26   31.70
   2  -2  -6  695.97   28.08
  -2   2  -6  660.32   27.44
   2  -2  -6  665.60   33.50
  -2  -2   7  615.91   21.58
   2  -2  -7  618.88   29.60
  -2   2  -7  548.83   26.47
   2  -2  -7  613.71   25.45
   2  -2  -7  594.64   32.49
  -2   2  -7  620.31   27.10
  -2  -2   8   86.01    7.22
  -2   2  -8   69.29    9.37
   2  -2  -8   81.81    8.55
  -2   2  -8   82.63   11.01
   2   2   9  123.28   15.11
  -2  -2   9  148.63   10.06
  -2   2  -9  156.99   14.71
   2  -2  -9  137.13   10.08
  -2   2  -9  144.15   12.02
  -2   2 -10  925.73   40.13
  -2   2 -10  875.95   35.86
   2   2  10  957.71   44.79
  -2  -2  10  877.25   34.16
   2   2  11  554.59   34.49
  -2   2 -11  541.13   29.39
  -2   2 -11  462.88   23.33
  -2  -2  11  520.02   23.68
  -2  -2  11  511.40   19.69
   2   2  12  963.66   50.31
  -2   2 -12  937.80   43.40
  -2  -2  12  957.15   32.33
  -2  -2  12  888.21   37.56
  -2  -2  13  637.38   21.90
  -2  -2  13  565.68   28.33
   2   2  13  566.88   25.57
  -2   2 -13  603.59   33.64
   2   2  13  574.53   40.91
   2   2  14  350.17   34.19
   2   2  14  371.16   16.94
  -2   2 -14  394.28   26.87
  -2   2 -14  336.10   12.51
  -2  -2  14  313.37   21.16
   2   2  15   55.70    4.57
  -2  -2  15   60.90   11.94
   2   2  15   60.29   21.92
  -2   2 -15   65.84   14.74
   2   2  16  335.22   35.42
  -2  -2  16  282.81   21.31
  -2   2 -16  329.61   24.98
  -2  -2  17  429.01   25.99
   2   2  17  402.61   39.68
  -2  -2  18  565.42   31.91
   2   2  18  683.52   51.29
   2   2  19   70.91   26.57
  -2  -2  19   77.40   14.62
   2   2  20   21.40   24.47
  -2  -2  20   -5.09   11.55
  -2  -2  21  155.32   19.14
  -2   3  23  185.60   26.30
   2   3 -23  189.57   33.72
   2   3 -22  682.35   56.28
  -2   3  22  727.61   46.78
   2   3 -21  319.23   40.16
  -2   3  21  290.65   30.64
   2   3 -20 1202.48   74.35
  -2   3  20 1222.71   61.83
   2   3 -19  126.19   30.02
  -2   3  19  144.20   22.89
  -2   3  18  343.71   30.90
   2   3 -18  385.92   42.95
  -2   3  17  332.51   29.83
   2   3 -17  412.89   42.77
   2   3 -16  726.08   53.60
  -2   3  16  771.17   57.20
  -2   3  16  634.79   39.77
   2   3 -16  666.35   23.74
   2   3 -16  580.95   24.61
  -2   3  15  333.75   28.22
  -2   3  15  359.86   16.48
  -2   3  15  267.42   38.26
   2   3 -15  303.13   36.79
  -2   3  14 2716.27  107.90
  -2   3  14 2758.33   96.52
  -2   3  14 3039.78   93.60
   2   3 -14 2967.51  125.38
  -2   3  14 2787.74  124.32
  -2   3  13  613.90   37.45
  -2   3  13  626.02   29.60
  -2   3  13  642.57   50.07
   2   3 -13  688.30   51.61
  -2   3  13  664.83   26.30
  -2   3  12  259.82   17.50
  -2   3  12  253.51   33.72
  -2   3  12  260.31   23.66
   2   3 -12  243.82   33.88
  -2  -3 -12  250.65   14.30
  -2  -3 -11   46.62    7.85
  -2   3  11   40.98   14.84
  -2   3  11   36.40   23.55
   2   3 -11   39.61   22.11
  -2   3  11   53.19   10.04
   2   3 -10   29.47   18.58
  -2   3  10   33.42   19.88
  -2  -3 -10   29.67    7.20
  -2   3  10   30.82   13.30
   2   3  -9   26.30   17.95
  -2   3   9   12.15   16.64
  -2  -3  -9    7.57    6.23
  -2   3   9   12.08   11.50
   2   3  -8   10.00   14.76
  -2   3   8   18.31   14.46
  -2   3   8    9.08   10.22
  -2  -3  -8    6.75    5.87
   2  -3   7  541.95   24.37
  -2  -3  -7  526.21   22.89
  -2   3   7  566.30   29.92
  -2  -3  -6 2192.21   75.57
   2  -3   6 2357.54   77.56
  -2   3   6 2356.06   82.58
   2  -3   5  646.26   27.50
  -2   3   5  636.96   30.85
  -2  -3  -4  641.93   27.77
  -2   3   4  635.72   30.34
   2  -3   4  663.14   28.35
  -2   3   4  694.64   30.63
  -2   3   3  313.18   20.30
  -2   3   3  308.49   19.25
   2  -3   3  334.84   17.92
  -2   3   3  307.55   13.08
  -2  -3  -3  332.04   16.67
   2   3  -3  317.08   11.79
   2  -3   2 1837.04   63.95
  -2   3   2 1837.75   65.80
  -2  -3  -2 1772.00   61.03
  -2   3   2 1803.42   57.08
   2   3  -2 1853.67   58.67
   2  -3   1 1850.36   65.01
  -2   3   1 1856.89   67.02
   2  -3   0 2505.39   77.03
   2  -3   0 2536.86   84.84
  -2   3   0 2494.89   86.20
   2  -3  -2 1835.99   65.39
   2  -3  -3  283.72   16.77
   2   3   4  629.96   26.20
   2  -3  -4  635.31   27.60
  -2   3  -4  638.21   29.52
   2   3   5  638.44   27.45
   2  -3  -5  664.38   28.21
   2   3   6 2213.42   77.01
   2  -3  -6 2314.53   77.14
  -2  -3   7  559.52   22.81
   2  -3  -7  581.98   25.11
   2  -3  -7  577.40   29.94
  -2   3  -7  543.15   26.36
   2   3   7  523.37   25.89
  -2  -3   8   17.50    5.66
  -2   3  -8   22.00    9.71
   2   3   8   11.86    8.68
  -2  -3   9    7.16    5.47
  -2  -3   9    3.98    4.25
  -2   3  -9    4.17   11.39
   2   3   9    3.55    9.37
  -2  -3  10   24.07    6.19
  -2  -3  10   25.06    5.81
  -2   3 -10   32.57   13.91
  -2   3 -11   40.56   14.66
  -2  -3  11   41.28    6.88
   2   3  11   28.57   14.42
  -2  -3  11   34.64    7.33
  -2   3 -11   31.96    9.43
  -2   3 -12  224.70   22.33
   2   3  12  249.35   26.41
  -2  -3  12  216.51   14.26
  -2   3 -12  218.41   16.45
  -2  -3  12  267.26   13.30
  -2  -3  13  578.00   27.08
  -2   3 -13  666.66   23.81
  -2   3 -13  607.37   36.11
   2   3  13  614.02   41.60
  -2   3 -13  571.00   28.32
   2   3  14 2816.93  114.06
  -2  -3  14 2763.93   95.00
  -2   3 -14 2845.21  106.19
  -2   3 -14 2634.17   94.29
  -2   3 -14 2936.68   89.08
   2   3  15  301.08   32.65
  -2   3 -15  324.87   26.71
  -2  -3  15  316.53   19.45
   2   3  16  614.69   23.30
  -2   3 -16  663.18   38.59
  -2  -3  16  642.13   30.40
   2   3  16  574.07   46.19
   2   3  16  622.60   25.12
  -2   3 -17  294.39   26.81
   2   3  17  341.99   38.09
  -2  -3  17  348.91   21.74
  -2   3 -18  427.83   31.16
  -2  -3  18  389.96   24.21
   2   3  18  386.39   41.35
  -2   3 -19  152.03   20.76
   2   3  19  164.32   32.89
  -2  -3  19  129.65   15.76
  -2  -3  20 1093.42   47.79
   2   3  22  745.30   53.41
  -2   4  22  329.40   33.52
   2   4 -22  326.94   42.18
  -2   4  21  271.48   30.76
   2   4 -21  316.05   41.23
  -2   4  20   82.63   21.79
   2   4 -20   84.04   29.92
  -2   4  19   69.12   20.05
   2   4 -19   61.51   26.60
  -2   4  18  573.20   38.15
   2   4 -18  609.17   52.35
  -2   4  17  381.89   32.06
   2   4 -17  357.25   17.17
   2   4 -17  362.10   41.97
   2   4 -16  363.78   17.87
  -2   4  16  279.92   28.38
  -2   4  16  323.12   20.10
  -2   4  16  367.16   43.70
   2   4 -16  316.51   41.28
  -2   4  16  371.85   18.21
  -2   4  15  490.57   34.61
  -2   4  15  451.27   25.19
  -2   4  15  463.17   21.61
  -2   4  15  451.60   46.08
   2   4 -15  491.76   45.77
  -2   4  14  441.45   33.13
  -2   4  14  442.64   25.27
  -2   4  14  470.10   22.08
   2   4 -14  492.15   44.65
  -2   4  14  532.03   47.14
  -2   4  13  422.69   20.46
  -2   4  13  433.80   42.74
  -2   4  13  346.69   23.39
  -2   4  13  426.13   31.24
   2   4 -13  433.76   42.44
  -2   4  12  720.69   42.20
   2   4 -12  860.82   54.81
  -2   4  12  776.30   32.01
  -2   4  12  817.87   56.46
  -2   4  11  219.71   30.27
   2   4 -11  188.40   28.69
  -2   4  11  174.41   21.24
  -2  -4 -11  174.83   13.38
  -2  -4 -10  216.22   14.50
   2   4 -10  238.09   29.02
  -2   4  10  249.69   23.60
  -2   4  10  194.34   29.22
   2   4  -9  534.87   37.41
  -2   4   9  480.72   37.70
  -2   4   9  486.34   31.70
  -2  -4  -9  470.76   22.59
  -2  -4  -8   43.14    8.34
  -2   4   8   46.37   13.53
  -2   4   7  392.48   25.81
  -2   4   7  394.90   23.31
  -2  -4  -7  386.08   19.78
  -2   4   6  267.89   20.33
  -2   4   6  257.30   18.69
  -2  -4  -6  232.60   14.82
  -2   4   5  232.75   19.54
  -2   4   5  273.21   19.12
  -2   4   5  276.92   14.10
  -2  -4  -5  298.35   16.41
  -2   4   4 2186.00   79.03
  -2   4   4 2111.99   77.75
  -2   4   4 2137.08   69.81
  -2  -4  -4 2218.47   73.58
  -2   4   3 2223.51   69.68
   2   4  -3 2140.90   69.41
  -2   4   3 2176.21   78.31
   2   4  -2 4405.08  137.62
  -2   4   2 4373.31  145.33
  -2   4   1 3255.60  110.24
   2   4  -1 3225.13  104.38
   2   4   0 2480.12   78.25
  -2   4   0 2309.09   82.06
   2  -4   0 2247.67   71.88
  -2  -4   0 2265.87   77.20
   2  -4  -1 3131.16  104.72
   2   4   1 3128.63  102.63
   2  -4  -1 3060.18   96.04
  -2  -4   1 3043.26  100.58
  -2  -4   2 4392.26  138.43
   2  -4  -2 4245.14  142.79
   2  -4  -3 2185.98   77.62
  -2  -4   3 2149.39   71.60
  -2   4  -3 1986.01   75.70
   2  -4  -4 2086.09   77.94
  -2   4  -4 2111.64   76.67
  -2  -4   4 2144.04   71.68
   2   4   5  313.13   17.58
  -2   4  -5  314.85   20.55
  -2  -4   5  297.78   16.27
   2   4   6  232.30   15.64
  -2   4  -6  245.94   18.10
  -2  -4   6  236.71   14.28
   2   4   7  406.89   21.47
  -2  -4   7  390.41   18.88
  -2   4  -7  421.22   24.05
   2   4   8   21.72    9.53
  -2  -4   8   36.00    7.57
  -2  -4   9  442.31   20.63
  -2   4  -9  474.26   27.82
   2   4   9  435.40   25.06
  -2   4 -10  272.94   23.87
   2   4  10  275.47   20.28
  -2  -4  10  256.41   15.11
  -2  -4  10  260.04   11.12
  -2   4 -11  149.05   20.50
  -2  -4  11  150.24   11.82
   2   4  11  149.71   16.93
  -2  -4  11  148.29    9.24
  -2   4 -12  816.27   31.53
  -2   4 -12  858.11   45.68
  -2  -4  12  798.07   29.95
   2   4  12  828.84   40.77
   2   4  12  839.03   46.16
  -2   4 -13  386.18   18.02
   2   4  13  424.99   28.73
   2   4  13  407.64   32.76
  -2   4 -13  316.95   29.50
  -2   4 -13  326.43   22.20
  -2  -4  13  379.81   18.02
   2   4  14  497.83   38.17
  -2   4 -14  467.39   33.90
  -2  -4  14  447.40   21.10
  -2   4 -14  449.49   19.51
  -2   4 -14  407.50   24.48
   2   4  14  544.02   32.75
  -2  -4  15  446.53   22.83
  -2   4 -15  506.19   20.05
  -2   4 -15  457.35   24.98
   2   4  15  472.30   39.56
   2   4  16  327.18   16.99
  -2   4 -16  256.83   27.07
   2   4  16  335.64   36.32
  -2   4 -16  271.78   18.02
  -2  -4  16  311.00   18.48
  -2  -4  17  364.95   21.63
   2   4  17  377.10   39.93
   2   4  17  419.03   19.11
  -2  -4  18  518.36   26.41
  -2   4 -18  537.86   37.37
   2   4  18  598.26   49.22
  -2   4 -19   57.93   18.02
   2   4  20  103.69   24.90
  -2   4 -20  102.67   19.32
  -2   4 -21  312.68   28.51
   2   4  21  329.19   38.51
   2   5 -22   46.00   28.80
  -2   5  21    9.85   18.92
   2   5 -21   -7.69   28.41
  -2   5  20  122.25   24.24
   2   5 -20  121.89   33.21
   2   5 -19  672.48   57.21
  -2   5  19  649.76   44.99
   2   5 -18  229.86   14.84
   2   5 -18  251.38   38.43
  -2   5  18  234.91   28.40
   2   5 -17 1212.26   74.67
  -2   5  17 1090.57   47.25
   2   5 -17 1198.96   44.47
  -2   5  17 1180.27   61.38
   2   5 -16  633.51   52.91
  -2   5  16  610.18   27.64
  -2   5  16  560.21   31.16
   2   5 -16  623.98   28.06
  -2   5  16  605.71   41.71
  -2   5  15  722.31   43.90
  -2   5  15  604.02   33.18
   2   5 -15  724.94   54.45
  -2   5  15  643.07   29.02
  -2   5  14   21.32   16.16
   2   5 -14   11.90   22.70
  -2   5  14   39.28    9.05
  -2   5  14   72.36   27.21
  -2   5  13   68.86   18.11
  -2   5  13   90.05   10.99
  -2   5  13   48.89   23.23
   2   5 -13   82.35   25.61
   2   5 -12  344.21   36.69
  -2   5  12  367.52   31.24
  -2   5  12  429.90   22.19
  -2   5  12  407.31   40.91
   2   5 -11 1241.80   67.27
  -2   5  11 1291.45   49.72
  -2   5  11 1366.51   61.67
  -2   5  11 1374.11   72.33
  -2   5  10  167.31   21.87
  -2   5  10  190.04   28.41
  -2   5  10  202.20   15.77
  -2  -5 -10  219.48   15.85
  -2   5   9 1183.51   46.77
  -2   5   9 1146.24   55.00
  -2  -5  -9 1177.14   45.76
  -2   5   9 1247.94   51.20
  -2   5   8  327.87   19.59
  -2  -5  -8  350.70   20.07
  -2   5   8  328.21   23.14
  -2   5   7  295.19   17.62
  -2  -5  -7  342.76   19.80
  -2   5   7  387.08   27.10
  -2   5   7  345.63   23.39
  -2   5   6  179.34   12.43
  -2  -5  -6  201.08   15.23
  -2   5   6  207.46   19.91
  -2   5   6  207.00   18.13
  -2  -5  -5  807.31   33.72
  -2   5   5  818.35   39.74
  -2   5   5  754.69   36.92
  -2   5   5  779.85   30.00
  -2   5   4 1896.66   62.56
  -2   5   4 1901.27   71.68
  -2  -5  -4 1869.61   66.81
  -2   5   3 1779.08   68.41
  -2   5   2  347.62   22.81
   2   5  -2  319.23   16.67
   2   5  -1  497.43   23.07
   2  -5   1  474.00   26.39
  -2   5   1  475.73   27.88
   2  -5   0  202.99   10.38
  -2  -5   0  219.26   14.95
   2   5   0  190.51   14.65
   2  -5   0  232.94   17.95
  -2   5   0  200.40   18.35
   2   5   1  450.19   24.29
  -2  -5   1  453.18   22.46
   2  -5  -1  486.26   26.83
   2  -5  -1  443.57   18.45
   2  -5  -2  287.38   21.00
  -2  -5   2  269.78   16.91
   2   5   2  283.43   19.78
  -2   5  -3 1788.61   71.54
  -2  -5   3 1975.84   67.50
   2  -5  -3 1851.32   73.29
   2   5   3 2058.32   73.03
  -2   5  -4 1933.31   69.29
   2   5   4 1761.86   68.78
  -2  -5   4 1707.49   62.46
   2  -5  -4 1775.98   69.63
  -2   5  -5  818.38   38.95
   2   5   5  855.72   41.23
  -2  -5   5  814.31   33.96
   2  -5  -5  893.07   41.87
  -2  -5   6  203.79   14.05
  -2   5  -6  202.63   18.79
   2   5   6  173.69   14.55
   2   5   7  345.51   20.73
  -2  -5   7  336.70   18.92
  -2   5  -7  349.66   23.26
   2   5   8  309.05   20.57
  -2   5  -8  350.75   23.47
  -2  -5   8  332.80   18.50
   2   5   9 1138.46   46.03
  -2   5  -9 1069.62   47.62
  -2  -5   9 1122.05   42.52
   2   5  10  220.65   19.22
  -2   5 -10  239.20   23.04
  -2   5 -10  246.39   16.33
  -2  -5  10  235.73   15.72
   2   5  11 1237.15   52.53
  -2   5 -11 1238.41   46.74
  -2   5 -11 1347.43   58.61
  -2  -5  12  425.26   16.25
   2   5  12  489.05   28.98
  -2   5 -12  451.67   21.77
  -2  -5  13   66.98    6.58
   2   5  13   69.09   15.18
  -2   5 -13   67.24    9.24
   2   5  13   75.97   18.98
  -2   5 -13   57.16   18.93
  -2   5 -14   21.39   16.97
   2   5  14   23.81   14.21
   2   5  14   41.55   17.52
  -2  -5  14   33.07    6.24
  -2   5 -14   39.76    7.57
   2   5  15  748.05   40.14
  -2   5 -15  691.78   44.18
   2   5  15  729.00   46.61
   2   5  15  630.69   45.82
  -2  -5  15  645.78   25.96
  -2   5 -15  640.28   33.58
  -2   5 -15  667.44   27.23
   2   5  16  596.61   46.35
  -2   5 -16  671.97   43.72
  -2  -5  16  569.58   24.93
   2   5  16  652.79   29.34
   2   5  16  663.06   46.05
   2   5  16  677.55   39.31
  -2   5 -16  599.93   31.70
   2   5  17 1082.24   65.99
  -2   5 -17 1255.55   61.16
   2   5  17 1087.33   62.89
  -2  -5  17 1099.71   40.85
  -2   5 -17  991.34   45.26
   2   5  17 1142.13   43.62
   2   5  17 1361.92   59.75
   2   5  18  284.73   32.07
  -2   5 -18  205.39   16.24
  -2   5 -18  223.97   27.10
   2   5  18  314.20   29.20
  -2   5 -19  680.01   43.98
   2   5  19  684.72   44.70
   2   5  19  616.21   47.63
   2   5  20  127.69   27.84
  -2   5 -20  108.99   21.88
   2   5  20  132.25   25.69
  -2   5 -21    9.53   16.97
   2   6 -21  130.42   33.29
  -2   6  20  296.25   33.10
   2   6 -20  406.07   47.67
  -2   6  19   64.90   20.62
   2   6 -19   92.09   29.54
   2   6 -18   31.64    9.42
  -2   6  18   21.79   17.20
   2   6 -18    3.71   27.88
  -2   6  17  135.12   16.27
   2   6 -17  139.74   32.52
  -2   6  17  117.25   23.28
   2   6 -17  136.76   13.93
   2   6 -16  218.76   37.40
  -2   6  16  270.81   18.50
   2   6 -16  279.53   19.17
  -2   6  16  265.22   30.31
  -2   6  16  238.83   25.45
  -2   6  15  214.33   16.19
  -2   6  15  199.54   22.12
  -2   6  15  190.41   25.22
  -2   6  14  348.19   25.85
   2   6 -14  362.93   39.74
  -2   6  14  304.06   19.32
  -2   6  13  673.22   51.79
  -2   6  13  592.25   40.64
   2   6 -13  693.24   49.86
  -2   6  13  630.08   34.19
  -2   6  13  614.45   29.70
  -2   6  12  244.24   26.26
  -2   6  12  194.24   16.04
  -2   6  12  179.82   30.37
   2   6 -12  190.23   28.24
  -2   6  12  230.05   19.54
  -2   6  11   41.78   10.36
  -2   6  11   33.05   16.16
  -2   6  11   55.69   12.61
  -2   6  11   53.31   22.48
  -2   6  11   41.83   13.78
  -2   6  10  209.24   21.58
  -2   6  10  230.23   18.08
  -2   6  10  266.73   18.77
  -2   6  10  252.76   26.17
  -2   6   9 1355.84   57.45
  -2   6   9 1348.27   51.13
  -2  -6  -9 1377.16   52.75
  -2   6   9 1297.90   52.43
  -2   6   9 1391.17   62.64
  -2   6   8  566.62   33.76
  -2   6   8  618.91   28.09
  -2   6   8  644.26   31.32
  -2  -6  -8  634.46   30.50
  -2   6   8  690.31   38.65
  -2   6   7 3080.88  109.76
  -2   6   7 2979.27  100.71
  -2  -6  -7 3192.67  104.78
  -2   6   7 3073.45  113.43
  -2  -6  -6  723.40   33.40
  -2   6   6  762.23   38.28
  -2   6   6  730.14   29.73
  -2   6   5  599.93   33.55
  -2  -6  -5  621.19   30.23
  -2  -6  -5  605.19   29.76
  -2   6   4 1216.22   52.35
  -2  -6  -4 1159.75   46.70
  -2  -6  -4 1182.07   47.27
  -2   6   3  361.61   25.37
  -2  -6  -3  338.51   20.12
   2   6  -2   25.25    8.05
   2  -6   2   26.84   11.39
  -2  -6  -2   37.99    9.34
  -2   6   2   36.02   13.06
  -2   6   1 1249.89   55.19
  -2  -6  -1 1291.47   48.32
   2  -6   1 1336.83   53.86
   2   6  -1 1296.16   49.29
   2  -6   0 1291.10   53.07
  -2   6   0 1249.79   54.31
  -2  -6   0 1226.91   48.73
   2  -6   0 1246.00   43.13
   2   6   0 1249.23   49.25
   2   6   1 1459.68   54.58
  -2  -6   1 1333.89   51.81
   2  -6  -1 1412.51   57.42
   2  -6  -1 1302.85   46.66
   2  -6  -2    3.75   10.99
   2   6   2   15.92   11.18
  -2  -6   2   22.22    9.98
   2  -6  -2    4.83    6.79
  -2  -6   3  354.91   20.86
  -2   6  -3  338.67   24.84
   2  -6  -3  316.40   24.63
   2   6   3  337.18   23.97
  -2  -6   4 1302.11   48.61
  -2   6  -4 1226.33   53.68
   2   6   4 1155.32   53.60
   2  -6  -4 1250.80   55.54
  -2  -6   5  646.18   30.52
  -2   6  -5  693.05   36.76
   2  -6  -5  712.16   38.62
   2   6   5  676.23   37.75
  -2   6  -6  715.08   37.05
  -2  -6   6  663.98   31.13
   2   6   6  777.46   41.07
   2  -6  -6  682.24   39.10
   2  -6  -7 3079.85  116.69
  -2   6  -7 3133.36  112.95
   2   6   7 3349.95  119.35
  -2  -6   7 3205.14  106.88
  -2  -6   8  607.10   28.69
  -2   6  -8  622.23   29.23
   2   6   8  636.82   40.14
   2   6   8  585.51   29.83
  -2   6  -8  592.18   33.64
  -2  -6   9 1399.09   51.81
  -2   6  -9 1347.00   51.44
   2   6   9 1365.06   65.56
  -2   6  -9 1275.23   56.92
   2   6   9 1346.13   53.41
  -2   6 -10  248.33   17.17
  -2   6 -10  228.74   21.15
   2   6  10  215.23   19.19
  -2   6 -11   38.15   13.54
  -2   6 -11   29.73    9.50
   2   6  11   49.09   12.67
  -2   6 -12  238.64   25.06
   2   6  12  201.70   19.40
  -2   6 -12  228.67   15.96
   2   6  13  678.96   35.97
  -2   6 -13  663.43   29.65
  -2   6 -13  719.89   43.82
   2   6  14  235.25   27.80
  -2   6 -14  318.57   18.19
   2   6  14  324.33   25.27
  -2   6 -14  294.92   30.15
   2   6  14  328.68   33.40
   2   6  15  203.76   21.74
  -2   6 -15  156.14   25.48
  -2   6 -15  179.72   13.70
   2   6  15  201.05   28.67
  -2   6 -16  174.48   26.94
   2   6  16  221.90   23.68
   2   6  16  177.61   28.17
   2   6  16  216.50   17.78
   2   6  17  131.78   14.46
   2   6  17  143.59   25.77
  -2   6 -17  199.14   27.77
   2   6  17  176.05   22.57
  -2   6 -17  137.21   16.16
   2   6  18   60.31   22.08
  -2   6 -18   18.35   19.80
   2   6  18   54.47   18.15
  -2   6 -18   30.40   10.41
  -2   6 -19  112.37   23.52
   2   6  19  104.22   26.28
   2   6  19   96.65   21.43
  -2   6 -20  337.08   33.36
  -2   7  20  319.84   32.25
   2   7 -20  315.15   44.18
  -2   7  19   93.22   21.61
   2   7 -19   77.86   31.27
   2   7 -18   35.31   11.17
  -2   7  18   74.12   19.45
   2   7 -18    7.57   26.44
  -2   7  18   38.30   20.20
   2   7 -17  129.89   15.23
   2   7 -17  203.55   35.31
  -2   7  17  143.35   21.21
  -2   7  17  141.38   24.93
  -2   7  16  204.37   28.22
  -2   7  16  234.63   18.66
   2   7 -16  241.03   35.15
  -2   7  16  292.88   25.29
   2   7 -16  227.65   19.19
   2   7 -15   70.83   26.04
  -2   7  15   68.04   16.04
  -2   7  15   85.56   13.48
  -2   7  15   83.78   21.74
  -2   7  14  682.59   46.19
   2   7 -14  676.20   52.22
  -2   7  14  754.08   38.18
  -2   7  14  715.61   34.01
  -2   7  13  311.38   22.35
  -2   7  13  275.17   29.47
  -2   7  13  267.24   19.67
   2   7 -13  218.26   31.90
  -2   7  12  670.46   33.74
  -2   7  12  689.71   33.34
  -2   7  12  733.01   39.61
  -2   7  12  670.06   43.67
  -2   7  11 1064.22   44.39
  -2   7  11 1038.39   44.96
  -2   7  11 1128.50   51.60
  -2   7  11 1050.91   56.06
  -2   7  10  352.85   21.39
  -2   7  10  390.49   23.87
  -2   7  10  376.95   27.50
  -2   7  10  350.16   30.88
  -2   7   9 1557.11   58.10
  -2   7   9 1633.48   71.72
  -2   7   9 1630.14   61.99
  -2   7   9 1571.45   66.98
  -2   7   8 1053.60   45.89
  -2   7   8 1042.41   53.75
  -2   7   8 1183.54   52.11
  -2   7   8 1050.35   41.75
  -2   7   7 1059.91   45.20
  -2   7   7  977.49   48.40
  -2  -7  -6  984.12   42.76
  -2   7   6  926.18   42.64
  -2   7   6  980.40   47.73
  -2   7   5  154.74   20.10
  -2  -7  -5  189.64   17.23
  -2   7   5  187.83   18.24
  -2  -7  -5  184.36   17.63
  -2  -7  -4  479.38   26.46
   2  -7   4  461.44   29.06
  -2  -7  -4  524.99   28.49
  -2   7   4  503.89   29.02
  -2   7   4  491.63   31.54
  -2  -7  -3  338.85   20.89
  -2   7   3  350.48   26.92
   2  -7   3  326.40   23.83
  -2  -7  -2  358.40   21.63
   2  -7   2  384.40   26.02
  -2   7   2  347.21   27.00
  -2  -7  -1   14.31    9.72
   2   7  -1   29.04   10.81
   2  -7   1   19.14   12.66
  -2   7   1   16.97   13.72
   2  -7   0    4.81    6.77
   2   7   0   10.56   10.80
   2  -7   0   18.63   14.23
  -2  -7   0   11.34   11.57
  -2   7   0   22.64   14.21
  -2  -7   1    1.88   11.10
   2  -7  -1   15.10   13.17
   2   7   1   -3.24   11.71
   2  -7  -1   13.48    7.60
   2   7   2  368.85   25.67
   2  -7  -2  367.26   28.16
  -2  -7   2  363.76   22.85
   2  -7  -2  384.25   19.40
  -2  -7   3  271.91   19.89
   2   7   3  300.05   24.50
   2  -7  -3  283.69   25.16
  -2   7  -3  321.28   26.33
  -2   7  -4  553.69   29.62
  -2  -7   4  558.54   28.85
   2  -7  -4  565.58   35.15
   2   7   4  483.96   32.81
  -2   7  -4  559.03   33.84
  -2   7  -5  240.08   19.24
  -2  -7   5  231.26   18.10
   2   7   5  233.58   24.66
   2  -7  -5  219.05   23.97
  -2   7  -5  240.15   23.65
  -2   7  -6  904.57   40.66
  -2  -7   6  964.24   40.91
   2   7   6  908.66   48.69
   2  -7  -6  968.72   49.48
  -2   7  -6  940.11   46.78
  -2   7  -7  985.35   43.33
   2  -7  -7 1039.16   52.91
  -2   7  -7 1060.39   49.38
   2   7   7 1094.84   54.21
  -2   7  -8 1105.97   51.23
  -2   7  -8 1055.27   44.51
   2   7   8 1074.70   55.85
  -2   7  -9 1622.54   61.00
  -2   7  -9 1589.05   67.00
   2   7   9 1597.59   74.20
   2   7  10  419.79   34.62
  -2   7 -10  382.17   27.44
   2   7  10  419.31   25.06
  -2   7 -10  364.37   22.53
   2   7  11  995.62   44.73
  -2   7 -11 1033.56   42.16
  -2   7 -11 1028.80   48.61
   2   7  11  963.16   56.38
  -2   7 -12  684.43   31.30
   2   7  12  638.32   34.24
  -2   7 -12  679.03   38.28
  -2   7 -12  681.22   41.31
  -2   7 -13  276.87   18.40
   2   7  13  255.26   21.92
  -2   7 -13  237.55   27.18
  -2   7 -14  716.01   46.64
   2   7  14  693.50   38.15
  -2   7 -14  753.20   33.03
  -2   7 -15   48.40   10.32
  -2   7 -15   69.49   22.30
   2   7  15   75.09   16.16
   2   7  16  248.44   24.08
  -2   7 -16  220.44   30.39
   2   7  16  250.54   33.66
   2   7  16  211.54   20.14
   2   7  17  170.42   22.51
   2   7  17  187.14   18.35
  -2   7 -17  188.45   27.95
   2   7  17  190.54   30.77
   2   7  18   68.36   19.59
   2   7  18   27.13   21.63
  -2   7 -18   39.44   12.71
  -2   7 -18   86.89   24.76
  -2   7 -19   64.10   23.09
  -2   8  19  152.13   23.42
   2   8 -19  150.56   37.06
  -2   8  18  218.44   24.45
   2   8 -18  215.49   38.52
   2   8 -17  128.59   33.80
  -2   8  17  131.24   26.83
  -2   8  17  141.23   19.94
   2   8 -17  107.32   16.01
   2   8 -16  -13.89   23.83
  -2   8  16   28.03   19.97
  -2   8  16    7.04   13.03
   2   8 -16   19.01   11.25
  -2   8  15    6.56   10.32
   2   8 -15   16.36   22.22
  -2   8  15   -9.88   18.69
  -2   8  15    2.57   11.65
   2   8 -15   -2.62   10.69
  -2   8  14   88.24   22.28
  -2   8  14   84.86   13.72
  -2   8  14   95.43   14.94
   2   8 -14   49.32   23.46
  -2   8  13  115.42   15.07
  -2   8  13  131.18   15.56
  -2   8  13  147.22   24.71
  -2   8  12  549.89   28.33
  -2   8  12  526.45   34.96
  -2   8  12  467.73   28.17
  -2   8  12  480.80   37.99
  -2   8  11  410.84   23.87
  -2   8  11  442.86   35.06
  -2   8  11  463.72   32.50
  -2   8  11  393.62   25.62
  -2   8  10 1498.57   66.95
  -2   8  10 1452.21   60.23
  -2   8  10 1571.85   71.88
  -2   8  10 1559.50   57.69
  -2   8   9  483.74   28.54
  -2   8   9  492.08   33.23
  -2   8   8  237.34   19.93
  -2   8   8  184.44   22.12
  -2   8   7    1.62   13.43
  -2   8   7   33.50   12.50
  -2   8   6  960.32   48.48
   2  -8   6  916.19   44.51
  -2   8   6  948.26   43.80
  -2  -8  -5  327.20   23.52
   2  -8   5  367.34   26.22
  -2   8   5  414.43   30.24
  -2   8   5  385.87   26.04
   2  -8   4 1231.02   55.34
  -2  -8  -4 1274.51   52.37
  -2   8   4 1283.75   59.43
  -2   8   4 1330.75   55.21
   2  -8   3  586.85   34.94
  -2  -8  -3  553.82   29.47
  -2   8   3  620.08   37.17
  -2   8   3  577.42   32.67
   2  -8   2 1239.97   55.86
  -2  -8  -2 1218.09   49.48
  -2   8   2 1206.65   57.65
  -2   8   2 1283.59   53.94
   2  -8   1   44.94   15.93
  -2   8   1   54.76   15.64
  -2   8   1   55.93   17.10
   2  -8   1   52.99    9.61
  -2  -8  -1   62.46   11.86
   2  -8   0   38.95   16.28
   2   8   0   30.13   12.92
  -2  -8   0   35.86   13.94
  -2   8   0   27.21   16.56
   2  -8   0   28.19    9.13
  -2  -8   0   23.65   10.99
   2  -8  -1   23.23   15.39
   2   8   1   37.74   13.93
   2  -8  -1   41.99    9.75
  -2  -8   1   56.97   14.02
   2  -8  -2 1228.77   58.59
   2  -8  -2 1297.58   48.08
   2   8   2 1231.64   55.01
   2  -8  -3  646.68   39.42
   2   8   3  651.69   37.27
  -2   8  -3  582.97   37.41
  -2   8  -3  698.09   35.30
   2  -8  -4 1231.08   58.50
   2   8   4 1103.42   54.24
  -2   8  -4 1153.49   55.83
  -2   8  -4 1217.38   51.04
   2  -8  -5  360.28   30.29
   2   8   5  381.78   30.47
  -2   8  -5  413.45   30.27
  -2   8  -5  393.03   25.24
  -2   8  -6 1014.30   44.46
  -2   8  -6  958.56   50.02
   2   8   6 1008.36   52.16
   2  -8  -6  992.12   52.00
   2  -8  -7    3.69   15.13
   2   8   7   -3.80   16.93
  -2   8  -7   27.52   14.66
  -2   8  -7   16.81   10.36
   2   8   8  225.02   27.07
  -2   8  -8  274.21   25.32
  -2   8  -8  260.18   19.77
  -2   8  -9  511.03   28.51
   2   8   9  560.25   40.56
  -2   8  -9  543.97   34.75
  -2   8 -10 1640.25   62.67
   2   8  10 1683.86   78.28
  -2   8 -10 1575.42   69.84
  -2   8 -11  373.00   23.18
  -2   8 -11  374.13   29.58
   2   8  11  356.96   34.94
   2   8  12  535.87   43.29
   2   8  12  598.31   32.47
  -2   8 -12  566.38   29.39
  -2   8 -12  541.53   35.86
   2   8  13  120.73   16.25
   2   8  13  167.27   27.76
  -2   8 -13   97.11   13.62
  -2   8 -13  126.22   22.25
  -2   8 -14   84.39   12.71
   2   8  14   91.23   15.90
  -2   8 -14   89.69   20.68
   2   8  15   10.03   12.63
   2   8  15    2.95   12.72
  -2   8 -15   16.61   19.49
   2   8  16   36.84   14.63
   2   8  16   26.09   12.80
  -2   8 -16   27.77   20.76
  -2   8 -17  138.23   27.85
   2   8  17  122.11   19.89
  -2   8 -18  229.70   32.54
  -2   9  18  241.73   24.92
   2   9 -17  410.90   47.60
  -2   9  17  545.49   33.55
   2   9 -17  475.41   31.45
   2   9 -16  159.59   33.36
   2   9 -16  181.07   20.89
  -2   9  15   36.87   13.28
   2   9 -15   33.95   13.72
  -2   9  15   39.53   21.69
  -2   9  15   94.45   15.40
   2   9 -15   60.41   27.08
   2   9 -14  647.47   51.26
  -2   9  14  604.26   33.44
  -2   9  14  563.98   44.71
  -2   9  14  575.41   32.15
  -2   9  13  265.62   21.61
  -2   9  13  237.29   19.78
  -2   9  13  220.52   26.26
  -2   9  12  228.58   29.36
  -2   9  12  234.11   25.72
  -2   9  12  208.59   20.33
  -2   9  11  125.90   16.64
  -2   9  11  136.55   21.60
   2  -9  10  134.51   17.74
  -2   9  10   92.75   19.37
  -2   9  10   97.50   15.31
   2  -9   9  261.48   22.38
  -2   9   9  282.97   26.99
  -2   9   9  240.43   21.23
   2  -9   8  162.04   18.87
  -2   9   8  120.30   20.31
  -2   9   8  169.74   18.50
   2  -9   7  715.37   38.97
  -2   9   7  707.81   42.79
  -2   9   7  765.46   38.63
   2  -9   6  661.30   38.44
  -2   9   6  798.54   39.47
  -2   9   6  761.30   43.43
  -2   9   5  138.25   18.05
  -2  -9  -5  147.40   16.96
  -2   9   5  154.12   20.87
   2  -9   5  146.32   18.64
  -2   9   4   -1.33   12.18
   2  -9   4    1.49   12.88
  -2  -9  -4   -4.33   11.87
  -2   9   4   14.34   14.90
  -2  -9  -3  929.46   42.81
  -2   9   3 1065.60   47.70
  -2   9   3 1002.78   51.53
   2  -9   3  954.26   48.44
  -2   9   2  432.70   28.75
   2  -9   2  405.56   21.19
  -2   9   2  447.16   32.34
   2  -9   2  406.31   29.95
  -2  -9  -2  394.94   24.71
  -2   9   1  282.84   26.92
   2  -9   1  296.97   25.85
  -2  -9  -1  285.20   20.55
   2  -9   1  271.48   17.38
  -2   9   1  318.26   24.34
  -2  -9   0 1042.57   43.62
  -2   9   0  941.59   51.34
   2  -9   0 1042.84   51.73
   2  -9   0 1042.52   40.54
   2  -9  -1  264.80   26.07
   2   9   1  274.25   23.06
   2  -9  -1  337.08   19.61
  -2   9  -2  407.37   27.08
   2  -9  -2  362.10   30.71
   2   9   2  451.07   29.26
   2  -9  -2  377.67   22.46
  -2   9  -3 1003.61   50.76
  -2   9  -3  945.58   44.28
   2   9   3  937.29   47.06
   2   9   4    6.55   13.86
  -2   9  -4   -4.94   12.34
  -2   9  -4   12.67   15.77
   2  -9  -4   -3.79   15.23
   2   9   5  194.45   23.62
   2  -9  -5  178.42   23.28
  -2   9  -5  217.65   23.99
  -2   9  -5  210.00   19.37
   2  -9  -6  836.82   46.86
   2   9   6  684.26   43.59
  -2   9  -6  755.65   37.83
  -2   9  -6  715.00   43.16
   2   9   7  727.00   45.36
  -2   9  -7  785.49   38.18
  -2   9  -7  762.95   43.98
   2   9   8  130.58   23.15
  -2   9  -8  122.00   16.17
  -2   9  -8  155.74   21.51
  -2   9  -9  220.49   19.40
  -2   9  -9  235.38   24.93
   2   9   9  243.71   28.29
  -2   9 -10   94.10   20.14
  -2   9 -10   82.26   13.57
   2   9  10  105.95   24.42
  -2   9 -11  131.40   16.16
  -2   9 -11  173.32   22.57
   2   9  11  152.32   27.10
  -2   9 -12  180.41   23.41
  -2   9 -12  223.49   19.11
   2   9  12  208.03   30.80
  -2   9 -13  223.62   25.45
  -2   9 -13  234.39   19.20
   2   9  13  167.61   28.43
  -2   9 -14  511.75   41.01
   2   9  14  621.80   48.15
  -2   9 -14  600.73   31.75
   2   9  14  598.44   37.43
   2   9  15   54.07   16.35
   2   9  15   45.16   24.13
  -2   9 -15   26.70   19.85
  -2   9 -16  202.06   30.87
   2   9  16  226.27   24.55
  -2   9 -17  451.14   42.82
  -2  10  17   35.89   15.23
   2  10 -16  328.16   27.88
   2  10 -15  406.18   44.49
   2  10 -15  405.65   31.17
  -2  10  14  222.90   21.85
   2  10 -14  253.59   25.11
  -2  10  13   99.12   17.23
   2  10 -13  114.84   19.54
  -2  10  13  114.04   23.41
  -2  10  12   14.97   12.34
  -2  10  12   31.54   18.13
  -2  10  11  112.11   17.55
  -2  10  11  110.30   21.71
   2 -10  11  134.95   18.39
   2 -10  10   77.09   15.37
  -2  10  10   70.13   15.15
  -2  10   9  216.35   25.75
   2 -10   9  203.29   21.63
  -2  10   9  171.81   19.94
   2 -10   8   26.54   12.88
  -2  10   8   18.24   15.92
  -2  10   8   39.28   14.04
   2 -10   7  409.34   28.81
  -2  10   7  368.18   26.92
  -2  10   7  343.20   31.19
   2 -10   6  132.68   19.06
  -2  10   6  171.41   23.78
  -2  10   6  112.18   17.73
  -2  10   5  415.31   29.09
   2 -10   5  413.00   30.39
  -2  10   5  417.37   33.71
  -2  10   4  430.06   29.52
  -2 -10  -4  384.91   26.20
   2 -10   4  351.84   29.28
  -2  10   4  401.82   32.50
   2 -10   3  211.92   23.39
  -2  10   3  176.93   23.84
  -2 -10  -3  186.05   19.01
  -2  10   3  217.73   21.84
   2 -10   2  245.20   17.25
  -2 -10  -2  253.14   21.03
   2 -10   2  265.70   26.22
  -2  10   2  301.14   25.24
  -2  10   2  280.59   28.27
  -2 -10  -1 1609.16   64.51
   2 -10   1 1691.40   60.92
   2 -10   1 1598.63   72.97
  -2  10   1 1743.59   70.19
  -2  10   1 1668.23   75.21
  -2  10   0  454.56   35.18
   2 -10   0  510.69   25.98
  -2 -10   0  465.03   27.68
   2 -10   0  480.77   34.70
   2 -10  -1 1622.28   61.69
   2 -10  -1 1622.36   73.43
  -2 -10   1 1727.42   64.72
  -2  10  -2  329.14   25.96
   2  10   2  297.07   25.54
   2 -10  -2  274.50   28.38
   2 -10  -2  263.46   20.25
   2  10   3  165.54   21.13
   2 -10  -3  189.05   24.39
  -2  10  -3  152.61   22.78
  -2  10  -3  222.38   21.50
  -2  10  -4  356.17   30.92
  -2  10  -4  361.26   26.23
   2  10   4  327.15   28.48
  -2  10  -5  445.17   34.53
   2  10   5  370.73   31.19
  -2  10  -5  425.42   28.27
  -2  10  -6  148.10   18.08
   2  10   6  149.40   23.57
  -2  10  -6  119.19   21.03
  -2  10  -7  371.79   32.20
  -2  10  -7  383.69   26.34
   2  10   7  389.69   33.80
  -2  10  -8   17.73   11.62
   2  10   8   35.79   17.92
  -2  10  -8   53.20   17.95
   2  10   9  203.90   27.32
  -2  10  -9  196.07   19.51
  -2  10  -9  209.15   25.14
  -2  10 -10   74.07   19.06
   2  10  10  137.80   25.64
  -2  10 -10  102.26   16.12
   2  10  11   94.79   24.16
  -2  10 -11   86.35   20.34
  -2  10 -11  119.06   16.22
   2  10  12    8.29   20.28
  -2  10 -12   12.27   16.16
  -2  10 -12   31.96   12.45
  -2  10 -13  117.95   22.88
  -2  10 -13  128.48   16.88
   2  10  13  131.09   21.92
   2  10  13  147.54   27.92
  -2  10 -14  183.96   28.41
   2  10  14  298.67   28.81
   2  10  15  477.84   36.16
  -2  10 -15  483.23   41.55
  -2  10 -16  307.50   36.34
   2  11 -15  208.25   24.50
   2  11 -14   64.67   18.26
  -2  11  13  131.82   19.54
   2  11 -13  119.82   21.31
  -2  11  13  126.65   26.31
   2  11 -12  261.05   27.40
  -2  11  12  228.71   23.39
  -2  11  12  220.89   30.07
  -2  11  11  261.45   24.60
  -2  11  11  238.70   29.89
  -2  11  10  145.07   19.99
  -2  11  10  170.76   26.26
  -2  11   9  279.47   31.25
  -2  11   9  258.79   24.34
   2 -11   9  255.37   24.42
  -2  11   8   31.29   17.54
  -2  11   8   34.22   14.25
   2 -11   8   19.38   12.87
  -2  11   7  175.66   25.81
  -2  11   7  175.75   20.89
   2 -11   7  183.21   21.96
  -2  11   6   48.48   19.35
  -2  11   6   36.37   16.38
   2 -11   6   35.68   14.17
  -2  11   5  206.10   27.23
  -2  11   5  249.64   23.97
   2 -11   5  203.55   23.73
  -2  11   4  516.57   39.58
   2 -11   4  591.88   28.06
   2 -11   4  550.98   37.29
  -2  11   4  543.02   35.52
   2 -11   3  673.27   41.57
  -2  11   3  699.93   45.32
  -2  11   3  703.94   40.14
   2 -11   3  666.88   31.25
  -2  11   2  230.02   27.42
   2 -11   2  193.86   16.73
  -2  11   2  212.82   23.50
   2 -11   2  222.37   25.45
  -2  11   1  272.12   25.09
  -2  11   1  252.63   27.74
   2 -11   1  256.72   19.00
   2 -11   0  119.98   14.79
  -2  11   0  149.72   23.42
   2 -11  -1  237.85   19.40
  -2  11  -2  208.88   22.28
  -2  11  -3  678.83   38.49
   2  11   3  674.87   40.49
  -2  11  -3  641.36   43.82
  -2  11  -4  563.78   33.96
   2  11   4  484.48   35.18
  -2  11  -4  454.70   37.49
   2  11   5  223.09   25.45
  -2  11  -5  183.83   20.74
  -2  11  -5  224.76   26.97
   2  11   6   26.41   16.69
  -2  11  -6   23.07   13.48
  -2  11  -6   17.91   17.07
   2  11   7  123.44   23.70
  -2  11  -7  176.47   20.81
  -2  11  -7  202.44   26.50
   2  11   8   27.55   18.51
  -2  11  -8   33.79   12.85
  -2  11  -8   40.66   17.36
  -2  11  -9  188.10   26.66
   2  11   9  273.28   31.30
  -2  11  -9  221.39   21.56
  -2  11 -10  193.36   20.86
   2  11  10  181.25   28.75
  -2  11 -10  181.67   26.22
  -2  11 -11  294.42   31.75
   2  11  11  262.72   33.68
  -2  11 -11  264.11   23.68
   2  11  12  243.87   28.29
  -2  11 -12  213.34   21.79
  -2  11 -12  208.12   27.48
  -2  11 -13   52.45   21.02
   2  11  13  127.71   22.96
   2  11  14   54.97   20.46
  -2  12   9  234.88   30.44
  -2  12   8   39.45   17.10
  -2  12   8   22.04   19.09
  -2  12   7  365.85   30.69
  -2  12   7  367.65   35.70
  -2  12   6  397.36   31.69
  -2  12   6  334.93   34.77
  -2  12   5  242.95   26.36
   2 -12   5  273.64   19.20
  -2  12   5  268.22   31.06
  -2  12   4  676.92   47.78
   2 -12   4  715.77   33.72
  -2  12   3  116.66   20.71
   2 -12   3  143.30   15.03
  -2  12   3  127.44   25.25
  -2  12   2  126.71   20.41
   2 -12   2   91.00   14.10
  -2  12   2   98.54   22.41
  -2  12   1  278.09   26.99
   2 -12   1  256.11   20.02
  -2  12   0  359.22   34.83
   2 -12   0  293.44   22.12
   2 -12  -1  195.38   19.43
  -2  12  -2  138.36   20.86
  -2  12  -3  146.13   20.33
  -2  12  -3  133.60   25.04
  -2  12  -4  785.94   42.92
  -2  12  -4  641.93   47.10
  -2  12  -5  255.87   24.84
   2  12   5  218.65   27.32
  -2  12  -5  257.39   31.17
  -2  12  -6  324.78   27.66
   2  12   6  300.84   30.88
  -2  12  -6  280.83   32.76
  -2  12  -7  345.46   34.77
   2  12   7  312.33   32.22
  -2  12  -7  368.71   28.91
  -2  12  -8    4.94   17.99
   2  12   8   35.38   20.46
  -2  12  -8   13.91   13.40
  -2  12  -9  243.00   31.33
   2  12   9  248.42   30.88
  -2  12  -9  265.32   24.58
  -2  12 -10  263.12   24.61
   3   0   0   -0.80    8.07
   3   0   0    1.93    8.12
   3   0   1  203.71   15.63
   3   0   1  186.11   12.48
   3   0  -1  212.77   16.88
  -3   0  -1  195.11    9.67
   3   0   2   12.21    7.60
   3   0  -2   11.76   11.84
   3   0   2    8.58    4.48
   3   0  -3  111.83   15.88
  -3   0   3  121.42   14.82
   3   0  -3  114.75   12.08
   3   0   3  125.67    8.44
   3   0   3   95.78   11.89
   3   0   4  560.43   23.70
   3   0  -4  624.30   34.91
   3   0  -4  620.53   24.43
   3   0  -4  658.19   28.72
   3   0   4  621.48   28.91
   3   0   5  243.95   16.27
   3   0  -5  284.62   17.17
   3   0  -5  256.35   14.09
   3   0  -5  227.92   22.40
   3   0  -6 2138.49   73.50
   3   0   6 2246.39   74.56
   3   0  -6 2055.61   70.66
   3   0  -6 2015.90   83.88
   3   0   6 2052.66   67.90
   3   0  -7  933.90   37.49
   3   0   7  900.71   37.75
   3   0  -7  908.01   35.97
   3   0  -7  960.87   49.35
   3   0   7  910.56   34.64
  -3   0   8 2098.14   69.52
  -3   0   8 2127.31   83.62
   3   0  -8 1993.66   85.26
   3   0   8 1872.92   69.34
   3   0  -8 2027.89   70.66
   3   0   8 2030.50   71.17
  -3   0   9   71.92   19.11
   3   0  -9   62.01    9.11
   3   0   9   55.85    9.10
   3   0   9   52.27   11.49
  -3   0   9   70.19   10.25
   3   0  10 8205.66  264.39
  -3   0  10 8651.04  279.13
  -3   0  10 8356.23  261.58
   3   0  11  114.62   16.57
  -3   0  11  143.64   14.50
  -3   0  11  131.26   25.24
  -3   0  12  252.82   19.19
   3   0  12  269.55   23.50
  -3   0  12  247.43   29.86
  -3   0  13  105.33   24.35
   3   0  13  139.55   20.73
  -3   0  13  134.22   16.56
   3   0  13   92.61   10.86
   3   0 -13  137.83   28.17
  -3   0  14 1322.36   70.10
   3   0  14 1293.43   59.64
   3   0  14 1326.82   46.74
   3   0 -14 1400.09   46.83
  -3   0  14 1324.86   54.66
   3   0 -14 1211.94   69.44
  -3   0  15    4.60   11.01
   3   0 -15    2.70   19.65
   3   0 -15   11.34    4.91
   3   0  15    7.38    4.96
  -3   0  15   30.23   19.62
   3   0  15   17.20   15.96
  -3   0  16  524.11   30.21
   3   0 -16  515.89   42.53
  -3   0 -16  500.78   16.99
   3   0  16  494.52   34.29
  -3   0  16  554.03   43.38
  -3   0  17  100.74   15.71
   3   0 -17  108.73   24.26
  -3   0  17  125.51   27.55
   3   0  17   75.45   18.85
   3   0 -18 1233.39   70.56
  -3   0  18 1182.39   53.99
   3   0  18 1268.32   60.66
  -3   0  19   12.79   11.81
   3   0 -19    8.89   17.76
   3   0  19   10.91   15.95
  -3   0  20  562.16   34.57
   3   0 -20  603.09   47.38
   3   0 -21    9.08   18.76
  -3   0  21   -1.52   13.28
   3   0 -22   37.13   21.42
  -3   1  22  316.61   28.73
   3   1 -22  414.17   42.69
   3   1 -21  204.46   33.13
  -3   1  21  174.46   21.87
   3   1 -20  141.33   29.36
  -3   1  20  115.52   19.09
   3   1 -19  109.88   27.39
  -3   1  19  106.55   18.27
   3   1 -18  203.60   32.10
  -3   1  18  204.77   22.00
  -3   1  17  328.50   25.54
   3   1 -17  308.03   36.74
   3   1 -16   48.05    5.02
  -3   1  16   38.94   13.91
  -3   1  16   37.53   22.37
   3   1 -16   57.50   23.44
  -3  -1 -15   75.36    6.66
   3   1 -15   99.49   26.71
  -3   1  15   47.52   13.75
  -3   1  15   74.70   24.08
   3   1 -14  581.40   48.28
  -3   1  14  514.08   44.55
  -3  -1 -14  542.85   21.66
   3  -1  14  566.37   23.10
  -3   1  14  572.78   32.44
   3   1 -13  254.68   35.59
   3  -1  13  294.21   16.16
   3   1 -13  300.73   17.01
  -3   1  13  264.85   22.43
  -3   1  13  291.08   35.22
   3   1 -12  733.48   50.84
  -3   1  12  712.35   36.02
   3  -1  12  675.74   29.50
   3   1 -12  763.45   31.30
  -3   1  12  805.47   51.21
   3   1 -11  649.09   28.33
  -3   1  11  598.74   44.10
  -3   1  11  629.77   32.09
   3  -1  11  584.77   26.81
  -3   1  10  123.07   24.64
  -3   1  10  139.79   14.71
   3  -1  10  135.20   12.05
   3   1 -10  118.58   12.03
   3   1  -9  179.19   13.97
  -3   1   9  193.63   15.96
   3   1  -8 5477.23  175.01
  -3   1   8 5459.71  175.57
   3   1  -7  146.43   21.77
  -3   1   6 3639.35  120.76
   3   1  -6 3604.95  114.81
   3   1  -6 3738.65  132.38
  -3   1   5  842.47   36.10
   3   1  -5  822.80   29.86
   3   1  -5  864.72   43.27
   3   1  -4  262.82   21.74
  -3   1   4  219.67   21.16
  -3   1   4  251.99   16.96
  -3   1   3 3121.82  108.15
  -3   1   3 3124.60  104.11
   3  -1   3 2945.98  102.79
   3   1  -3 3136.09  107.24
   3  -1   2 4064.68  127.29
  -3  -1  -2 4108.49  128.66
   3  -1   2 4014.60  126.11
   3  -1   2 4231.84  134.59
  -3   1   2 4199.41  135.15
  -3   1   2 4385.14  137.87
   3  -1   1 1961.03   65.92
  -3  -1  -1 1968.38   63.87
   3  -1   1 1977.56   70.11
  -3   1   1 1961.29   70.63
  -3   1   1 1996.09   70.75
   3  -1   0 1331.10   48.10
  -3   1   0 1293.14   40.85
  -3   1   0 1352.57   51.05
   3  -1   0 1222.05   49.01
  -3   1   0 1331.47   48.32
  -3   1  -1 2026.68   67.91
   3  -1  -1 2056.04   72.47
   3  -1  -2 4218.80  140.27
   3  -1  -3 3124.25  102.41
   3   1   3 3051.52   97.11
   3  -1  -3 3127.30  107.09
  -3   1  -3 2881.34  102.41
   3  -1  -4  274.16   15.69
   3   1   4  266.67   14.20
   3  -1  -4  275.81   21.61
  -3   1  -4  259.25   17.57
   3  -1  -5  825.31   33.50
  -3   1  -5  806.61   35.34
   3  -1  -5  844.58   41.94
   3   1   5  810.43   32.10
   3   1   6 3417.03  114.04
   3  -1  -6 3698.36  116.09
   3  -1  -6 3556.82  126.33
  -3   1  -6 3399.72  117.02
   3  -1  -7  128.82   19.27
   3  -1  -7  155.48   13.51
   3   1   8 5828.37  180.40
   3  -1  -8 5679.56  194.47
   3   1   8 5584.07  181.55
   3  -1  -8 5518.77  181.10
  -3  -1   9  203.81   12.77
   3  -1  -9  200.48   25.00
   3   1   9  216.50   16.01
   3   1   9  183.61   16.28
   3   1  10  117.92   12.75
  -3  -1  10  150.88   11.97
   3   1  10  166.54   17.66
   3   1  11  604.98   29.12
   3  -1 -11  655.63   27.40
   3   1  11  638.74   35.18
  -3  -1  11  591.03   27.32
   3   1  12  672.59   29.67
   3  -1 -12  654.06   27.50
  -3  -1  12  641.71   29.62
   3   1  12  593.48   36.95
   3  -1 -13  301.55   16.03
   3   1  13  332.11   29.30
  -3  -1  13  270.29   19.17
   3  -1 -14  512.39   20.92
  -3  -1  14  455.04   25.99
   3  -1 -14  438.56   38.20
   3   1  14  475.57   35.89
  -3  -1  15   58.51    5.66
   3  -1 -15   85.88   22.40
  -3  -1  15   69.20   12.64
   3   1  15   53.75   19.19
   3  -1 -16   42.82   18.93
   3   1  16   26.46    4.67
   3   1  16   39.00   19.17
  -3  -1  16   38.68   11.29
  -3  -1  16   22.93    3.03
   3   1  17  280.59   31.35
  -3  -1  17  334.24   23.23
   3  -1 -17  329.91   33.42
   3   1  18  217.06   28.88
  -3  -1  18  213.06   19.83
   3  -1 -18  234.32   30.93
   3  -1 -19  118.32   25.49
  -3  -1  19   93.92   14.92
   3   1  19  132.64   24.85
  -3  -1  20  162.59   18.66
   3   1  20  167.56   27.13
  -3  -1  21  197.87   20.62
  -3   2  23  184.07   24.26
   3   2 -22   21.39   23.55
  -3   2  22   57.08   18.90
  -3   2  21 1103.00   56.01
   3   2 -21 1119.11   73.37
  -3   2  20  245.62   25.53
   3   2 -20  282.10   39.44
  -3   2  19  851.07   46.51
   3   2 -19  874.57   62.75
   3   2 -18    3.42   22.11
  -3   2  18   15.23   14.33
   3   2 -17   53.52    5.36
  -3   2  17   68.22   16.81
  -3   2  17   72.45    6.50
   3   2 -16  169.17   30.93
  -3   2  16  143.82   31.67
  -3   2  16  153.94   19.75
  -3   2  16  178.94   10.86
   3   2 -15 1726.16   90.60
  -3  -2 -15 1823.26   59.49
  -3   2  15 1768.73   90.76
  -3   2  15 1755.12   73.21
   3   2 -15 1780.83   62.36
   3   2 -14  410.23   21.80
  -3   2  14  400.12   29.04
  -3   2  14  458.18   43.78
   3   2 -14  412.25   41.46
  -3  -2 -14  470.02   19.46
  -3   2  13 2653.70   97.39
   3   2 -13 2636.90   89.12
  -3  -2 -13 2591.54   85.24
  -3   2  13 2597.81  114.36
   3   2 -13 2809.69  117.07
  -3   2  12  133.92   17.89
   3   2 -12  105.12   12.15
  -3   2  12  138.11   30.11
   3  -2  12  140.42   11.95
   3   2 -12  112.72   28.30
  -3   2  11  459.27   41.52
   3  -2  11  483.35   23.17
  -3   2  11  476.17   29.25
  -3   2  10 1119.93   45.60
  -3   2  10 1079.39   47.60
  -3   2  10 1077.00   60.45
   3  -2  10 1121.76   42.77
  -3   2   9   74.70   13.04
  -3   2   9   70.26   11.46
   3  -2   9   73.06   10.27
   3  -2   8  412.54   21.84
  -3   2   8  451.04   25.38
  -3   2   8  457.44   24.53
   3   2  -7 1065.12   55.80
   3  -2   7 1132.75   45.04
  -3   2   7 1185.29   47.55
   3   2  -6 1256.17   56.41
   3  -2   6 1172.59   45.84
  -3   2   6 1187.23   48.23
  -3   2   5 1564.99   59.52
   3   2  -5 1537.04   64.45
  -3   2   5 1419.71   65.31
   3   2  -5 1610.70   49.46
   3  -2   5 1455.74   56.78
  -3   2   4 1022.38   48.55
  -3   2   4 1082.56   44.18
  -3  -2  -3  235.89   14.09
  -3   2   3  261.32   20.97
  -3   2   3  294.71   18.93
  -3  -2  -2  737.04   28.19
  -3   2   2  702.92   33.28
  -3   2   2  744.00   35.36
  -3   2   1 2126.25   77.06
  -3   2   1 2165.66   76.83
  -3  -2  -1 2154.59   70.50
  -3   2   0  154.31   13.11
  -3   2   0  146.42   14.47
  -3   2  -1 1985.93   67.72
  -3   2  -2  708.80   27.92
   3  -2  -2  779.77   32.87
  -3   2  -3  236.65   11.23
   3  -2  -3  225.16   15.61
   3  -2  -3  275.96   18.23
  -3   2  -3  226.91   17.13
   3  -2  -4 1078.89   43.03
   3  -2  -4 1112.47   46.67
  -3   2  -4 1106.04   45.24
   3  -2  -5 1651.35   63.29
  -3   2  -5 1504.94   59.01
   3  -2  -5 1543.95   57.37
   3  -2  -5 1540.36   58.00
   3  -2  -6 1319.84   48.95
  -3   2  -6 1195.80   48.52
   3  -2  -6 1171.64   52.67
   3  -2  -6 1135.09   46.05
   3  -2  -7 1346.53   52.50
  -3   2  -7 1309.23   52.30
   3  -2  -7 1355.47   58.61
   3  -2  -7 1303.31   49.74
   3  -2  -8  506.12   26.79
  -3   2  -8  472.78   25.22
   3  -2  -8  424.63   22.45
   3  -2  -8  448.32   31.19
   3  -2  -9   91.66   11.12
   3  -2  -9  111.71   19.65
  -3   2  -9  111.57   12.67
   3  -2  -9   82.02   12.72
   3   2  10 1169.59   48.47
   3  -2 -10  992.11   53.62
   3  -2 -10 1129.70   42.29
  -3   2 -10 1041.03   44.43
   3   2  11  509.76   31.80
  -3  -2  11  511.13   21.85
   3  -2 -11  507.50   23.83
  -3  -2  12  154.58   12.15
   3  -2 -12  147.76   12.10
   3   2  12  167.10   21.92
   3   2  12  149.08   14.86
  -3  -2  13 2625.62   88.84
   3   2  13 2760.31  104.86
   3   2  13 2679.99   92.11
  -3  -2  14  420.64   22.28
  -3  -2  14  423.96   17.89
   3   2  14  437.89   35.46
   3   2  14  460.14   23.73
  -3  -2  15 1734.36   64.93
   3  -2 -15 1697.57   81.57
  -3  -2  15 1841.91   58.70
   3   2  15 1826.92   63.65
   3   2  15 1829.46   82.24
   3   2  16  153.57   25.51
  -3  -2  16  186.91   15.47
  -3   2 -16  170.08    8.26
  -3  -2  17   70.55   11.95
   3   2  17   77.28   23.74
   3   2  17   37.00    4.77
   3   2  18    2.63   21.32
  -3  -2  18    6.83    9.93
   3   2  19 1060.37   62.22
  -3  -2  19  878.45   40.83
   3   2  20  277.17   35.49
  -3  -2  20  226.40   19.81
  -3   3  23  503.79   38.44
  -3   3  22   65.78   19.91
   3   3 -22   41.67   27.61
  -3   3  21   84.29   20.15
   3   3 -21   94.45   30.74
  -3   3  20    5.87   15.35
   3   3 -20   56.22   27.48
  -3   3  19  117.97   20.18
   3   3 -19  110.80   29.76
  -3   3  18   33.02   15.40
   3   3 -18   41.79    4.91
  -3   3  18   54.16    7.03
   3   3 -18   36.36   24.03
  -3   3  17 1258.45   61.69
   3   3 -17 1256.19   47.39
   3   3 -17 1393.17   80.40
  -3   3  17 1418.41   46.69
   3   3 -16   34.00   24.95
   3   3 -16   29.55    7.89
  -3   3  16   49.14    8.04
  -3   3  16   18.71   14.54
   3   3 -15  120.79   28.54
  -3   3  15   66.57   29.75
   3   3 -15   68.62    9.88
  -3  -3 -15   76.82    9.00
  -3   3  15   73.47   16.40
  -3   3  14  247.78   24.18
  -3  -3 -14  250.19   14.52
   3   3 -14  207.90   32.76
  -3   3  14  245.34   36.11
  -3   3  13 2089.32   81.55
  -3  -3 -13 2038.54   68.68
   3   3 -13 2117.30   99.79
  -3   3  13 1940.06   97.47
  -3   3  13 1990.70   74.88
  -3   3  12  303.86   21.35
  -3  -3 -12  307.31   16.94
  -3   3  12  328.92   26.76
   3   3 -12  291.53   36.26
  -3   3  11 1049.72   62.67
   3   3 -11 1097.44   62.96
  -3   3  11 1068.19   49.75
  -3   3  11 1134.93   46.86
  -3  -3 -11 1077.80   40.46
   3  -3  11 1079.10   42.72
  -3   3  10  108.60   14.23
  -3   3  10  135.70   17.89
   3  -3  10  120.43   12.32
  -3   3   9   26.25   12.71
  -3   3   9   28.24   10.36
   3  -3   9   34.30    8.98
  -3   3   8  557.62   28.83
   3  -3   8  500.99   25.19
  -3   3   8  481.59   28.80
   3  -3   7  107.91   11.52
  -3   3   7  112.48   14.86
  -3   3   7  109.93   13.44
  -3   3   6  300.63   27.63
   3  -3   6  294.69   18.40
  -3   3   5 2251.49   87.76
   3  -3   5 2202.77   77.86
  -3   3   4  291.10   23.57
   3  -3   4  282.40   18.13
  -3  -3  -4  280.29   17.05
  -3   3   3 9105.58  287.81
   3  -3   3 8908.43  281.73
  -3  -3  -3 9031.78  278.76
  -3   3   2  766.42   36.66
   3  -3   2  757.80   33.98
  -3   3   2  776.69   24.79
  -3  -3  -2  749.96   30.37
  -3  -3  -1 2109.33   69.60
  -3   3   1 2086.06   74.60
   3  -3   1 2021.87   73.61
  -3   3   0  877.14   35.63
   3  -3   0  843.72   36.55
  -3   3  -1 2069.65   70.71
   3  -3  -3 8847.03  277.34
   3  -3  -4  300.20   18.79
   3  -3  -5 2369.30   84.52
   3  -3  -5 2340.84   82.10
   3  -3  -6  336.47   22.46
   3  -3  -6  324.46   19.54
   3  -3  -7  102.30   14.60
  -3   3  -7   92.77   12.34
  -3   3  -7  104.24   10.00
   3  -3  -7  115.50   12.15
   3  -3  -8  523.85   29.97
  -3   3  -8  537.02   24.02
  -3   3  -8  467.98   27.72
   3  -3  -8  547.26   25.93
  -3   3  -9   17.01   10.54
  -3   3  -9   19.14    8.86
   3  -3  -9   22.01    8.73
   3  -3  -9    7.16   11.10
   3  -3 -10  118.34   12.15
  -3   3 -10  105.71   12.42
  -3   3 -10   95.40   13.91
   3  -3 -11 1081.05   41.52
  -3   3 -11  994.19   44.81
  -3   3 -11 1043.62   42.60
   3   3  11 1087.67   49.51
  -3   3 -12  307.98   21.34
  -3  -3  12  296.46   15.56
  -3   3 -12  308.60   20.39
   3   3  12  299.06   26.65
  -3   3 -13 1845.29   71.62
   3   3  13 2044.57   82.88
  -3   3 -13 2049.24   71.75
  -3  -3  13 1905.17   63.74
  -3  -3  13 1959.38   64.67
  -3   3 -14  250.43   18.66
   3   3  14  258.13   28.86
  -3  -3  14  245.01   13.35
  -3  -3  14  225.56   13.46
  -3  -3  15   67.22    9.02
   3   3  15   62.99   20.58
  -3   3 -15   73.72   12.24
   3   3  15   69.47   11.28
  -3  -3  15   79.74    8.04
  -3   3 -16   36.31    5.71
  -3  -3  16   43.58    8.87
   3   3  16   39.66   20.89
   3   3  16   37.30    9.85
  -3  -3  17 1227.17   46.45
   3   3  17 1242.10   45.55
   3   3  17 1224.78   69.42
   3   3  18   68.99   25.12
  -3  -3  18   59.99   10.51
   3   3  19  131.34   29.99
   3   3  20   28.69   25.69
  -3   4  22   50.52   19.00
  -3   4  21  356.99   33.50
   3   4 -21  459.29   49.37
   3   4 -20  118.02   33.05
  -3   4  20   94.48   20.39
   3   4 -19  599.06   22.83
  -3   4  19  665.07   42.36
   3   4 -18  674.58   59.17
  -3   4  18  737.44   45.42
   3   4 -18  768.68   29.78
   3   4 -18  696.88   31.09
  -3   4  17  120.14   10.88
  -3   4  17  100.07   19.89
   3   4 -17   98.83   11.44
   3   4 -17   87.63   27.80
  -3   4  16 1092.32   40.98
  -3   4  16  991.96   53.65
   3   4 -16 1054.00   69.98
  -3   4  15 1830.24   71.51
  -3   4  15 1713.70   96.60
   3   4 -15 2042.49   99.02
  -3   4  15 1838.20   79.47
  -3   4  15 1937.30   66.02
   3   4 -14   95.45   27.24
  -3  -4 -14   86.43   10.51
  -3   4  14  107.32   28.53
  -3   4  14  100.87   18.63
  -3   4  14   88.55   14.21
  -3   4  13 1139.60   69.49
  -3   4  13 1068.22   48.24
   3   4 -13 1087.23   67.08
  -3  -4 -13 1098.85   41.94
  -3   4  13 1101.96   53.52
  -3   4  12  771.18   56.04
  -3   4  12  773.59   42.79
   3   4 -12  708.61   53.67
  -3  -4 -12  784.93   32.22
  -3   4  12  757.42   38.49
  -3   4  11   40.21   16.01
  -3   4  11   52.51   26.66
  -3  -4 -11   26.18    9.18
   3   4 -11   15.13   21.98
  -3   4  11   31.53   12.85
  -3   4  10  293.28   25.32
  -3   4  10  258.95   21.68
   3   4 -10  273.66   32.25
  -3  -4 -10  262.43   16.81
  -3   4   9  106.15   17.46
  -3  -4  -9   72.90   10.70
   3  -4   8  788.00   35.25
  -3   4   8  823.37   40.82
  -3  -4  -8  770.86   32.92
  -3  -4  -7  616.68   27.79
  -3   4   7  638.52   41.84
   3  -4   7  591.33   29.15
   3  -4   6  123.49   13.09
  -3   4   6  119.25   20.25
  -3   4   5 1070.05   37.94
  -3  -4  -5 1143.55   44.01
  -3   4   5 1128.80   53.36
   3  -4   5 1042.79   43.75
  -3   4   4  551.08   33.15
  -3   4   4  570.68   21.10
  -3  -4  -4  564.60   26.52
   3   4  -4  557.80   19.03
   3  -4   4  549.23   27.95
   3   4  -3   52.78    5.94
  -3   4   3   58.48    5.12
  -3   4   3   42.13   12.08
   3  -4   3   55.18   10.54
  -3  -4  -3   46.56    8.95
   3  -4   2  720.34   33.29
  -3  -4  -2  708.98   30.02
  -3   4   2  774.20   36.11
   3  -4   1 2336.36   83.27
  -3  -4  -1 2390.00   79.55
   3  -4   0    2.63    8.31
   3  -4  -2  682.06   33.84
   3  -4  -3   50.89   10.04
   3  -4  -4  587.64   28.91
   3  -4  -5 1154.94   46.48
   3  -4  -6  151.86   14.12
   3  -4  -7  592.87   33.47
   3  -4  -7  580.61   28.45
   3  -4  -8  769.59   40.83
   3  -4  -8  829.78   35.95
   3  -4  -9   61.37   15.66
  -3  -4   9   63.21    9.61
  -3   4  -9   75.65   13.49
  -3   4 -10  257.41   20.58
  -3  -4  10  218.65   14.66
  -3   4 -11   49.29   13.56
  -3   4 -11   28.24   13.43
  -3  -4  11   32.26    8.25
  -3   4 -12  835.49   39.42
  -3  -4  12  774.81   31.30
  -3   4 -12  768.73   38.52
  -3  -4  13 1128.63   41.87
  -3   4 -13 1123.46   49.45
   3   4  13 1148.09   56.28
  -3   4 -13 1185.68   50.25
   3   4  14  104.35   20.58
  -3   4 -14  103.74   14.20
  -3  -4  14   98.17   10.06
  -3   4 -14   64.35   14.04
   3   4  15 1994.32   88.43
  -3   4 -15 1971.22   76.10
  -3   4 -15 1804.15   73.30
  -3   4 -15 2085.12   67.08
  -3   4 -16 1078.86   37.11
  -3   4 -16  951.61   43.13
   3   4  16  979.26   59.31
  -3   4 -16  977.70   46.56
  -3   4 -17  117.36    8.50
   3   4  17   87.63   25.25
  -3   4 -17   91.43   14.62
   3   4  17   94.50   12.98
   3   4  18  627.83   50.44
   3   4  19  736.61   57.15
   3   5 -21  272.20   44.31
  -3   5  21  342.47   33.79
   3   5 -20  332.57   44.89
  -3   5  20  238.14   28.27
   3   5 -19  139.28   31.91
  -3   5  19  142.55   24.00
   3   5 -18  229.14   37.24
  -3   5  18  170.51   24.42
  -3   5  18  198.82   14.97
  -3   5  17  464.42   22.78
  -3   5  17  381.48   26.10
   3   5 -17  448.76   47.63
  -3   5  17  423.90   34.06
  -3   5  16  266.25   27.39
  -3   5  16  288.81   17.82
   3   5 -16  258.87   38.44
  -3   5  16  246.05   21.21
  -3   5  15   63.18   10.59
  -3   5  15   57.89   17.89
   3   5 -15   27.34   27.58
  -3   5  15   35.18   12.96
  -3   5  14 1115.07   70.29
   3   5 -14  971.30   65.57
  -3   5  14 1008.83   40.86
  -3   5  14  983.81   52.61
  -3   5  14  981.21   47.20
  -3  -5 -13  203.13   15.63
  -3   5  13  228.95   35.04
  -3   5  13  190.75   19.96
  -3   5  13  182.55   22.89
   3   5 -13  172.92   32.07
  -3   5  12  225.38   34.38
   3   5 -12  214.62   30.87
  -3  -5 -12  190.39   15.11
  -3   5  12  191.12   23.63
   3   5 -11  114.23   26.79
  -3  -5 -11  118.98   12.98
  -3   5  11  145.76   20.99
  -3   5  10  377.18   29.70
  -3  -5 -10  370.18   21.32
   3   5 -10  358.31   35.55
  -3  -5  -9   28.62   10.22
  -3   5   9   39.68   16.94
  -3   5   8 2337.17   88.00
  -3  -5  -8 2257.23   78.26
  -3   5   8 2190.17   76.48
  -3   5   8 2255.47   97.00
  -3   5   7   97.68   10.59
  -3   5   7   58.18   20.31
  -3  -5  -7   87.87   12.18
  -3   5   6 2514.69   83.97
  -3   5   6 2651.51  102.46
  -3  -5  -6 2682.98   89.08
  -3   5   5  571.74   22.06
  -3  -5  -5  526.90   26.25
  -3   5   5  556.37   35.15
  -3  -5  -5  477.02   26.73
  -3   5   4   38.75   14.42
  -3  -5  -4   56.46   10.97
  -3  -5  -4   54.15   10.48
   3  -5   3  468.29   25.86
  -3  -5  -3  454.60   23.41
   3   5  -3  439.73   19.22
  -3   5   3  466.80   29.17
   3   5  -2 2327.57   77.65
   3  -5   2 2285.65   83.27
  -3  -5  -2 2317.11   79.79
  -3   5   2 2427.99   88.42
   3  -5   1 1880.33   69.29
  -3  -5  -1 1806.69   64.96
   3   5  -1 1913.57   65.28
  -3   5   1 1786.67   72.39
   3  -5   0 3533.90  109.55
   3  -5   0 3504.97  120.04
  -3   5   0 3451.93  124.00
  -3  -5   0 3507.73  117.39
   3   5   0 3669.28  117.55
  -3  -5   1 1870.96   67.66
   3  -5  -1 1926.25   72.57
  -3  -5   2 2419.70   82.55
   3  -5  -2 2346.70   87.74
   3  -5  -3  478.22   28.70
  -3  -5   3  399.96   22.14
   3  -5  -3  436.49   25.25
  -3   5  -3  474.40   29.63
  -3  -5   4   39.85    9.48
   3  -5  -4   66.12   14.84
  -3  -5   5  558.07   26.31
  -3  -5   6 2637.56   89.11
   3   5   7   87.62   13.20
  -3  -5   7   82.31   10.88
   3  -5  -8 2229.29   86.46
   3   5   8 2255.28   78.42
  -3  -5   8 2106.79   74.73
  -3  -5   9   41.86    8.86
   3   5   9   42.37   12.24
   3  -5  -9   44.38   15.66
   3   5  10  399.38   25.09
  -3   5 -10  416.69   26.63
  -3  -5  10  377.35   20.52
  -3   5 -11  142.63   19.37
  -3  -5  11  100.79   11.63
   3   5  11  112.68   15.53
  -3  -5  12  273.16   16.99
   3   5  12  273.34   21.90
  -3   5 -12  274.99   24.63
  -3   5 -13  207.43   21.90
  -3  -5  13  207.01   14.78
  -3   5 -13  161.95   18.58
   3   5  13  199.06   20.38
  -3   5 -14  989.14   49.24
  -3   5 -14 1054.26   39.80
   3   5  14 1081.33   48.97
   3   5  14  939.77   53.19
  -3   5 -14  951.44   46.66
   3   5  15   22.33   16.70
  -3   5 -15   49.05   16.40
  -3   5 -15   57.69   13.43
  -3   5 -15   60.12    9.02
   3   5  15   57.92   16.25
   3   5  16  277.91   32.31
   3   5  16  283.53   25.99
  -3   5 -16  233.01   20.60
  -3   5 -16  294.25   24.87
  -3   5 -16  278.62   15.66
   3   5  17  494.57   42.39
  -3   5 -17  459.50   30.66
  -3   5 -17  449.44   20.07
   3   5  17  436.03   32.65
  -3   5 -17  380.02   25.56
   3   5  18  186.98   24.71
  -3   5 -18  170.61   20.04
   3   5  19  143.74   24.26
  -3   5 -19  130.95   19.01
   3   6 -20  311.20   44.75
  -3   6  20  281.47   31.78
   3   6 -19    4.08   26.91
  -3   6  19    7.04   18.40
   3   6 -18  831.67   36.26
  -3   6  18  797.88   50.15
   3   6 -18  766.45   63.63
   3   6 -17   15.29   25.51
  -3   6  17   50.25   13.61
  -3   6  17   56.20   10.30
  -3   6  17   46.67   18.31
   3   6 -16  544.50   50.38
  -3   6  16  469.30   25.17
  -3   6  16  466.27   31.14
  -3   6  16  457.46   36.69
   3   6 -15  -10.35   22.77
  -3   6  15    4.19   16.16
  -3   6  15    9.67    8.90
  -3   6  15   10.91   12.31
   3   6 -14   70.87   25.17
  -3   6  14   66.79   18.27
  -3   6  14   61.72   14.94
  -3   6  14   90.42   12.42
  -3   6  13  517.26   29.84
  -3   6  13  399.73   34.00
  -3   6  13  469.32   25.98
   3   6 -13  414.30   41.97
  -3   6  12  283.99   21.40
   3   6 -12  268.78   34.13
  -3   6  12  275.92   27.39
  -3   6  12  274.67   19.59
  -3  -6 -12  265.01   18.82
  -3   6  11  706.78   32.99
   3   6 -11  666.00   47.99
  -3   6  11  660.24   41.26
  -3  -6 -11  658.71   31.67
  -3   6  10 3750.15  123.12
  -3   6  10 3599.42  134.96
  -3  -6 -10 3737.45  124.16
  -3   6   9   47.54   23.97
  -3   6   9   50.81   16.86
  -3  -6  -9   59.56   12.51
  -3   6   9   57.74   11.07
  -3  -6  -8  226.60   18.11
  -3   6   8  216.91   29.14
  -3   6   8  213.53   15.15
  -3  -6  -7  731.30   33.56
  -3   6   7  707.73   29.23
  -3   6   7  736.35   46.54
  -3   6   6  357.94   17.34
  -3   6   6  311.25   29.46
  -3   6   6  348.67   27.27
  -3  -6  -6  311.04   20.92
  -3   6   5  140.67   19.80
  -3  -6  -5  122.93   14.25
  -3   6   5  123.04   21.40
  -3  -6  -4  618.27   30.00
  -3   6   4  628.02   36.16
   3   6  -3   93.84    9.79
  -3   6   3  111.94   18.37
  -3   6   2 1410.45   62.30
   3   6  -2 1471.71   52.93
   3  -6   1  117.87   16.56
   3   6  -1  144.30   14.12
   3  -6   1  155.27    9.23
  -3   6   1  153.12   19.70
   3  -6   0   10.06    5.49
   3  -6   0    7.52   11.31
   3   6   0   18.32   10.01
  -3   6   0   -1.43   12.92
  -3  -6   0   12.74   10.59
   3  -6  -1  162.28   18.84
  -3  -6   1  148.49   15.16
   3   6   1  149.24   16.12
   3   6   2 1565.20   61.06
  -3  -6   2 1453.45   56.72
   3  -6  -2 1525.28   63.47
  -3   6  -3  105.95   18.47
  -3  -6   3   95.99   12.90
   3  -6  -3  103.58   17.65
   3   6   3  131.69   16.75
   3   6   4  659.16   35.07
   3  -6  -4  563.30   34.65
  -3  -6   4  550.13   27.82
  -3   6  -4  544.50   34.19
  -3  -6   5  119.11   13.46
  -3   6  -5  127.12   19.03
   3  -6  -5  102.44   18.02
   3   6   5  132.91   18.93
  -3   6  -6  326.48   26.39
  -3  -6   6  349.68   20.89
  -3  -6   7  718.88   32.30
  -3  -6   8  196.18   16.25
   3   6   9   78.71   14.02
  -3  -6   9   63.61   11.28
  -3  -6  10 3653.73  120.89
   3   6  10 3675.50  124.77
   3   6  11  630.67   32.73
  -3  -6  11  635.87   29.12
  -3   6 -11  594.17   35.07
   3   6  12  313.42   23.01
  -3  -6  12  350.69   20.05
  -3   6 -12  289.00   19.20
  -3   6 -12  314.04   26.04
  -3   6 -13  479.86   33.95
  -3   6 -13  480.29   24.79
   3   6  13  495.18   30.10
   3   6  14   61.46   19.28
   3   6  14   91.84   16.41
  -3   6 -14   82.56   19.85
  -3   6 -14   87.68   11.65
   3   6  15    1.46   13.38
  -3   6 -15   15.35   15.21
  -3   6 -15   19.38    8.46
   3   6  15   24.56   16.77
  -3   6 -15    4.46   11.58
  -3   6 -16  476.63   34.93
  -3   6 -16  566.01   24.93
  -3   6 -16  454.80   31.01
   3   6  16  456.11   32.94
   3   6  16  510.52   42.24
   3   6  17   62.83   21.18
  -3   6 -17   41.39   16.06
  -3   6 -17   58.62   13.51
   3   6  17   52.58   17.54
  -3   6 -17   58.95    9.40
   3   6  18  946.45   50.02
  -3   6 -18  812.21   41.62
  -3   6 -18  877.81   47.19
   3   6  18  935.33   58.91
  -3   6 -19   26.02   14.99
  -3   7  20  188.80   26.52
  -3   7  19  131.19   22.99
   3   7 -19   99.28   33.08
   3   7 -18  122.11   14.92
  -3   7  18  103.39   23.01
  -3   7  18  115.56   21.08
   3   7 -18  120.92   32.65
  -3   7  17   33.56   19.11
  -3   7  17   68.89   12.45
  -3   7  17   42.07   16.59
   3   7 -17   23.31   25.93
  -3   7  16  135.47   14.70
   3   7 -16  188.64   34.11
  -3   7  16  130.69   23.42
  -3   7  16  141.99   20.63
  -3   7  16  163.04   20.78
  -3   7  15   20.36   17.74
   3   7 -15   24.35   23.84
  -3   7  15   16.93    9.45
  -3   7  15   24.24   13.35
   3   7 -14  196.25   32.95
  -3   7  14  251.01   21.42
  -3   7  14  211.80   18.18
  -3   7  14  221.50   27.26
  -3   7  13   29.78   16.94
   3   7 -13   46.11   22.38
  -3   7  13   24.93   11.97
  -3   7  13   37.05   11.13
  -3   7  12  602.03   30.85
  -3   7  12  588.06   40.46
  -3   7  12  639.86   32.26
   3   7 -12  614.26   48.84
  -3   7  11 1453.27   56.11
  -3   7  11 1495.60   69.10
  -3  -7 -11 1494.65   58.35
  -3   7  11 1471.40   58.91
  -3   7  10   28.19   21.35
  -3   7  10   38.41    9.88
  -3   7  10   56.03   12.98
  -3  -7 -10   40.05   11.90
  -3   7   9 1119.46   64.21
  -3  -7  -9 1137.45   47.14
  -3   7   9 1095.11   42.90
  -3   7   8  941.01   56.03
  -3  -7  -8  967.24   41.83
  -3   7   8  852.69   47.30
  -3   7   8  947.23   37.05
  -3   7   7  479.94   38.22
  -3  -7  -7  512.19   28.24
  -3   7   7  502.75   33.58
  -3   7   6  818.79   49.40
  -3   7   6  898.70   46.85
  -3  -7  -6  876.48   39.69
  -3   7   5 2400.86   93.20
  -3  -7  -5 2357.96   85.43
  -3  -7  -4    3.99   11.68
  -3   7   4   30.55   17.39
  -3   7   3  522.86   34.64
   3  -7   2   69.04   16.56
   3   7  -2   88.05   11.65
  -3   7   2  108.17   19.33
   3  -7   1  565.82   34.37
   3   7  -1  566.93   28.69
  -3   7   1  562.21   36.37
   3  -7   1  576.01   23.02
   3   7   0  461.95   25.86
   3  -7   0  394.94   18.35
  -3   7   0  397.30   30.74
   3  -7   0  357.43   27.71
  -3  -7   0  426.32   25.35
   3  -7  -1  625.52   36.16
  -3  -7   1  619.76   31.13
   3  -7  -1  546.95   24.13
   3   7   1  595.04   31.94
   3  -7  -2  105.44   18.88
   3   7   2  111.67   16.67
  -3  -7   2   98.85   14.42
  -3  -7   3  524.75   28.09
  -3   7  -3  494.38   34.11
   3  -7  -3  485.59   33.13
   3   7   3  503.92   31.61
   3  -7  -4   21.24   16.49
   3   7   4   34.05   15.43
  -3   7  -4   16.01   15.26
  -3  -7   4   21.10   11.36
  -3  -7   5 2385.71   84.92
   3  -7  -5 2463.69   95.22
   3   7   5 2517.68   94.90
  -3   7  -5 2250.88   92.46
  -3  -7   6  899.20   39.42
   3  -7  -6  879.19   48.50
   3   7   6  883.84   48.23
  -3   7  -6  933.08   48.15
  -3  -7   7  475.56   26.71
   3   7   7  532.53   36.69
   3  -7  -7  566.41   37.32
  -3   7  -7  490.62   33.50
  -3  -7   8  914.31   39.68
  -3   7  -8  882.96   47.47
   3   7   8 1007.06   52.59
   3   7   9 1216.02   60.21
  -3  -7   9 1093.30   45.68
  -3   7 -10   54.21   11.42
  -3  -7  10   42.68   10.85
   3   7  10   15.47   16.38
   3   7  11 1548.19   59.88
  -3  -7  11 1410.69   55.62
  -3   7 -11 1403.17   56.19
   3   7  11 1471.61   71.94
  -3   7 -12  559.19   28.96
   3   7  12  567.44   42.84
  -3   7 -12  549.04   36.23
   3   7  12  559.66   31.54
   3   7  13   40.69   20.50
  -3   7 -13   19.03   16.78
   3   7  13    5.10   11.65
  -3   7 -13   48.45   10.75
   3   7  14  208.59   21.11
  -3   7 -14  224.55   17.05
  -3   7 -14  160.60   24.39
   3   7  15   16.04   13.22
  -3   7 -15   25.69    9.47
  -3   7 -15   30.87   17.92
  -3   7 -16  130.81   13.17
  -3   7 -16   97.19   17.15
   3   7  16  135.86   19.54
  -3   7 -16  127.82   22.37
   3   7  17   55.16   17.05
  -3   7 -17   41.99    9.96
   3   7  17   47.23   23.18
  -3   7 -17   57.12   18.59
  -3   7 -17   57.50   14.39
  -3   7 -18  108.18   21.03
  -3   7 -18   97.82   16.86
  -3   8  19  202.14   24.76
  -3   8  18   73.58   18.92
   3   8 -18  110.91   33.40
  -3   8  17   87.95   14.28
  -3   8  17   88.56   17.63
   3   8 -16   -3.75   26.38
  -3   8  16    5.01   17.44
  -3   8  16    6.63   10.36
  -3   8  16    6.75   12.61
   3   8 -15  554.94   51.45
  -3   8  15  483.21   40.46
  -3   8  15  551.38   31.45
  -3   8  15  463.73   28.12
   3   8 -14   57.04   24.47
  -3   8  14   57.02   12.90
  -3   8  14   52.91   12.82
  -3   8  14   73.08   21.08
  -3   8  13  984.87   42.93
   3   8 -13  943.77   63.23
  -3   8  13 1017.57   56.44
  -3   8  13  961.61   44.27
  -3   8  12   51.85   11.66
  -3   8  12   30.37   11.44
  -3   8  11  757.58   34.14
  -3   8  11  758.36   38.02
  -3   8  10   -6.31    8.86
  -3   8  10   -2.42   10.77
  -3   8   9  542.49   31.06
  -3   8   9  460.89   41.20
  -3   8   9  503.54   35.67
  -3   8   8   27.31   19.64
  -3  -8  -8   43.14   12.82
  -3   8   8   61.03   14.49
  -3   8   8   34.64   15.21
  -3   8   7 1826.02   73.26
  -3  -8  -7 1925.45   71.72
  -3   8   7 1750.98   78.57
  -3   8   7 1909.95   85.90
  -3  -8  -6  408.46   25.70
  -3   8   6  384.28   30.74
  -3  -8  -6  369.03   25.43
  -3  -8  -5  502.62   29.50
  -3   8   5  561.02   37.13
   3  -8   5  512.91   32.52
  -3  -8  -5  520.02   30.02
  -3  -8  -4  549.14   30.10
  -3   8   4  535.35   36.69
  -3  -8  -4  583.69   32.09
   3  -8   4  569.25   34.25
  -3  -8  -3  112.66   14.99
   3  -8   3  123.49   18.07
  -3   8   3  122.32   20.73
  -3  -8  -2  218.25   18.37
   3  -8   2  234.31   23.78
   3   8  -2  230.12   17.30
   3  -8   2  203.58   13.30
  -3   8   2  205.04   24.77
   3  -8   1  651.90   27.11
  -3  -8  -1  693.74   33.00
   3   8  -1  669.05   32.89
   3  -8   1  678.24   38.87
  -3   8   1  664.12   41.70
  -3  -8   0  380.37   24.85
   3  -8   0  385.65   30.05
   3   8   0  361.02   24.61
  -3  -8   0  358.66   22.91
   3  -8   0  364.92   18.63
  -3   8   0  311.35   29.68
  -3  -8   1  626.27   32.75
   3  -8  -1  577.32   37.29
   3   8   1  619.07   34.01
   3  -8  -1  614.34   26.73
  -3  -8   2  218.42   19.54
   3   8   2  209.68   20.92
   3  -8  -2  232.01   25.33
  -3   8  -3   80.91   18.74
  -3  -8   3  126.15   15.80
   3  -8  -3  130.26   21.35
   3   8   3  122.53   18.68
  -3   8  -4  523.96   35.83
   3  -8  -4  510.24   36.72
   3   8   4  502.43   33.79
  -3  -8   4  574.40   30.24
  -3   8  -5  588.81   38.55
   3  -8  -5  637.76   40.13
   3   8   5  545.48   36.82
  -3  -8   5  610.41   31.30
  -3   8  -6  406.38   30.92
   3   8   6  377.53   31.48
   3  -8  -6  342.43   31.46
  -3  -8   6  401.26   24.40
  -3   8  -7 1714.58   78.39
   3   8   7 1898.38   82.23
   3  -8  -7 1918.56   82.18
  -3   8  -7 1999.55   73.06
  -3  -8   7 1852.40   70.40
   3  -8  -8   33.74   17.13
  -3   8  -8   41.59   16.91
  -3  -8   8   19.93   11.10
  -3   8  -8   56.06   12.13
   3   8   8   35.99   17.63
  -3   8  -9  529.75   29.46
  -3   8  -9  455.28   34.82
   3   8   9  568.15   40.77
   3   8  10   31.09   19.53
  -3   8 -10   16.11   11.10
  -3   8 -11  784.29   37.46
   3   8  11  847.58   52.96
   3   8  12   36.97   21.02
  -3   8 -12   38.22   11.34
  -3   8 -13  952.53   42.16
  -3   8 -13  901.14   49.85
   3   8  13 1010.03   60.74
  -3   8 -14   63.55   12.03
  -3   8 -14   45.05   18.53
   3   8  14   61.85   14.73
   3   8  14   42.87   21.03
   3   8  15  503.83   32.95
  -3   8 -15  563.46   28.75
   3   8  15  524.96   46.32
  -3   8 -15  491.68   39.26
   3   8  16   10.91   13.53
  -3   8 -16   13.83    9.98
  -3   8 -16   12.77   18.96
  -3   8 -17   63.41   21.39
  -3   8 -17   64.75   16.40
  -3   9  18  108.62   18.63
   3   9 -17  191.53   20.82
  -3   9  17  218.18   22.35
  -3   9  16  297.44   24.07
  -3   9  16  317.25   25.01
   3   9 -16  275.59   41.18
  -3   9  15  287.39   23.20
   3   9 -15  251.31   38.95
  -3   9  15  325.79   24.07
  -3   9  14  193.63   19.61
  -3   9  14  192.91   18.88
   3   9 -14  221.65   35.97
  -3   9  13  186.64   17.73
  -3   9  13  179.31   18.90
  -3   9  12  196.49   19.86
  -3   9  11  607.58   34.35
  -3   9  10  104.53   16.49
  -3   9   9  603.01   34.35
  -3   9   9  540.20   39.05
  -3   9   8   60.16   18.13
  -3   9   8   45.92   13.99
   3  -9   7   64.67   15.40
  -3   9   7   55.32   14.36
  -3   9   7   71.25   18.19
  -3   9   6  206.50   21.93
  -3   9   6  233.74   26.55
  -3  -9  -6  229.48   21.18
   3  -9   6  229.40   22.51
   3  -9   5 1012.29   50.63
  -3   9   5 1053.62   55.54
  -3  -9  -5 1118.60   49.42
  -3   9   5 1166.94   51.90
  -3  -9  -5  971.48   46.90
  -3  -9  -4   12.63   12.11
  -3   9   4   63.42   19.24
  -3  -9  -4   53.23   14.73
  -3   9   4   57.55   15.47
   3  -9   4   49.08   15.26
   3  -9   3 1340.23   60.15
  -3   9   3 1424.23   59.88
  -3   9   3 1230.25   62.65
  -3  -9  -3 1221.20   53.12
   3  -9   2  248.65   24.82
  -3   9   2  251.97   27.45
   3  -9   2  224.84   14.87
  -3  -9  -2  234.23   19.85
  -3   9   2  275.63   24.43
  -3   9   1   17.66   14.33
  -3  -9  -1    1.03   11.34
   3  -9   1    5.17    7.91
   3  -9   1    3.47   13.97
   3   9  -1   14.86   10.19
  -3   9   1    3.96   14.90
   3  -9   0 1868.09   63.36
  -3  -9   0 1808.05   71.54
   3  -9   0 1744.26   76.59
   3   9   0 1754.24   69.87
  -3  -9   0 1803.79   68.49
  -3   9   0 1773.04   79.31
  -3  -9   1   26.70   13.12
   3  -9  -1    5.50   14.66
   3   9   1   12.85   11.58
  -3   9  -2  248.04   22.59
  -3  -9   2  211.94   19.65
   3   9   2  216.98   21.48
   3  -9  -2  257.76   26.06
  -3  -9   3 1380.50   55.37
  -3   9  -3 1308.96   56.59
  -3   9  -3 1207.74   61.85
   3   9   3 1246.24   57.90
   3  -9  -3 1200.16   61.13
  -3  -9   4   44.30   13.00
  -3   9  -4   29.67   12.64
   3  -9  -4   47.43   17.28
   3   9   4   54.61   16.30
  -3   9  -4   47.71   17.66
  -3  -9   5 1193.31   50.22
  -3   9  -5 1144.69   51.57
   3  -9  -5 1076.61   57.81
   3   9   5 1154.49   56.91
  -3   9  -5 1055.32   57.37
  -3   9  -6  198.27   20.05
  -3   9  -6  254.18   27.03
   3   9   6  235.35   26.44
  -3   9  -7   47.76   13.32
   3   9   7   39.36   17.60
  -3   9  -7   51.48   16.83
  -3   9  -8  105.79   15.26
   3   9   8   61.90   20.49
  -3   9  -8   79.87   19.35
  -3   9  -9  528.71   38.23
   3   9   9  500.68   40.08
  -3   9  -9  543.71   31.03
  -3   9 -10  132.96   16.45
   3   9  10   84.09   21.95
  -3   9 -11  582.81   31.69
   3   9  11  500.38   42.39
  -3   9 -12  189.99   18.32
   3   9  12  145.02   27.39
  -3   9 -13  184.57   17.84
   3   9  13  210.83   30.90
  -3   9 -13  193.12   25.16
  -3   9 -14  182.64   18.02
   3   9  14  177.27   29.38
  -3   9 -14  162.99   24.68
  -3   9 -15  295.46   22.24
  -3   9 -15  296.62   31.62
  -3   9 -16  304.96   22.51
  -3  10  16  724.00   39.77
   3  10 -16  784.90   42.90
  -3  10  15   51.93   14.81
   3  10 -14   10.75   23.42
  -3  10  14   34.45   13.80
  -3  10  13  312.42   25.32
  -3  10  12  645.67   37.03
   3 -10  11   21.43   13.35
  -3  10  11    5.74   12.31
   3 -10  10  159.85   20.55
  -3  10  10  178.12   25.59
  -3  10  10  170.40   20.34
   3 -10   9   15.72   13.09
  -3  10   9   37.80   17.92
  -3  10   9   14.99   13.80
   3 -10   8  258.23   24.52
  -3  10   8  265.72   24.60
  -3  10   8  256.81   28.30
  -3  10   7  416.66   35.20
   3 -10   7  394.71   30.50
  -3  10   7  462.66   31.54
   3 -10   6   78.07   17.17
  -3  10   6   72.55   16.51
  -3  10   6   67.27   19.04
   3 -10   5   90.78   18.72
  -3  10   5  138.67   19.80
  -3  10   5   86.83   21.47
  -3  10   4  670.89   45.12
   3 -10   4  731.49   42.55
  -3  10   4  687.19   40.32
   3 -10   3   50.59   17.15
  -3  10   3   99.97   21.98
   3 -10   3   99.52   11.23
  -3  10   3  102.94   18.47
  -3  10   2  879.46   46.33
   3 -10   2  868.91   35.31
   3 -10   2  904.57   48.76
  -3  10   2  852.56   51.24
  -3  10   1  418.23   30.80
  -3  10   1  344.03   32.79
   3 -10   1  403.84   21.39
   3 -10   1  390.36   32.60
   3 -10   0   19.43   16.16
  -3  10   0   37.03   19.00
   3 -10   0   11.98    9.55
   3  10   1  415.39   28.78
   3  10   2  735.12   42.32
  -3  10  -2  956.62   45.89
  -3  10  -3   87.52   21.79
  -3  10  -3   98.70   17.36
   3  10   3  109.58   18.48
  -3  10  -4  803.16   41.28
   3  10   4  721.61   43.22
  -3  10  -4  696.00   45.90
  -3  10  -5  113.27   17.18
   3  10   5  112.68   20.86
  -3  10  -5   98.53   21.66
  -3  10  -6   91.13   16.08
  -3  10  -6   85.34   20.39
   3  10   6   84.54   20.38
  -3  10  -7  394.31   27.35
  -3  10  -7  388.84   34.51
   3  10   7  341.00   32.89
  -3  10  -8  240.26   27.87
   3  10   8  215.36   29.06
  -3  10  -8  272.36   23.02
  -3  10  -9    4.44   16.04
   3  10   9    2.44   19.14
  -3  10  -9   21.21   11.68
  -3  10 -10  179.11   25.57
  -3  10 -10  179.23   19.17
   3  10  10  185.77   29.02
   3  10  11    8.15   20.70
  -3  10 -11   25.45   11.89
   3  10  12  660.42   50.49
  -3  10 -12  707.55   36.84
   3  10  13  421.89   40.83
  -3  10 -13  337.10   25.22
  -3  10 -14   30.74   13.24
  -3  10 -14   38.47   19.67
  -3  10 -15   72.68   14.97
   3  11 -15   16.33   14.13
  -3  11  13    4.57   14.02
  -3  11  12   35.52   14.60
  -3  11  11  -15.64   16.61
  -3  11  10  135.36   20.22
  -3  11  10  135.44   25.56
  -3  11   9   51.89   17.36
  -3  11   9   68.14   22.78
  -3  11   8  352.82   28.61
  -3  11   8  311.30   33.08
  -3  11   7   37.24   17.23
  -3  11   7   28.46   18.10
  -3  11   6  830.74   44.96
  -3  11   6  675.08   47.57
  -3  11   5  177.08   23.09
  -3  11   5  160.54   26.04
   3 -11   4  212.53   15.79
  -3  11   4  182.13   26.65
  -3  11   4  257.02   25.70
  -3  11   3   -2.36   17.23
   3 -11   3   25.65    9.03
  -3  11   3   33.28   16.61
   3 -11   2  818.38   35.83
  -3  11   2  841.49   52.19
  -3  11   2  933.34   48.24
   3 -11   1   -5.36   11.87
  -3  11   1   28.48   19.12
  -3  11   1   24.27   14.68
   3 -11   0 1237.43   48.08
  -3  11   0 1126.76   62.96
   3  11   2  788.99   44.04
  -3  11  -2  908.57   46.74
   3  11   3   11.86   13.40
  -3  11  -3   26.01   14.26
  -3  11  -3   35.83   19.12
   3  11   4  198.46   24.05
  -3  11  -4  248.47   23.73
  -3  11  -4  224.90   27.72
  -3  11  -5  107.80   23.36
   3  11   5  127.68   21.24
  -3  11  -5  162.01   20.25
  -3  11  -6  657.37   37.62
  -3  11  -6  631.52   45.58
   3  11   6  647.12   43.09
   3  11   7   46.72   20.49
  -3  11  -7   34.24   14.21
  -3  11  -7   43.08   18.68
   3  11   8  255.16   30.16
  -3  11  -8  218.49   22.16
  -3  11  -8  275.41   30.98
   3  11   9   15.02   19.37
  -3  11  -9   35.73   14.92
  -3  11  -9   68.40   21.68
   3  11  10  132.41   26.34
  -3  11 -10  140.85   18.96
  -3  11 -10  149.71   27.07
  -3  11 -11  -16.75   15.27
   3  11  11  -19.49   22.57
  -3  11 -12   41.51   14.12
  -3  11 -13   17.79   13.09
  -3  11 -14  969.95   47.09
  -3  12   6   25.57   20.07
  -3  12   5  115.71   21.61
  -3  12   5  148.23   27.10
  -3  12   4  385.78   31.91
  -3  12   4  319.90   34.94
  -3  12   3   41.52   18.16
  -3  12   3   38.47   20.01
  -3  12   2  796.77   52.67
   3 -12   2  771.04   35.57
  -3  12   2  895.44   48.45
  -3  12   1   15.45   19.61
  -3  12   1   -3.74   16.93
   3 -12   1    3.39   11.84
  -3  12   0   59.30   20.84
  -3  12  -2  800.24   46.17
  -3  12  -3   15.56   19.78
  -3  12  -3   43.69   16.33
   3  12   4  266.70   27.79
  -3  12  -4  254.20   32.42
  -3  12  -4  305.72   27.55
   3  12   5  108.07   21.88
  -3  12  -5  140.14   20.97
  -3  12  -5  127.12   25.75
   3  12   6   40.16   19.64
  -3  12  -6   12.98   19.64
  -3  12  -6   11.44   14.81
   3  12   7  406.52   35.78
  -3  12  -7  402.97   30.69
  -3  12  -8   91.48   18.05
   3  12   8   83.43   22.19
   3  12   9   27.90   19.20
   3  13   6   69.73   21.32
   4   0   0 3073.93  105.91
   4   0   0 2970.31  103.10
   4   0   1 4581.18  153.27
   4   0  -1 4704.86  157.78
   4   0   1 5022.39  158.90
  -4   0  -1 4785.24  147.54
   4   0   2  525.05   23.71
  -4   0  -2  503.54   20.68
   4   0  -2  481.94   29.47
   4   0   2  508.11   28.33
   4   0  -3  772.26   36.55
   4   0   3  782.48   37.56
   4   0   3  795.94   28.98
   4   0  -3  754.75   40.75
   4   0  -4  158.71   15.39
   4   0   4  133.16   10.01
   4   0   4  121.04   14.62
   4   0  -5   36.45    7.64
  -4   0   5   26.28   13.24
   4   0  -5   31.86   15.51
   4   0   5   26.66   10.12
   4   0  -5   21.21    9.08
   4   0   5   23.63    6.95
  -4   0   6  488.22   33.11
   4   0   6  476.30   23.33
   4   0   6  569.49   29.47
   4   0  -6  546.23   28.14
   4   0  -6  475.24   34.67
   4   0  -6  559.08   24.47
   4   0   7 1402.83   55.16
   4   0  -7 1395.90   54.10
   4   0   7 1341.83   45.81
   4   0  -7 1299.48   64.85
   4   0  -7 1324.02   49.78
   4   0   8  625.73   31.54
   4   0  -8  590.51   30.03
   4   0   8  580.37   25.03
   4   0  -8  618.28   42.76
   4   0  -8  623.47   28.16
   4   0   9 1000.32   42.47
   4   0  -9  929.01   41.07
   4   0   9  930.58   37.37
   4   0  -9  882.13   54.50
   4   0  -9  970.30   39.21
   4   0 -10  110.09   26.06
   4   0  10   97.10   12.95
   4   0  10  102.55   13.69
   4   0 -10   95.94   12.77
   4   0  11  835.90   37.66
   4   0 -11  801.09   53.43
  -4   0  11  856.79   51.07
  -4   0  12  129.72   27.26
   4   0  12  119.40   16.70
  -4   0  13  926.79   57.32
   4   0  13  960.57   43.72
  -4   0  14   80.49   12.92
   4   0  14   63.23   15.35
  -4   0  14   42.48   22.48
  -4   0  15  450.59   26.94
   4   0  15  466.75   23.30
   4   0 -15  481.64   22.99
   4   0  15  425.45   28.69
  -4   0  15  516.08   41.47
   4   0 -16   30.32   19.88
   4   0  16   39.07   14.52
  -4   0  16   58.42   12.98
   4   0  16   49.09    8.79
   4   0 -16   57.36    8.60
   4   0 -17   15.55   21.11
   4   0  17   32.49   14.05
  -4   0  17   24.85   11.63
   4   0  17   15.64    6.51
   4   0 -17   19.78    5.94
  -4   0  18   24.80   11.90
   4   0 -18   -3.19   20.18
  -4   0 -18   -4.77    3.91
  -4   0  19  572.09   32.92
   4   0 -19  530.93   47.15
   4   0 -20  116.83   27.34
  -4   0  20  102.95   16.65
   4   0 -21  658.41   52.99
  -4   1  21   89.75   18.24
   4   1 -21   42.71   24.71
   4   1 -20  617.87   53.43
  -4   1  20  604.36   36.24
   4   1 -19  380.87   41.38
  -4   1  19  331.80   26.65
   4   1 -18  527.22   48.66
  -4  -1 -18  560.30   20.18
  -4   1  18  482.84   31.93
   4   1 -18  519.45   19.99
   4   1 -17  837.59   59.20
   4   1 -17  764.89   29.94
  -4  -1 -17  769.69   27.88
  -4   1  16  476.42   29.83
   4  -1  16  473.84   21.66
  -4  -1 -16  456.26   19.94
   4   1 -16  407.39   42.18
   4  -1  15  236.15   15.76
  -4   1  15  233.41   32.94
   4   1 -15  280.85   35.41
  -4   1  15  262.27   21.74
   4  -1  14   97.61   11.42
  -4   1  14  122.98   16.40
  -4   1  14   98.49   24.71
   4  -1  13  364.53   22.00
   4   1 -13  421.79   23.54
  -4   1  13  435.24   26.47
  -4   1  13  384.04   38.68
   4   1 -12  438.45   24.18
   4  -1  12  363.75   22.54
  -4   1  12  395.34   39.32
  -4   1  11 1096.12   62.49
   4   1 -11 1178.25   47.70
   4   1 -10  331.23   35.76
   4   1 -10  281.76   19.93
   4   1  -9  480.00   26.95
   4   1  -9  524.17   40.38
   4   1  -8  839.93   38.26
   4   1  -8  827.14   32.97
   4   1  -7  204.59   12.71
  -4   1   7  182.74   24.11
   4   1  -7  202.38   26.18
   4   1  -7  219.24   17.25
  -4   1   6   54.49   16.30
   4   1  -6   51.24   18.15
   4   1  -6   68.38   11.66
   4   1  -6   63.45    7.60
   4   1  -5  786.42   29.17
   4   1  -5  730.06   42.13
  -4   1   5  834.35   42.97
   4  -1   5  801.83   36.16
   4  -1   5  686.10   28.73
   4  -1   4  467.28   19.51
  -4   1   4  502.32   31.37
   4   1  -4  465.51   31.00
   4  -1   4  444.22   25.93
   4   1  -3 2158.05   83.03
  -4   1   3 2320.64   83.57
  -4   1   3 2185.25   80.40
  -4  -1  -3 2181.28   72.82
   4  -1   3 2084.47   78.94
   4  -1   3 2131.24   70.02
   4  -1   3 2207.87   69.73
   4  -1   2  804.19   32.10
   4  -1   2  854.26   38.47
  -4   1   2  851.45   39.48
   4   1  -2  875.84   39.74
  -4   1   2  830.30   38.59
  -4  -1  -2  804.36   31.13
   4  -1   1 1581.26   59.86
   4  -1   1 1706.66   64.71
  -4   1   1 1735.13   63.60
  -4   1   1 1661.54   64.99
  -4  -1  -1 1712.88   56.30
  -4   1   0 4234.73  146.05
   4  -1   0 4385.97  145.65
   4  -1   0 4342.32  143.29
  -4   1   0 4374.37  133.61
   4  -1  -1 1736.95   66.26
   4  -1  -2  892.76   42.29
  -4   1  -3 1998.54   78.17
   4  -1  -3 2129.11   77.94
   4  -1  -4  477.79   31.86
   4   1   4  492.39   21.95
   4  -1  -4  564.20   28.33
   4  -1  -5  759.94   32.60
   4  -1  -5  761.20   35.59
   4   1   5  725.30   30.32
   4   1   6   32.12    8.29
   4   1   6   41.07   10.48
   4  -1  -6   34.30    9.29
   4  -1  -6   34.43   16.01
   4   1   7  198.25   14.68
   4  -1  -7  205.47   24.90
   4  -1  -7  205.96   16.11
   4   1   7  211.23   18.11
   4  -1  -8  793.02   47.46
   4   1   8  934.98   40.48
   4  -1  -8  821.43   36.64
   4   1   8  800.53   35.30
   4   1   9  551.59   26.76
   4  -1  -9  530.91   40.08
   4   1   9  597.54   30.84
   4   1   9  512.88   27.45
   4  -1  -9  540.68   28.62
   4   1  10  315.84   22.22
   4  -1 -10  281.39   31.80
   4   1  10  291.15   21.00
   4   1  11 1289.82   51.87
   4  -1 -11 1170.80   63.92
   4   1  11 1179.84   51.63
   4   1  12  420.08   25.32
   4   1  12  387.08   28.25
   4  -1 -12  379.70   37.27
   4  -1 -12  422.82   23.73
   4   1  13  435.03   24.87
   4   1  13  363.99   28.99
   4  -1 -13  388.05   22.14
   4  -1 -14  121.34   12.34
   4   1  14  146.37   22.04
   4  -1 -15  229.67   15.16
   4   1  15  247.25   25.86
   4  -1 -16  472.06   21.19
   4  -1 -16  449.09   40.80
   4   1  16  417.85   34.13
   4   1  17  691.06   43.46
   4  -1 -17  730.93   51.85
   4   1  17  733.00   29.23
  -4  -1  18  489.53   26.10
   4  -1 -18  489.84   42.02
  -4   1 -18  384.38   14.33
   4   1  18  457.17   34.74
   4  -1 -19  321.99   36.63
  -4  -1  19  332.65   22.91
   4  -1 -20  671.23   51.02
  -4   2  22  138.07   21.10
  -4   2  21   10.51   14.39
   4   2 -21   22.83   25.61
  -4   2  20   87.09   17.73
   4   2 -20   56.55   27.31
  -4   2  19   56.36   16.48
   4   2 -19   18.59   22.57
  -4   2  18  567.54   22.35
   4   2 -18  466.91   47.55
  -4   2  18  472.94   33.53
  -4   2  17   13.93   13.20
   4   2 -17   14.26   21.35
  -4  -2 -17   33.88    6.66
   4   2 -16  419.58   44.27
   4   2 -16  434.73   23.18
  -4  -2 -16  418.43   19.56
  -4   2  16  432.74   29.67
  -4   2  15  324.94   25.77
   4   2 -15  359.69   42.32
  -4   2  15  349.20   40.22
   4  -2  15  356.21   19.51
  -4  -2 -15  344.56   17.50
   4   2 -15  326.65   20.73
  -4   2  14   62.51   15.76
   4   2 -14   45.79    9.55
  -4   2  14   36.10   23.31
   4   2 -14   92.59   26.76
   4  -2  14   48.93    9.35
  -4   2  13  439.15   28.30
   4  -2  13  443.77   23.47
   4   2 -13  385.04   24.00
  -4   2  13  470.66   43.25
   4  -2  12  393.17   22.53
   4   2 -12  359.69   23.09
  -4   2  12  366.54   40.82
   4   2 -11  504.24   27.34
   4  -2  11  463.57   25.56
   4  -2  10 1469.62   56.44
   4  -2   9  393.03   23.44
   4   2  -9  382.34   36.44
  -4   2   9  395.66   25.54
  -4   2   8  370.95   35.47
   4   2  -8  460.51   37.05
  -4   2   8  449.47   27.15
   4   2  -7 1237.45   41.81
  -4   2   7 1325.31   63.76
   4   2  -7 1208.91   61.35
  -4   2   7 1241.33   52.53
  -4   2   6  734.23   43.80
  -4   2   6  723.08   36.08
   4   2  -6  732.00   26.46
   4   2  -6  753.04   42.72
  -4   2   5 1386.45   58.24
   4   2  -5 1477.56   64.50
  -4   2   5 1500.54   65.68
  -4   2   4 1510.01   63.61
  -4  -2  -4 1347.16   51.08
  -4   2   4 1427.84   57.58
  -4   2   3  982.93   45.40
   4  -2   3 1040.67   34.35
  -4  -2  -3  977.03   38.67
  -4   2   3 1071.91   49.35
  -4   2   2 1741.66   67.85
  -4   2   2 1713.78   68.35
  -4  -2  -2 1698.31   58.96
  -4   2   1  143.38   16.24
  -4   2   1  136.52   16.80
  -4  -2  -1  131.98   10.43
  -4   2   0   15.21    9.45
   4  -2   0   24.87    7.43
  -4   2   0   13.97   10.27
   4  -2  -1  166.46   14.17
  -4   2  -1  170.76   14.46
  -4   2  -2 1749.40   60.76
   4  -2  -2 1737.04   65.99
  -4   2  -3  926.90   43.35
   4  -2  -3  956.31   43.27
  -4   2  -4 1439.09   59.07
   4  -2  -4 1432.14   60.26
   4  -2  -4 1439.88   54.82
  -4   2  -5 1449.58   58.98
   4   2   5 1477.29   52.14
   4  -2  -5 1377.34   54.74
   4  -2  -5 1443.29   62.23
  -4   2  -6  690.03   34.86
   4   2   6  651.59   29.31
   4  -2  -6  698.26   32.49
   4  -2  -6  674.60   38.49
  -4   2  -7 1137.47   49.34
   4   2   7 1127.92   43.90
   4  -2  -7 1119.37   47.07
   4  -2  -7 1087.63   54.24
  -4   2  -8  484.85   28.40
   4   2   8  437.97   24.29
   4  -2  -8  414.96   25.91
   4  -2  -8  520.51   35.25
   4  -2  -9  381.49   31.98
  -4   2  -9  408.83   25.91
   4   2   9  383.80   23.79
   4  -2  -9  387.93   25.35
   4  -2  -9  440.16   24.40
   4  -2 -10 1520.64   71.36
   4   2  10 1478.08   58.93
   4  -2 -10 1555.99   61.62
   4  -2 -10 1543.36   58.32
   4   2  11  433.92   26.97
   4   2  11  465.39   27.11
   4  -2 -11  459.85   36.76
   4   2  11  417.49   27.74
   4  -2 -11  430.36   24.50
   4   2  12  373.95   25.29
   4   2  12  386.59   26.39
   4   2  12  392.00   28.98
   4  -2 -12  309.04   32.57
   4  -2 -12  421.22   22.83
   4   2  13  453.13   29.52
   4   2  13  449.97   32.42
   4  -2 -13  426.85   36.58
   4   2  13  480.60   28.21
   4  -2 -13  508.45   24.90
   4   2  14   51.98   18.13
   4  -2 -14   40.90    8.82
   4   2  14   56.19   11.89
   4   2  15  338.85   31.96
   4  -2 -15  343.48   18.82
   4   2  15  361.58   22.81
   4   2  16  504.61   38.86
  -4  -2  16  465.00   19.88
   4   2  17   59.36   21.95
  -4  -2  17   34.56    5.97
   4   2  18  475.53   40.59
  -4   2 -18  524.91   18.87
  -4   3  22  303.58   29.70
  -4   3  21  124.95   21.64
   4   3 -21   84.41   28.72
  -4   3  20  226.73   25.29
   4   3 -20  202.92   36.61
  -4   3  19  158.87   22.24
   4   3 -19  223.80   37.37
  -4   3  18   95.70   19.09
   4   3 -18  115.60   30.95
  -4   3  18   89.65   10.14
   4   3 -17   66.42   10.75
  -4  -3 -17   72.17    9.19
   4   3 -17   82.02   29.10
  -4   3  17   65.19   16.97
   4   3 -16  475.48   48.21
  -4   3  16  395.39   30.72
  -4  -3 -16  458.82   21.26
   4   3 -16  432.43   24.15
   4   3 -15  367.57   42.63
  -4   3  15  328.56   26.87
  -4  -3 -15  326.77   17.65
   4   3 -15  299.09   20.58
   4   3 -14 2071.54   99.89
  -4   3  14 2024.32   99.23
   4   3 -14 1797.61   71.36
  -4   3  14 2014.12   79.14
  -4  -3 -14 1963.90   67.03
   4  -3  13  657.38   30.32
   4   3 -13  637.81   51.00
  -4   3  13  622.47   52.43
  -4   3  13  725.02   38.33
  -4  -3 -13  582.49   27.31
   4  -3  12   60.13   11.71
  -4   3  12   67.79   14.84
  -4   3  11  225.22   21.19
   4  -3  11  199.17   17.47
  -4   3  10  182.39   19.65
   4  -3  10  207.74   17.28
   4  -3   9   82.56   13.24
  -4   3   9   73.18   26.12
  -4   3   9   99.25   15.93
   4   3  -8  682.44   45.61
  -4   3   8  708.39   37.13
  -4   3   8  709.53   47.15
   4  -3   8  675.80   33.10
   4   3  -7  865.62   48.31
  -4   3   7  766.48   48.77
  -4   3   7  804.17   40.16
   4  -3   7  777.33   36.42
  -4   3   6 4711.07  168.09
  -4   3   6 4805.70  159.44
   4  -3   6 4609.54  154.52
  -4   3   5  747.49   43.74
  -4   3   5  820.44   39.42
   4  -3   5  723.10   35.09
  -4   3   4  938.06   44.27
   4  -3   4  922.12   40.90
  -4  -3  -4  931.09   38.26
  -4   3   4 1028.35   49.78
   4  -3   3   21.42   10.11
  -4   3   3   29.36   11.09
  -4  -3  -3   17.38    7.44
  -4   3   3   14.66   13.35
  -4   3   2  545.56   31.69
   4  -3   2  559.05   29.18
  -4  -3  -2  563.75   24.96
  -4   3   2  555.66   32.42
  -4   3   1  215.89   20.20
  -4  -3  -1  211.03   14.09
   4  -3   1  246.96   18.76
  -4   3   1  240.95   20.38
  -4   3   0  255.61   21.55
  -4   3   0  261.98   19.75
   4  -3   0  217.62   17.99
  -4   3  -1  210.42   16.48
  -4   3  -2  550.71   26.01
   4  -3  -3   27.55   10.54
  -4   3  -3   31.38   11.62
  -4   3  -3   19.14    7.30
   4  -3  -4  992.06   41.23
  -4   3  -4  918.42   43.77
  -4   3  -4  883.41   32.91
   4  -3  -4  862.81   39.66
   4  -3  -5  748.16   36.40
  -4   3  -5  788.59   40.03
   4  -3  -6 4844.11  158.83
   4  -3  -6 4710.48  157.04
  -4   3  -6 4738.75  161.55
   4   3   6 4775.36  153.91
   4  -3  -7  815.48   39.31
   4   3   7  756.45   34.83
   4  -3  -7  802.34   37.19
   4  -3  -8  697.09   36.98
  -4   3  -8  727.67   38.26
   4  -3  -8  725.02   34.65
   4   3   8  777.26   34.06
   4  -3  -9  104.88   16.43
   4  -3  -9   73.96   12.80
  -4   3  -9   83.80   15.26
   4   3   9   76.71   12.85
  -4   3 -10  177.33   19.24
   4  -3 -10  208.17   17.09
   4  -3 -10  167.00   19.62
   4   3  10  190.06   17.55
  -4   3 -11  210.22   20.73
   4   3  11  202.22   19.48
   4  -3 -11  208.27   17.42
   4   3  12   36.05   14.65
  -4   3 -12   64.61   14.13
   4  -3 -12   65.76   11.82
   4   3  12   47.12   13.97
   4   3  13  652.97   38.92
   4   3  13  616.28   34.74
   4  -3 -13  633.72   29.73
   4   3  14 2019.70   75.52
   4   3  14 1995.00   77.75
   4   3  14 2072.14   84.34
  -4  -3  14 1897.98   66.39
   4   3  15  336.78   23.57
   4   3  15  316.21   25.83
   4   3  15  344.80   32.33
  -4  -3  15  341.88   17.28
   4   3  16  493.35   33.24
   4   3  16  468.42   27.92
  -4  -3  16  496.62   21.37
   4   3  16  446.07   38.63
   4   3  17   78.23   23.30
   4   3  17   56.25   17.87
   4   3  17   56.64   11.98
  -4  -3  17   76.27    8.26
   4   3  18  107.48   20.44
   4   3  18  118.77   27.10
  -4   3 -18   83.09    7.22
   4   3  19  191.72   25.27
   4   3  20  278.22   29.86
  -4   4  22   36.02   17.33
  -4   4  21  178.89   25.41
   4   4 -20  100.05   32.36
  -4   4  20   93.78   21.42
   4   4 -19   16.32   29.20
  -4   4  19   13.93   15.72
   4   4 -18  230.25   17.30
  -4   4  18  270.85   16.48
   4   4 -18  218.87   37.88
  -4   4  18  242.01   27.15
  -4   4  17   35.73   15.76
   4   4 -17    3.87   23.68
   4   4 -17   31.29    9.48
  -4   4  17   29.36    8.81
   4   4 -16  267.92   39.00
  -4  -4 -16  274.43   17.15
  -4   4  16  276.42   27.29
  -4  -4 -15  470.86   23.47
  -4   4  15  475.17   33.92
   4   4 -15  506.14   48.48
  -4  -4 -14   44.10    9.32
  -4   4  14   31.48   26.09
  -4   4  14   29.75   13.40
   4   4 -14   40.74   26.65
  -4   4  14   37.27   16.83
   4   4 -13  323.53   39.31
  -4   4  13  371.72   28.48
  -4  -4 -13  314.73   18.90
  -4   4  13  342.23   25.88
  -4  -4 -12  554.48   26.23
   4   4 -12  523.46   46.85
  -4   4  12  519.49   32.47
   4  -4  11  541.69   28.88
  -4   4  11  523.56   33.05
  -4  -4 -11  554.64   26.68
  -4   4  10  961.51   48.20
  -4   4  10 1037.06   63.68
   4  -4  10 1026.84   43.66
  -4   4   9  356.56   26.46
  -4   4   9  343.24   37.38
   4  -4   9  310.03   21.58
  -4   4   8  380.99   27.72
  -4   4   8  391.10   37.41
   4  -4   8  398.23   24.31
  -4   4   7 1354.91   59.44
  -4   4   7 1384.04   69.07
   4  -4   7 1362.59   54.84
  -4   4   6  451.15   29.70
  -4   4   6  491.54   37.40
   4  -4   6  441.56   26.34
  -4   4   5 1847.04   79.95
  -4  -4  -5 1922.24   68.68
   4  -4   5 1810.76   69.74
  -4   4   4 1259.21   59.31
   4  -4   4 1254.55   51.85
  -4   4   4 1272.14   41.35
  -4  -4  -4 1256.08   49.08
  -4  -4  -3  518.97   24.82
  -4   4   3  468.15   32.12
   4  -4   3  469.77   27.35
  -4  -4  -2  638.39   28.33
  -4   4   2  699.93   36.50
   4  -4   2  592.92   31.70
  -4   4   1  126.17   15.98
   4  -4   1  120.91   14.42
  -4  -4  -1  133.34   12.02
  -4   4   0 1282.18   52.58
   4  -4   0 1293.33   52.83
  -4   4  -1   90.50   12.16
  -4   4  -2  657.34   30.03
   4  -4  -3  535.80   28.93
  -4   4  -3  509.43   23.99
   4  -4  -4 1292.03   52.80
   4  -4  -5 1863.58   71.68
   4  -4  -5 1792.68   68.91
   4  -4  -6  486.56   27.35
   4  -4  -6  436.19   28.88
  -4   4  -6  464.33   30.48
   4  -4  -7 1458.91   57.20
   4  -4  -7 1444.21   60.76
  -4   4  -7 1363.43   60.81
  -4   4  -8  364.13   17.52
   4  -4  -8  409.97   24.15
   4  -4  -8  383.14   27.47
  -4   4  -8  391.13   27.76
  -4   4  -9  285.69   14.44
   4  -4  -9  323.12   25.64
  -4   4  -9  330.26   25.59
   4  -4  -9  357.55   22.27
   4  -4 -10  956.47   46.91
  -4   4 -10  956.36   46.38
  -4   4 -10  902.45   32.89
   4  -4 -10  955.27   41.06
  -4   4 -11  553.76   21.77
   4  -4 -11  545.40   34.83
   4  -4 -11  566.67   29.01
  -4   4 -11  485.71   32.34
  -4  -4  12  523.99   24.08
  -4   4 -12  467.46   30.92
  -4   4 -13  322.87   25.20
   4   4  13  314.65   26.52
  -4  -4  13  320.89   18.11
  -4  -4  14   57.29    9.06
  -4   4 -14   52.67   14.74
   4   4  14   49.66   15.76
  -4   4 -15  474.16   29.75
   4   4  15  410.53   34.88
  -4  -4  15  491.62   22.43
   4   4  16  250.83   21.61
   4   4  16  276.31   31.25
  -4  -4  16  273.12   15.85
   4   4  17   18.13   19.88
  -4   4 -17   14.04    7.01
   4   4  18  243.50   33.32
  -4   4 -18  251.07   13.49
  -4   5  21   13.40   16.51
  -4   5  20  278.28   30.16
  -4   5  19  220.86   27.44
   4   5 -19  306.20   43.43
   4   5 -18  344.45   44.27
  -4   5  18  313.93   30.08
   4   5 -17  538.29   53.81
  -4   5  17  478.73   37.06
  -4   5  17  540.57   26.62
   4   5 -16  408.33   48.10
  -4  -5 -16  458.01   24.31
  -4   5  16  483.96   25.04
  -4   5  16  421.43   34.56
  -4   5  16  456.66   30.80
   4   5 -15  288.55   40.32
  -4   5  15  283.38   25.24
  -4   5  15  304.13   28.85
  -4  -5 -15  291.60   19.04
   4   5 -14   -3.45   26.07
  -4   5  14   14.44   12.32
  -4  -5 -14   11.95    8.87
  -4   5  14    7.48   14.94
   4   5 -13  149.32   30.39
  -4   5  13  187.99   20.74
  -4  -5 -13  156.27   14.36
   4   5 -12  370.50   40.00
  -4   5  12  393.14   28.57
  -4  -5 -12  352.08   21.07
  -4   5  11 1257.22   59.12
   4   5 -11 1309.54   73.13
  -4  -5 -11 1332.00   50.60
  -4   5  11 1266.27   74.25
  -4   5  10  306.25   37.16
  -4  -5 -10  293.28   19.41
  -4   5  10  284.01   25.59
  -4  -5  -9 1133.44   45.63
  -4   5   9 1139.71   66.26
  -4   5   9 1124.52   54.00
   4  -5   8  299.89   22.38
  -4   5   8  333.78   34.88
  -4  -5  -8  301.21   19.77
  -4   5   7   15.96   19.32
  -4   5   7   20.62    7.73
   4  -5   7   12.72   11.01
  -4   5   6  172.04   11.09
  -4   5   6  164.96   26.28
   4  -5   6  140.40   16.77
  -4   5   5  924.39   32.26
  -4  -5  -5  927.31   40.62
  -4   5   5  918.74   50.88
   4  -5   5  893.34   41.68
  -4  -5  -4  188.56   16.53
  -4   5   4  163.58   22.69
   4  -5   4  165.61   17.28
   4   5  -4  167.40    9.74
  -4   5   3 1356.37   61.90
   4   5  -3 1380.32   48.18
  -4  -5  -3 1422.82   52.94
   4  -5   3 1325.55   55.58
  -4   5   2  570.39   34.05
   4   5  -2  566.17   25.33
  -4  -5  -2  604.81   27.92
   4  -5   2  565.72   30.80
  -4   5   1  198.88   19.88
   4  -5   1  196.65   18.21
  -4  -5  -1  195.77   15.37
   4  -5   0  987.15   44.22
  -4   5   0 1016.29   44.83
   4  -5  -2  586.76   33.47
   4  -5  -3 1431.10   57.90
   4  -5  -4  185.31   18.21
   4  -5  -5  889.60   41.06
   4  -5  -6  166.31   17.58
   4  -5  -6  174.45   20.95
   4  -5  -7   16.56   14.46
   4  -5  -7   16.22   11.26
   4  -5  -8  251.78   25.35
   4  -5  -8  296.68   21.77
  -4  -5   9 1116.88   44.09
  -4   5  -9 1106.84   43.78
   4  -5  -9 1137.16   54.34
  -4   5  -9 1102.63   53.62
  -4  -5  10  344.38   20.31
   4  -5 -10  347.93   28.37
  -4   5 -10  353.83   21.29
  -4   5 -10  335.00   26.87
  -4   5 -11 1250.13   58.82
   4  -5 -11 1353.66   60.97
  -4   5 -11 1343.66   50.43
  -4  -5  11 1307.45   49.53
  -4   5 -12  377.59   27.80
  -4  -5  12  339.70   19.43
  -4   5 -12  344.85   20.25
  -4  -5  13  154.71   13.46
  -4   5 -13  136.69   18.68
  -4   5 -13  156.54   13.88
  -4   5 -14    7.78   11.68
   4   5  14   12.92   14.87
  -4   5 -14    8.33    8.50
  -4  -5  14   24.43    8.28
   4   5  15  251.84   28.37
  -4   5 -15  275.91   24.03
  -4  -5  15  309.97   18.05
  -4   5 -15  298.18   18.16
  -4   5 -16  362.69   27.85
   4   5  16  377.83   35.86
  -4  -5  16  461.37   22.61
  -4   5 -16  454.04   22.65
  -4   5 -17  514.53   23.50
   4   5  17  374.77   37.98
  -4   5 -18  411.08   19.85
  -4   6  19  348.70   33.58
   4   6 -19  361.92   48.12
   4   6 -18   46.01   28.96
  -4   6  18   49.70   20.18
  -4   6  17  192.17   16.25
   4   6 -17  150.07   35.28
  -4   6  17  122.80   18.79
  -4   6  17  158.87   25.01
  -4   6  16   75.07   12.72
   4   6 -16  128.91   32.39
  -4   6  16   99.46   17.34
  -4  -6 -15  159.20   15.47
  -4   6  15  148.37   15.34
   4   6 -15  122.33   31.51
  -4   6  15  132.12   19.94
  -4  -6 -14  278.19   19.49
  -4   6  14  221.50   24.45
   4   6 -14  230.84   36.21
  -4   6  13  626.72   39.42
  -4  -6 -13  642.90   31.35
   4   6 -13  693.23   54.02
  -4   6  12  120.36   19.12
   4   6 -12  165.94   31.14
  -4   6  12  156.80   16.49
  -4  -6 -12  141.56   14.71
  -4   6  11  375.68   22.40
  -4  -6 -11  361.34   22.35
  -4   6  11  368.91   40.59
   4   6 -11  324.84   37.08
  -4   6  10   81.87   11.66
  -4  -6 -10   94.72   13.25
  -4   6  10  104.49   26.46
  -4  -6  -9  446.81   25.06
  -4   6   9  440.55   22.20
  -4   6   9  421.67   40.49
  -4  -6  -8   61.91   12.31
  -4   6   8   43.62   22.69
  -4   6   8   62.81    9.24
  -4   6   7 1336.88   47.25
  -4  -6  -7 1322.31   53.19
  -4   6   7 1429.13   71.23
  -4  -6  -6  454.96   26.52
  -4   6   6  454.22   38.43
  -4  -6  -6  430.96   27.52
  -4   6   6  484.22   20.33
  -4  -6  -5   64.38   13.97
  -4   6   5   71.20   20.78
  -4  -6  -5   75.25   13.89
  -4  -6  -4  149.40   16.25
   4   6  -4  140.95    9.79
  -4   6   4  166.44   23.15
  -4  -6  -4  143.71   16.27
   4  -6   3  563.17   31.35
   4   6  -3  532.71   23.79
  -4  -6  -3  538.16   28.14
  -4   6   3  551.96   35.86
   4  -6   2  788.48   26.81
  -4  -6  -2  797.29   35.38
   4   6  -2  777.07   32.92
  -4   6   2  779.30   41.84
   4  -6   2  766.35   38.70
   4  -6   1 2520.39   91.93
  -4  -6  -1 2524.53   87.29
   4  -6   1 2487.13   78.25
   4   6  -1 2578.63   87.18
   4  -6   0 1127.60   50.20
   4   6   0 1108.17   46.35
  -4  -6   0 1152.26   47.22
   4  -6   0 1132.07   51.93
   4   6   1 2600.75   92.43
   4  -6  -1 2553.16   96.58
  -4  -6   1 2606.94   91.26
   4  -6  -2  795.84   41.70
  -4  -6   2  797.37   36.56
   4  -6  -3  568.08   35.04
   4  -6  -3  628.31   33.52
  -4  -6   3  559.39   29.34
   4  -6  -4  124.28   19.91
  -4  -6   4  169.44   16.00
  -4  -6   5   73.08   12.77
  -4  -6   6  444.72   25.01
  -4  -6   7 1282.31   50.51
  -4  -6   8   42.72   11.17
   4  -6  -8   55.75   17.99
  -4  -6   9  437.02   23.65
   4  -6  -9  441.10   33.00
   4  -6 -10  110.08   19.72
   4   6  10  131.53   16.41
  -4   6 -10  108.91   14.34
  -4  -6  10   97.39   12.18
  -4  -6  11  323.30   20.10
   4  -6 -11  353.64   30.07
   4   6  11  367.23   24.71
  -4   6 -11  353.21   23.71
  -4   6 -12  151.15   17.84
  -4   6 -12  170.82   21.13
   4   6  12  163.10   17.86
  -4  -6  12  166.26   14.79
  -4  -6  13  638.88   30.13
  -4   6 -13  682.38   33.88
   4   6  13  619.04   35.12
  -4   6 -13  620.76   38.76
  -4  -6  14  290.86   19.00
  -4   6 -14  258.56   25.03
   4   6  14  297.05   23.89
  -4   6 -14  252.76   20.89
  -4   6 -15  125.45   15.13
  -4   6 -15   99.09   17.66
   4   6  15  135.19   18.58
   4   6  15  129.72   22.38
  -4   6 -15  153.17   14.02
  -4  -6  15  129.78   13.85
  -4   6 -16  102.33   18.02
  -4   6 -16  111.39   13.77
  -4   6 -16  109.96   12.21
   4   6  16  108.57   18.80
  -4   6 -17  175.84   13.96
   4   6  17  155.40   21.58
  -4   6 -17  123.89   13.75
  -4   6 -17  140.87   18.58
   4   6  18   36.97   16.97
  -4   6 -18   60.44   14.57
  -4   6 -18   55.69    9.19
  -4   7  20  654.75   42.77
  -4   7  19  202.86   25.40
  -4   7  18  251.73   26.09
   4   7 -17  141.23   35.94
  -4   7  17  159.86   16.64
  -4   7  17  194.39   22.88
  -4   7  16  298.90   21.53
   4   7 -16  301.66   43.54
  -4   7  16  334.96   26.22
  -4   7  16  256.41   27.39
   4   7 -15  271.62   40.05
  -4   7  15  267.26   20.91
  -4   7  15  333.71   24.79
  -4   7  15  264.26   27.27
   4   7 -14  456.79   46.94
  -4   7  14  536.24   29.67
  -4   7  14  515.73   30.13
  -4   7  14  498.12   36.40
   4   7 -13  228.63   36.13
  -4   7  13  249.23   20.28
  -4   7  13  258.50   21.37
  -4  -7 -13  282.15   20.74
  -4   7  13  250.40   26.66
  -4   7  12  394.54   23.34
  -4  -7 -12  389.80   24.58
   4   7 -12  354.97   40.98
  -4  -7 -11  385.50   24.27
  -4   7  11  359.86   21.19
  -4  -7 -10   39.15   12.00
  -4   7  10   18.56   21.63
  -4   7  10   50.65    9.79
  -4   7   9  424.94   21.19
  -4   7   9  430.89   41.25
  -4  -7  -9  434.58   25.78
  -4  -7  -8  542.52   29.47
  -4   7   8  509.03   42.92
  -4   7   8  550.10   24.39
  -4   7   7  400.34   36.74
  -4  -7  -7  362.48   23.79
  -4  -7  -6   50.60   12.02
  -4   7   6   22.56   19.59
  -4   7   5  371.83   33.76
  -4  -7  -5  415.89   25.30
  -4  -7  -4  171.99   17.57
  -4   7   4  194.82   25.41
  -4   7   3  589.10   39.85
   4   7  -3  718.35   29.39
   4  -7   2 1037.74   35.57
   4   7  -2 1010.19   41.47
   4  -7   1   41.73    6.61
   4   7  -1   32.01   11.28
   4   7   0 1375.91   56.65
  -4  -7   0 1425.36   57.49
   4  -7   0 1530.44   64.48
   4  -7  -1   70.38   17.58
   4   7   1   63.42   14.12
  -4  -7   1   75.57   15.03
   4   7   2 1104.83   50.11
   4  -7  -2 1150.57   54.53
  -4  -7   2 1049.24   46.27
   4   7   3  700.28   38.28
  -4  -7   3  696.11   34.22
   4  -7  -3  640.84   40.27
   4  -7  -4  145.26   21.71
   4   7   4  145.84   20.41
  -4  -7   4  175.54   17.02
   4  -7  -5  412.30   32.23
   4   7   5  498.44   33.52
  -4  -7   5  417.49   25.08
   4   7   6   70.58   18.35
  -4  -7   6   36.26   10.99
   4   7   7  396.24   31.72
  -4  -7   7  323.20   21.47
  -4  -7   8  514.16   27.44
   4  -7  -9  544.77   37.70
  -4  -7   9  487.54   26.65
  -4  -7  10   30.55   10.51
   4  -7 -10   37.37   16.08
  -4  -7  11  367.90   22.72
  -4   7 -11  382.98   26.01
  -4  -7  12  337.29   21.88
  -4   7 -12  381.20   27.15
   4   7  12  406.78   27.08
  -4   7 -13  287.89   20.49
  -4  -7  13  255.60   19.09
   4   7  13  243.56   31.17
  -4   7 -13  217.20   25.29
   4   7  13  258.77   22.70
  -4   7 -13  260.86   24.34
  -4   7 -14  496.77   27.47
  -4   7 -14  495.32   31.67
   4   7  14  518.23   42.02
   4   7  14  541.35   32.17
  -4   7 -14  442.39   34.37
  -4   7 -15  315.01   20.46
  -4   7 -15  275.17   23.09
   4   7  15  270.13   24.11
   4   7  15  250.61   32.41
  -4   7 -15  228.55   25.65
   4   7  16  302.25   26.02
  -4   7 -16  223.17   24.61
  -4   7 -16  263.86   22.27
  -4   7 -16  285.77   19.56
  -4   7 -17  192.37   16.36
  -4   7 -17  148.61   21.71
  -4   8  18  801.59   43.51
  -4   8  17    2.78   14.57
   4   8 -16  255.39   41.84
  -4   8  16  258.96   27.72
  -4   8  16  248.87   22.35
  -4   8  16  229.33   20.65
  -4   8  15   80.22   14.42
  -4   8  15   43.37   16.65
   4   8 -15   73.29   28.59
  -4   8  15   87.21   15.26
  -4   8  14   12.27   11.57
  -4   8  14    6.55   14.70
   4   8 -14   43.94   25.54
  -4   8  14   20.87   11.26
  -4   8  13   66.73   14.20
  -4   8  13   64.30   12.55
   4   8 -13   69.47   25.35
  -4  -8 -12  289.53   22.67
  -4   8  12  304.85   24.37
  -4   8  12  333.38   20.71
  -4   8  11  280.67   23.42
  -4  -8 -11  301.14   22.25
  -4   8  11  275.30   18.35
  -4   8  10  632.92   29.28
  -4  -8 -10  691.78   35.12
  -4  -8  -9  160.17   17.70
  -4   8   8   58.38   22.00
  -4  -8  -8   45.04   12.21
  -4   8   7  153.56   26.30
  -4  -8  -7  150.56   17.12
  -4  -8  -6  294.66   22.51
  -4   8   6  230.17   29.20
  -4  -8  -5  775.37   38.15
  -4   8   5  746.25   47.35
  -4  -8  -4 1136.89   48.93
  -4   8   4 1053.94   56.78
   4  -8   3  399.89   30.10
   4  -8   3  398.98   17.62
   4  -8   2 1732.69   56.68
   4   8  -2 1634.04   62.27
   4  -8   2 1695.15   72.78
   4  -8   1  222.02   12.87
   4  -8   1  261.58   25.38
   4   8  -1  238.00   18.69
  -4  -8   0   -1.12   10.89
   4   8   0    8.76   11.41
   4  -8   0   -1.70   14.07
   4   8   1  286.22   22.59
  -4  -8   1  258.98   21.15
   4  -8  -1  300.76   27.11
   4   8   2 1616.36   66.53
  -4  -8   2 1698.47   64.38
   4  -8  -2 1502.13   70.75
   4   8   3  366.60   27.90
   4  -8  -3  388.42   31.32
  -4  -8   3  340.40   23.81
   4   8   4 1039.39   51.02
   4  -8  -4 1048.07   54.69
  -4  -8   4 1005.30   44.99
   4  -8  -5  716.12   44.23
   4   8   5  801.20   44.33
  -4  -8   5  732.95   36.18
   4   8   6  296.72   28.12
   4  -8  -6  239.04   26.75
  -4  -8   6  316.07   21.82
   4  -8  -7  119.53   23.15
  -4  -8   7  154.50   16.22
   4   8   7  130.04   22.88
   4   8   8   54.84   19.59
  -4  -8   8   42.77   11.57
  -4  -8   9  176.80   16.81
   4   8   9  171.40   26.55
   4   8  10  698.49   46.56
  -4  -8  10  606.60   31.90
   4   8  11  331.21   34.08
  -4   8 -11  298.18   22.83
  -4  -8  11  313.29   21.88
  -4   8 -12  316.05   26.14
   4   8  12  316.21   34.38
  -4  -8  12  292.61   21.51
  -4   8 -12  312.71   22.65
  -4   8 -13   76.13   13.81
   4   8  13   80.08   23.20
  -4   8 -13   64.35   17.30
  -4   8 -14   10.73   11.23
  -4   8 -14   31.69   15.98
   4   8  14   17.18   21.16
  -4   8 -15   53.33   18.02
  -4   8 -15   43.64   11.94
  -4   8 -15   30.88   16.12
   4   8  15   29.55   21.18
  -4   8 -16  308.83   21.63
  -4   8 -16  252.48   27.13
  -4   8 -17   15.03   10.51
  -4   8 -17   23.68   14.94
  -4   9  16  304.10   23.95
  -4   9  15   83.59   15.53
  -4   9  15  100.82   14.76
  -4   9  15   71.48   20.82
  -4   9  14  875.53   39.31
   4   9 -14  814.31   63.49
  -4   9  14  811.57   42.16
  -4   9  13  135.81   18.05
   4   9 -13  143.93   31.77
  -4   9  13  116.83   14.30
  -4   9  12   53.51   14.41
  -4   9  11  257.39   23.65
  -4   9  10  359.08   27.74
  -4   9   9  375.48   28.90
  -4   9   8  201.19   22.17
   4  -9   6 1342.35   61.42
  -4   9   6 1295.66   69.98
  -4   9   5    2.33   16.36
   4  -9   5   16.83   13.91
   4  -9   4  197.31   22.86
   4  -9   3  239.65   13.81
   4  -9   3  245.55   25.40
   4  -9   2   72.41    8.70
   4  -9   2   87.42   18.05
  -4  -9  -1   90.42   14.47
   4  -9   1  100.45    9.85
  -4   9   1  114.30   22.88
   4  -9   1  103.26   19.73
   4   9  -1  106.29   14.02
  -4   9   0  318.44   32.68
   4  -9   0  310.74   28.72
   4   9   0  276.18   22.40
  -4  -9   0  360.68   23.94
   4  -9  -1   96.86   19.62
   4   9   1  104.73   16.00
  -4  -9   1   70.51   14.54
   4  -9  -2   61.48   17.66
   4   9   2   58.70   14.90
   4   9   3  256.09   24.16
   4   9   4  179.19   22.06
   4   9   5   -7.38   15.72
   4   9   6 1313.26   63.93
   4   9   7  564.41   39.77
  -4   9  -8  240.29   22.16
   4   9   8  232.46   28.37
   4   9   9  374.45   35.01
  -4   9  -9  303.09   24.72
  -4   9 -10  340.97   24.80
   4   9  10  295.93   32.67
  -4   9 -11  183.59   19.20
   4   9  11  169.87   28.04
  -4   9 -12   60.36   13.19
   4   9  12   42.40   21.76
  -4   9 -13  117.23   20.07
  -4   9 -13   90.41   14.94
   4   9  13  126.25   27.03
  -4   9 -14  972.44   44.33
   4   9  14  868.20   60.12
  -4   9 -15   69.69   19.89
  -4   9 -15  102.34   15.21
  -4   9 -16  247.19   29.60
  -4   9 -16  332.94   23.30
  -4  10  15  319.87   26.01
  -4  10  14   99.73   17.15
  -4  10  13  254.86   23.89
  -4  10  12  184.73   21.32
  -4  10  11   93.94   18.56
  -4  10  10  138.27   20.68
  -4  10   9  599.58   37.74
  -4  10   8  506.71   34.93
  -4  10   7 1073.80   54.16
  -4  10   6  213.53   25.22
  -4  10   5  952.94   50.80
   4 -10   4  266.17   15.74
  -4  10   4  314.35   28.35
   4 -10   3   69.97    9.18
  -4  10   3   56.15   19.41
   4 -10   2  217.36   14.60
  -4  10   2  269.22   27.47
  -4  10   2  235.46   30.61
  -4  10   1  308.22   28.43
  -4  10   1  213.83   29.99
   4  10   0  378.40   26.17
  -4  10   0  359.14   34.57
   4  10   1  229.17   21.48
  -4  10  -2  283.91   26.62
   4  10   2  210.82   22.17
   4  10   3   73.85   16.97
  -4  10  -3   81.26   17.95
   4  10   4  241.27   26.10
  -4  10  -4  311.97   26.49
  -4  10  -5  898.12   46.00
   4  10   5  802.92   47.43
   4  10   6  208.09   26.50
  -4  10  -6  209.57   22.81
  -4  10  -7  960.07   47.86
   4  10   7  935.02   54.29
  -4  10  -8  534.89   32.86
   4  10   8  398.66   36.98
  -4  10  -9  474.11   31.14
   4  10   9  479.06   40.59
  -4  10 -10  144.32   18.13
   4  10  10  100.71   24.42
  -4  10 -11  104.75   16.86
   4  10  11  100.11   25.75
  -4  10 -12  160.20   19.09
   4  10  12  133.69   27.37
  -4  10 -13  216.69   20.95
  -4  10 -14   72.49   15.34
  -4  10 -15  349.92   25.48
  -4  10 -16  213.85   28.46
  -4  11  11  565.48   37.27
  -4  11  10  194.18   23.71
  -4  11   9  424.63   32.87
  -4  11   8   70.95   19.57
  -4  11   7  120.71   21.26
  -4  11   6  171.94   24.18
  -4  11   5  581.16   38.31
   4 -11   5  464.42   22.96
   4 -11   4   39.08    8.58
  -4  11   4   54.00   18.31
   4 -11   3  485.95   23.60
  -4  11   3  518.51   36.97
   4 -11   2  135.60   12.75
  -4  11   2  141.28   27.37
  -4  11   2  181.18   24.35
  -4  11   1   57.63   22.64
  -4  11   1   57.34   18.26
  -4  11   0  369.04   37.30
   4  11   1   59.35   15.58
  -4  11  -2  166.71   22.32
   4  11   2  128.90   18.82
   4  11   3  555.34   36.74
  -4  11  -3  605.32   38.23
  -4  11  -4   56.89   17.09
   4  11   4   52.93   16.94
   4  11   5  480.68   36.52
  -4  11  -5  545.08   35.57
   4  11   6  128.96   23.09
  -4  11  -6   94.82   18.79
   4  11   7  117.59   23.01
  -4  11  -7   97.15   19.00
   4  11   8   48.04   20.18
  -4  11  -8   71.62   16.51
  -4  11  -9  510.24   33.48
   4  11   9  431.68   39.63
  -4  11 -10  213.56   22.19
   4  11  10  229.86   31.99
  -4  11 -11  528.37   33.74
  -4  11 -12  106.93   17.66
  -4  11 -13  102.33   16.86
  -4  11 -14   55.37   15.00
   4  12   3  273.37   27.07
   4  12   4  380.50   32.01
   4  12   5   -7.93   15.74
   4  12   6  153.27   23.97
   4  12   7  248.91   29.65
   4  12   8   17.09   20.30
   4  13   5  219.19   27.13
   4  13   6  157.15   25.04
   5   0   0    2.63   10.67
   5   0   0   -2.31   11.42
  -5   0   0    4.64    5.05
  -5   0  -1  546.57   22.24
   5   0   1  613.58   33.42
   5   0  -1  521.97   31.99
   5   0   1  534.47   29.09
   5   0   2 2733.74   97.19
   5   0  -2 2663.47   98.85
  -5   0  -2 2568.87   84.63
   5   0   2 2524.38   89.83
   5   0   3 3148.91  108.04
   5   0  -3 3111.43  106.93
   5   0   3 2780.96   98.24
   5   0  -3 2873.14  109.95
   5   0  -4   -5.07   10.56
   5   0   4   -1.33   11.46
   5   0   4    7.99    7.51
   5   0   4    2.33    6.06
   5   0  -4   -7.01   15.45
   5   0   5    7.78    6.69
   5   0  -5    1.91   17.07
   5   0   5   -6.67   11.89
   5   0  -5    1.27    9.95
   5   0  -6    4.09   16.91
   5   0  -6    9.90    7.96
   5   0   6   13.35    7.48
   5   0  -6   -4.99   10.04
   5   0   6    9.34   12.08
   5   0  -7   69.94   22.35
   5   0  -7   89.75   11.65
   5   0   7   72.20   10.94
   5   0  -7   88.67   14.30
   5   0   7   88.93   15.51
   5   0   8   29.63    6.91
   5   0  -8   23.23   22.01
   5   0  -8   28.88   10.99
   5   0   8   31.51   12.87
   5   0  -8   31.85    9.80
   5   0   8   31.25   10.19
   5   0   9  535.06   30.96
   5   0  -9  554.45   30.10
   5   0   9  462.06   20.86
   5   0  -9  487.25   41.91
   5   0   9  462.51   25.45
   5   0  -9  504.32   26.20
   5   0  10  895.30   40.74
   5   0  10  998.12   46.19
   5   0 -10  983.84   44.25
   5   0  10  960.65   36.16
   5   0 -10 1032.27   60.61
   5   0 -10  976.27   40.91
   5   0 -11  454.96   27.92
   5   0  11  518.97   30.08
   5   0  11  447.56   22.27
   5   0 -11  442.75   40.75
   5   0  12  201.27   15.13
   5   0 -12  257.52   33.15
   5   0  13  210.61   16.06
   5   0 -13  279.65   34.40
   5   0  14   38.07   10.70
   5   0 -14   36.63   25.25
   5   0  15  784.60   35.04
   5   0  16    0.88    9.69
   5   0 -16    2.55    8.95
   5   0  17 2546.06   89.32
   5   0 -17 2701.14   89.72
   5   0 -18  554.30   24.76
   5   0 -18  449.49   45.53
   5   0 -19 1144.36   72.04
   5   0 -20    6.93   22.86
   5   1 -20  219.87   35.55
   5   1 -19  593.72   52.82
   5   1 -18  178.22   14.47
  -5  -1 -18  203.44   12.45
   5   1 -18  213.93   33.84
   5  -1  17   48.58   10.01
   5   1 -17   28.37   24.32
   5  -1  16  303.97   19.83
   5  -1  15  982.47   42.32
   5  -1  14  513.58   28.24
   5   1 -14  521.19   28.98
  -5   1  14  570.06   45.95
   5   1 -13  100.55   13.38
   5   1 -13   65.38   24.56
   5   1 -12   90.55   13.73
   5   1 -12  115.90   29.07
   5   1 -11 1079.23   65.84
   5   1 -11 1070.23   47.63
   5   1 -10  220.46   32.67
   5   1 -10  166.36   18.15
  -5   1  10  202.89   30.74
  -5   1   9 1165.65   62.51
   5   1  -9 1257.81   52.16
   5   1  -9 1139.89   65.68
   5   1  -9 1161.32   44.94
   5   1  -8  142.58   27.08
  -5   1   8  178.75   26.22
   5   1  -8  146.88   17.20
   5   1  -8  144.20   12.45
   5  -1   7  662.52   29.44
   5   1  -7  696.51   29.55
   5   1  -7  721.09   37.35
   5   1  -7  771.98   48.26
   5   1  -6 1548.91   52.90
  -5   1   6 1567.67   68.96
   5  -1   6 1431.69   61.19
   5   1  -6 1480.13   61.30
   5   1  -6 1564.07   71.97
   5  -1   6 1396.30   51.95
   5   1  -5 1936.64   73.83
  -5   1   5 1990.78   79.59
   5   1  -5 1897.08   81.15
   5  -1   5 1847.99   73.24
   5  -1   5 1808.81   62.54
   5  -1   4 2482.28   91.31
   5   1  -4 2500.46   91.37
   5  -1   4 2453.90   78.84
  -5   1   4 2508.05   94.40
   5   1  -4 2445.27   96.83
   5  -1   4 2381.69   77.81
  -5  -1  -3  170.08   12.87
  -5   1   3  201.91   20.84
   5   1  -3  182.29   22.08
   5   1  -3  139.90   17.60
   5  -1   3  171.37   12.55
   5  -1   3  146.37   16.86
   5  -1   2  517.45   30.55
  -5  -1  -2  537.58   22.88
   5  -1   2  468.45   24.76
   5   1  -2  464.81   30.82
   5  -1   1 5008.24  166.05
  -5  -1  -1 4936.60  153.93
   5  -1   1 4748.12  159.80
   5   1  -1 4879.23  164.50
   5  -1   0  652.70   35.17
  -5  -1   0  668.89   26.01
   5  -1   0  633.08   33.07
  -5   1   0  630.22   23.49
   5  -1  -1 5055.74  169.71
   5  -1  -2  514.99   31.16
   5   1   2  444.18   29.33
   5  -1  -3  160.34   16.89
   5  -1  -3  160.50   20.78
   5   1   3  122.32   16.24
   5   1   4 2526.29   94.45
   5  -1  -4 2609.99   99.83
   5  -1  -4 2506.49   93.31
   5  -1  -5 1841.44   71.44
   5   1   5 1833.61   63.41
   5  -1  -5 1802.61   66.21
   5   1   5 1829.82   72.86
   5  -1  -5 1813.68   78.66
   5  -1  -6 1424.60   59.30
   5  -1  -6 1418.31   54.69
   5  -1  -6 1416.66   67.98
   5   1   6 1475.51   52.75
   5   1   6 1388.25   60.31
   5  -1  -7  773.80   35.68
   5   1   7  845.02   41.26
   5   1   7  764.60   33.53
   5  -1  -7  864.77   50.09
   5  -1  -8  133.95   15.16
   5   1   8  118.92   17.33
   5  -1  -8  156.14   25.38
   5   1   8  141.04   14.01
   5   1   9 1198.37   51.66
   5   1   9 1059.15   44.65
   5  -1  -9 1146.13   61.43
   5  -1  -9 1081.76   46.54
   5   1  10  165.38   19.43
   5  -1 -10  169.04   17.74
   5   1  10  160.05   16.38
   5   1  10  166.38   15.64
   5  -1 -10  158.16   27.79
   5   1  11 1118.12   47.97
   5   1  11 1121.49   47.55
   5  -1 -11 1162.11   65.25
   5   1  11 1259.98   53.35
   5  -1 -11 1094.80   48.44
   5   1  12   81.65   14.90
   5   1  12   74.83   15.23
   5  -1 -12   66.28   21.47
   5   1  12   62.78   13.73
   5   1  13   80.52   14.71
   5  -1 -13   68.70   22.70
   5   1  13   87.60   16.32
   5   1  13   82.95   15.40
   5   1  14  531.68   32.97
   5   1  14  489.92   30.82
   5  -1 -14  587.99   29.10
   5  -1 -14  525.65   43.75
   5   1  15  997.67   49.78
   5  -1 -15 1128.35   45.10
   5   1  16  231.53   24.34
   5  -1 -16  288.36   18.58
   5  -1 -17   65.23   10.48
   5   1  17   78.02   17.60
   5  -1 -18  271.91   16.22
   5  -1 -19  519.45   45.87
   5  -1 -20  214.75   32.81
   5   2 -20  396.35   45.97
   5   2 -19  109.47   30.18
   5   2 -18   69.00   27.02
  -5  -2 -18   50.41    7.80
   5   2 -17  318.58   41.73
  -5  -2 -17  309.20   17.25
   5   2 -16  533.04   50.86
   5   2 -16  499.08   28.19
   5  -2  16  534.04   27.07
   5   2 -15  112.56   14.26
   5  -2  15   98.04   13.16
   5   2 -14 1045.82   47.15
   5  -2  14 1109.53   45.76
   5   2 -13  487.33   28.49
   5  -2  13  515.70   28.11
   5  -2  12 2251.91   82.16
   5   2 -12 2295.00   84.18
   5   2 -12 2069.09  103.53
   5  -2  11  505.03   29.10
  -5   2  11  526.13   45.44
   5   2 -11  518.20   30.63
   5   2 -11  521.65   46.78
  -5   2  10  294.73   35.55
   5  -2  10  369.35   25.00
   5   2 -10  305.83   23.99
   5   2 -10  335.85   38.67
  -5   2   9  140.75   28.17
   5   2  -9  110.90   27.11
   5   2  -8 1180.90   42.18
   5   2  -8 1147.57   64.95
  -5   2   8 1268.26   65.56
  -5   2   7 1240.48   56.81
  -5   2   7 1294.07   66.34
   5   2  -7 1337.50   67.37
   5   2  -7 1317.78   45.63
  -5   2   6 1066.92   49.24
   5  -2   6  973.03   37.67
  -5   2   6 1172.65   58.21
   5   2  -6 1017.07   55.45
   5   2  -6 1035.68   37.14
   5   2  -5  106.47   21.61
  -5   2   5  132.20   22.25
  -5   2   5  145.31   17.28
   5  -2   5  110.85    9.27
  -5  -2  -4  904.83   38.22
  -5   2   4  979.22   46.38
   5  -2   4  941.14   32.75
   5   2  -4  999.97   50.20
  -5   2   4  862.25   48.29
  -5   2   3  598.90   34.38
  -5  -2  -3  564.92   26.12
  -5   2   3  581.93   36.07
   5   2  -3  540.28   34.62
  -5   2   2  314.46   24.63
  -5  -2  -2  314.64   17.41
  -5   2   2  321.39   25.24
  -5   2   1  991.88   47.27
  -5  -2  -1  959.28   36.32
  -5   2   1  939.53   30.72
  -5   2   1  994.43   45.12
   5  -2   1  949.16   37.80
  -5   2   0  235.12   19.64
   5  -2   0  234.56   16.91
  -5   2   0  230.79   21.68
  -5   2  -1  967.85   39.90
   5  -2  -1  899.52   41.18
   5  -2  -2  317.48   22.83
   5  -2  -3  605.77   34.57
  -5   2  -3  607.58   35.02
   5  -2  -4  963.98   47.31
  -5   2  -4  923.65   46.27
  -5   2  -5   97.79   15.88
   5  -2  -5   79.31   17.18
   5  -2  -5   82.82   12.48
  -5   2  -6 1168.88   52.48
   5  -2  -6 1068.51   54.89
   5   2   6 1142.79   43.96
   5  -2  -6 1048.85   46.13
  -5   2  -7 1318.54   56.86
   5  -2  -7 1198.59   51.36
   5   2   7 1245.14   48.31
   5  -2  -7 1261.89   61.56
   5  -2  -8 1074.48   57.44
   5   2   8 1083.51   44.20
   5  -2  -8 1081.55   47.31
   5   2   9   96.94   13.54
   5  -2  -9   93.28   22.93
   5  -2  -9   83.57   14.73
   5  -2 -10  327.15   23.79
   5  -2 -10  301.27   32.67
   5   2  10  403.73   27.24
   5   2  10  340.16   22.49
   5  -2 -10  309.86   24.58
   5  -2 -11  495.10   30.26
   5  -2 -11  529.61   29.33
   5   2  11  492.18   28.40
   5   2  11  534.37   29.41
   5  -2 -11  464.84   39.02
   5   2  11  503.59   32.07
   5  -2 -12 2390.82   84.13
   5   2  12 2313.84   86.67
   5  -2 -12 2366.62  100.82
   5   2  12 2189.30   84.01
   5   2  12 2301.11   88.23
   5   2  13  567.39   32.44
   5  -2 -13  522.55   28.53
   5  -2 -13  468.42   39.77
   5   2  13  539.46   33.08
   5   2  13  488.68   29.73
   5   2  14  994.48   51.45
   5  -2 -14 1114.78   44.63
   5  -2 -14  913.77   58.64
   5   2  14 1075.97   49.14
   5   2  14 1000.76   47.47
   5  -2 -15   97.08   12.50
   5   2  15   86.04   16.48
   5  -2 -15   79.93   23.28
   5   2  15   98.85   15.10
   5   2  15  125.17   21.29
   5  -2 -16  558.26   27.47
   5   2  16  567.18   34.85
   5   2  16  560.56   31.94
   5   2  16  504.47   37.78
   5   2  17  357.81   29.17
   5   2  17  302.83   31.17
   5   2  18   56.43   16.88
   5   2  19  139.53   22.11
   5   2  20  395.15   33.29
   5   3 -19  184.83   38.34
   5   3 -18    3.80    7.67
  -5  -3 -18   11.55    7.06
   5   3 -18  -12.10   28.40
   5   3 -17  176.07   16.59
  -5  -3 -17  179.27   13.70
   5   3 -17  140.77   30.88
   5   3 -16   30.45   10.96
  -5  -3 -16   30.19    8.39
   5   3 -16   30.29   25.00
  -5  -3 -15  522.60   25.81
   5   3 -15  541.24   30.24
   5  -3  15  581.69   29.31
   5   3 -15  518.57   50.76
   5  -3  14   44.55   10.91
   5   3 -14   42.98   11.47
   5  -3  13   84.21   13.06
   5   3 -13   83.70   13.89
  -5   3  12  685.14   52.53
   5  -3  12  685.32   34.29
  -5   3  11  259.57   36.85
   5   3 -11  281.22   37.16
  -5   3  11  231.64   23.01
   5  -3  11  266.39   20.74
  -5   3  10 2539.11  113.91
   5  -3  10 2553.85   93.46
  -5   3  10 2604.75   99.17
   5   3 -10 2732.15  115.48
  -5   3   9  252.15   24.00
   5  -3   9  278.62   22.04
   5   3  -9  266.89   34.56
  -5   3   9  284.57   36.20
   5  -3   8  468.23   28.56
   5   3  -8  484.64   39.76
  -5   3   8  500.55   32.65
  -5   3   8  440.39   40.43
   5   3  -7  352.66   13.91
   5   3  -7  395.05   35.94
   5  -3   7  331.35   23.99
  -5   3   7  341.19   35.23
  -5   3   7  351.89   27.31
   5   3  -6 1348.20   65.80
   5  -3   6 1262.46   55.14
  -5   3   6 1295.27   59.30
  -5   3   6 1357.88   67.71
   5   3  -6 1341.40   43.93
  -5   3   5 1150.89   58.95
  -5   3   5 1119.67   52.58
   5  -3   5 1047.47   47.97
  -5   3   4 2963.50  110.57
   5  -3   4 2850.19  105.71
  -5  -3  -4 2993.41  101.41
   5  -3   4 3003.79   93.46
  -5   3   4 3113.16  115.97
  -5   3   3  958.06   48.26
  -5  -3  -3  998.61   40.01
  -5   3   3 1002.73   51.87
  -5   3   2  708.29   39.47
  -5   3   2  697.09   40.06
  -5  -3  -2  709.90   30.82
  -5  -3  -1   21.37    8.28
  -5   3   1    6.91   14.13
  -5   3   1    6.26   11.28
  -5   3   0   67.18   15.50
  -5   3   0   59.65   14.90
  -5   3  -1   25.12   12.63
  -5   3  -2  742.61   34.11
  -5   3  -3  870.85   35.94
  -5   3  -3 1021.20   48.37
   5  -3  -4 2931.94  107.85
   5  -3  -4 3099.97  107.13
  -5   3  -4 3131.52  113.46
   5  -3  -5 1055.45   48.07
   5  -3  -5 1077.08   47.63
  -5   3  -5 1173.53   53.59
   5  -3  -6 1280.26   55.64
  -5   3  -6 1325.45   60.41
   5  -3  -6 1425.05   61.46
   5  -3  -6 1338.19   55.86
   5  -3  -7  327.07   23.78
   5  -3  -7  339.54   25.09
  -5   3  -7  348.41   27.72
   5  -3  -7  385.44   29.20
   5   3   7  366.03   21.87
   5  -3  -8  464.94   29.97
   5  -3  -8  533.32   36.26
  -5   3  -8  499.08   32.99
   5   3   8  498.02   26.86
   5  -3  -8  500.22   29.33
   5  -3  -9  199.89   21.27
   5  -3  -9  275.67   27.98
  -5   3  -9  223.76   23.44
   5   3   9  206.40   18.35
   5  -3  -9  236.20   20.49
   5  -3 -10 2584.03   96.54
   5  -3 -10 2564.78  104.65
  -5   3 -10 2562.47   98.57
   5   3  10 2490.51   91.07
   5  -3 -10 2713.35   93.89
   5  -3 -11  294.10   24.61
   5  -3 -11  276.63   21.16
   5   3  11  253.65   20.76
  -5   3 -11  274.58   24.50
   5  -3 -11  328.18   30.56
   5   3  12  627.33   33.47
   5  -3 -12  659.61   33.10
   5  -3 -13  110.30   13.77
   5   3  13   85.39   15.79
   5   3  13   94.66   17.17
   5   3  13   98.93   15.45
   5  -3 -14   50.01   10.93
   5   3  14   43.00   13.80
   5   3  14   63.66   17.25
   5   3  14   29.01   13.06
   5  -3 -15  593.45   29.92
   5   3  15  608.34   41.17
   5   3  15  620.32   35.38
   5   3  15  592.66   35.09
  -5  -3  16   37.70    8.60
   5   3  16   47.23   13.20
   5   3  16   21.02   13.12
   5   3  16   36.63   18.71
   5   3  17  126.70   25.72
   5   3  17  239.62   23.52
   5   3  18   13.73   15.23
   5   3  19  123.91   21.08
   5   4 -19  281.70   42.95
   5   4 -18   -4.17   27.77
   5   4 -17  169.02   17.47
  -5  -4 -17  204.21   15.27
  -5  -4 -16  217.99   16.38
   5   4 -16  229.67   20.05
   5   4 -16  223.81   38.79
   5   4 -15  161.96   33.34
  -5  -4 -15  154.29   13.78
  -5  -4 -14  578.94   28.00
  -5   4  13  195.59   22.40
  -5  -4 -13  198.29   15.76
   5  -4  13  202.07   18.40
  -5   4  12 1309.54   61.93
  -5   4  12 1295.96   77.85
   5  -4  12 1416.07   56.31
  -5   4  11  897.14   47.33
  -5   4  11  844.66   59.72
   5  -4  11  882.98   41.15
  -5   4  10   43.91   25.85
   5  -4  10   51.63   13.40
  -5   4  10   37.41   15.13
   5   4 -10   59.14   25.53
   5   4  -9 1495.90   76.80
   5  -4   9 1453.90   59.06
  -5   4   9 1361.53   76.05
  -5   4   9 1415.88   64.59
   5   4  -8 1504.90   75.57
  -5   4   8 1534.17   67.91
  -5   4   8 1491.96   77.60
   5  -4   8 1506.17   61.45
  -5   4   7  605.82   38.02
  -5   4   7  680.90   48.28
   5  -4   7  624.09   33.80
  -5   4   6 1092.43   53.41
   5  -4   6 1013.90   47.44
  -5   4   6 1139.02   61.13
  -5  -4  -5   55.32   12.75
  -5   4   5   75.34   16.77
   5  -4   5   61.10   15.16
  -5   4   5   60.87   21.76
   5  -4   4  975.84   46.29
  -5  -4  -4 1103.23   43.75
  -5   4   4 1014.07   32.97
  -5   4   4 1041.86   51.79
  -5   4   4 1074.70   56.11
   5  -4   3  742.16   37.83
  -5  -4  -3  704.66   32.78
  -5   4   3  765.41   44.60
  -5   4   3  722.52   41.38
  -5   4   2  115.93   20.46
  -5   4   2   92.73   16.94
  -5  -4  -2  143.24   13.75
   5  -4   2  115.13   16.73
  -5  -4  -1  316.11   18.77
  -5   4   1  272.63   25.53
   5  -4   1  268.91   22.49
   5  -4   0    9.75   12.50
  -5   4   0   11.95   14.21
  -5   4   0   18.69   14.57
  -5   4  -1  293.19   23.26
  -5   4  -2  174.45   17.73
  -5   4  -3  618.17   38.28
   5  -4  -3  675.19   35.59
  -5   4  -3  615.06   30.55
   5  -4  -3  661.36   34.96
  -5   4  -4 1103.85   54.24
   5  -4  -4 1083.22   48.79
   5  -4  -4 1149.47   49.75
  -5   4  -4 1040.48   41.99
  -5   4  -5   70.63   17.15
   5  -4  -5   95.83   16.01
   5  -4  -5   73.79   15.31
  -5   4  -5   72.57   10.03
   5  -4  -6 1098.43   50.55
  -5   4  -6 1109.10   54.05
   5  -4  -6 1030.87   47.96
  -5   4  -7  651.69   39.71
   5  -4  -7  690.02   37.53
   5  -4  -7  649.81   34.93
   5  -4  -8 1504.66   62.39
  -5   4  -8 1606.73   69.12
   5  -4  -8 1496.62   65.19
   5   4   8 1561.23   59.81
   5  -4  -9 1524.46   60.05
  -5   4  -9 1491.91   65.78
   5   4   9 1419.92   57.05
   5  -4  -9 1365.14   62.60
   5  -4 -10   50.55   12.95
   5  -4 -10   56.17   16.04
   5   4  10   43.38   12.34
  -5   4 -10   42.63   15.58
  -5   4 -11  865.22   47.07
   5   4  11  890.04   41.12
   5  -4 -11  960.57   42.21
   5  -4 -11  853.94   45.61
   5   4  12 1322.66   54.47
   5  -4 -12 1206.34   58.32
  -5   4 -12 1286.64   60.05
   5  -4 -12 1340.24   54.04
  -5   4 -13  170.45   21.21
   5   4  13  234.00   20.31
   5  -4 -13  210.93   18.19
   5   4  14  537.05   36.21
   5   4  14  507.57   31.80
  -5  -4  14  580.90   26.89
   5   4  15  159.49   19.40
   5   4  15  140.05   22.37
  -5  -4  15  149.32   13.14
   5   4  15  183.45   20.04
   5   4  16  202.60   21.26
   5   4  16  176.58   20.20
  -5  -4  16  195.83   14.25
   5   4  16  177.69   26.42
   5   4  17  219.38   23.62
   5   4  17  206.58   28.93
   5   4  18   11.97   15.24
   5   5 -18   43.06   31.35
  -5  -5 -17   17.39    9.11
   5   5 -17   20.89   29.15
   5   5 -17   23.78   11.46
   5   5 -16   28.33   27.50
  -5  -5 -16   38.79    9.71
   5   5 -15  563.94   53.52
  -5  -5 -15  558.91   28.24
  -5   5  15  560.03   36.90
   5   5 -14  652.97   55.53
  -5   5  14  653.65   40.58
  -5  -5 -14  600.23   29.86
  -5   5  13  201.66   23.66
  -5  -5 -13  174.59   15.95
  -5   5  12  138.27   20.63
  -5  -5 -12  140.77   14.74
  -5   5  11  307.95   27.82
  -5  -5 -11  252.07   18.85
  -5   5  11  336.25   39.71
   5  -5  11  261.39   21.56
  -5   5  10  223.88   23.87
   5  -5  10  199.88   19.24
  -5   5   9 1233.81   70.77
  -5   5   9 1203.10   59.43
   5  -5   9 1216.39   52.88
   5   5  -9 1359.72   70.48
   5  -5   8   91.42   15.47
  -5   5   8  126.55   20.18
  -5   5   8  143.53   29.79
  -5   5   7 1692.68   76.58
   5  -5   7 1770.70   70.59
  -5   5   7 1810.57   60.10
  -5   5   7 1898.89   87.62
  -5   5   6 1143.93   63.52
   5  -5   6 1096.63   49.88
  -5   5   6 1141.17   38.68
  -5   5   6 1090.38   55.95
  -5   5   5  570.68   42.34
  -5   5   5  505.01   35.60
   5  -5   5  563.49   32.39
   5   5  -5  530.09   19.40
  -5  -5  -5  561.79   30.48
  -5   5   5  612.32   20.50
  -5  -5  -4  107.41   14.87
   5   5  -4  100.68    8.97
   5  -5   4   80.88   15.58
  -5   5   4  115.23   20.42
  -5   5   4   84.58   23.57
  -5   5   3  531.74   38.31
   5  -5   3  557.33   32.01
  -5  -5  -3  551.75   28.40
  -5   5   3  535.83   36.93
  -5   5   2  243.23   25.14
  -5   5   2  188.15   24.00
  -5  -5  -2  248.70   18.11
   5  -5   2  214.83   20.97
   5  -5   1 1851.00   72.57
  -5   5   1 1768.01   75.60
  -5   5   1 1801.17   78.87
  -5  -5  -1 1896.76   67.13
  -5   5   0  324.63   26.47
   5  -5   0  369.27   25.88
  -5   5   0  339.76   30.27
  -5   5  -1 1747.41   69.68
  -5   5  -2  240.92   20.33
  -5   5  -3  494.01   27.35
   5  -5  -3  492.29   30.44
  -5   5  -3  490.70   35.14
  -5   5  -4   92.35   13.28
   5  -5  -4  111.12   16.72
  -5   5  -4   93.26   19.33
   5  -5  -5  547.74   32.18
   5  -5  -5  539.40   34.69
  -5   5  -5  562.69   37.62
  -5   5  -5  550.21   26.65
   5  -5  -6 1125.61   49.78
   5  -5  -6 1190.65   53.52
  -5   5  -6 1178.87   56.83
  -5   5  -6 1019.32   40.33
   5  -5  -7 1749.19   67.98
  -5   5  -7 1759.58   75.10
  -5   5  -7 1620.37   55.96
   5  -5  -7 1759.86   72.50
   5  -5  -8   69.55   16.97
  -5   5  -8  104.01   20.09
   5  -5  -8  123.15   16.93
  -5   5  -9 1307.15   61.85
   5  -5  -9 1266.11   59.81
   5  -5  -9 1338.46   55.42
   5  -5 -10  264.48   21.24
  -5   5 -10  210.32   23.84
   5   5  10  274.83   20.97
   5  -5 -10  212.77   24.08
   5  -5 -11  218.31   19.99
  -5   5 -11  204.14   23.20
   5   5  11  261.48   20.81
   5  -5 -11  266.87   25.85
  -5  -5  12  116.61   13.40
  -5   5 -12  120.81   19.32
   5  -5 -12  136.79   20.23
   5   5  12  164.03   17.89
   5   5  13  220.27   20.52
  -5   5 -13  255.87   24.84
  -5  -5  13  220.23   16.69
   5   5  14  647.05   35.39
  -5  -5  14  582.96   28.30
  -5   5 -14  543.95   37.00
  -5  -5  15  543.54   26.26
  -5   5 -15  569.49   36.10
   5   5  15  532.00   32.95
   5   5  16   67.99   15.95
   5   5  16   44.35   19.72
   5   5  17   16.03   14.68
   5   5  17   14.84   18.15
  -5   5 -18   43.14    9.61
   5   5  18   76.61   18.27
   5   6 -17 1175.55   82.42
  -5   6  17 1279.25   52.32
  -5  -6 -16  331.48   22.33
  -5   6  16  330.62   30.40
  -5  -6 -15  473.73   26.23
   5   6 -15  406.65   47.94
  -5   6  15  422.68   33.88
   5   6 -14  220.25   37.17
  -5  -6 -14  228.71   18.34
  -5   6  14  170.51   23.97
   5   6 -13   17.91   23.17
  -5   6  13    2.05   14.99
  -5  -6 -13   25.75   11.33
  -5  -6 -12   76.43   12.74
  -5   6  12   79.77   18.88
  -5   6  12   97.39   13.75
  -5   6  11  513.00   36.82
  -5   6  11  551.28   27.03
  -5  -6 -11  488.87   27.84
  -5  -6 -10 1161.58   48.02
  -5   6  10 1075.07   70.16
  -5   6  10 1196.07   44.57
  -5   6  10 1097.56   58.00
  -5  -6  -9  392.13   24.58
  -5   6   9  391.94   32.15
  -5   6   9  396.96   41.20
  -5   6   9  434.50   20.47
   5  -6   8  151.86   17.97
  -5   6   8  174.08   11.66
  -5   6   8  153.57   22.12
  -5  -6  -8  154.17   16.41
  -5   6   8  194.87   30.72
  -5   6   7   12.31    5.89
  -5   6   7    2.63   20.02
   5  -6   7    3.85   11.31
  -5  -6  -7    8.09   10.06
  -5   6   7   15.95   14.26
  -5   6   6  237.21   31.25
  -5  -6  -6  274.90   22.06
   5  -6   6  266.18   22.09
  -5  -6  -5  269.65   21.84
  -5   6   5  242.65   31.06
  -5  -6  -4  598.81   32.07
   5  -6   4  602.95   34.74
  -5   6   4  626.51   43.14
   5   6  -4  628.46   24.74
  -5  -6  -3 1110.56   47.55
   5  -6   3 1144.59   51.55
  -5   6   3 1131.55   58.11
   5   6  -3 1154.42   42.79
   5   6  -2  493.19   24.56
  -5   6   2  435.03   33.95
  -5  -6  -2  468.56   26.87
   5  -6   2  492.24   30.69
  -5   6   1  615.30   38.25
  -5  -6  -1  601.28   30.26
   5  -6   1  589.73   33.98
  -5  -6   0  682.24   32.65
   5  -6   0  660.35   36.11
  -5   6   0  641.72   38.47
   5  -6  -1  631.17   36.79
  -5   6  -1  527.14   33.02
   5  -6  -2  548.17   35.25
  -5   6  -2  548.32   31.90
   5  -6  -3 1135.12   51.39
  -5   6  -3 1100.93   47.73
   5  -6  -4  698.87   37.09
  -5   6  -4  621.85   31.86
   5  -6  -5  262.48   22.48
  -5   6  -5  229.30   17.55
   5  -6  -6  229.68   24.16
   5  -6  -6  250.57   21.71
  -5   6  -7  -16.06   14.95
   5  -6  -7   -2.62   11.38
   5  -6  -7   10.52   13.94
   5  -6  -8  204.99   20.07
   5  -6  -8  169.95   21.63
  -5  -6   8  204.94   17.55
  -5   6  -8  174.08   23.50
  -5  -6   9  351.41   22.32
   5  -6  -9  356.32   30.52
  -5   6  -9  340.32   18.42
  -5   6  -9  344.77   30.29
  -5  -6  10 1125.16   43.50
   5  -6 -10 1170.11   55.38
  -5   6 -10 1022.70   53.88
  -5  -6  11  563.01   28.06
  -5   6 -11  516.95   36.92
   5  -6 -11  478.33   36.02
  -5   6 -12  101.43   19.70
  -5  -6  12   79.51   12.24
  -5   6 -13   37.67   15.98
  -5  -6  13   18.69    9.58
  -5   6 -14  196.86   23.94
  -5  -6  14  183.91   16.17
  -5  -6  15  469.06   24.71
  -5   6 -15  426.19   33.00
  -5   6 -16  233.63   25.30
  -5   6 -17 1048.21   55.91
  -5   6 -17 1246.53   47.99
  -5   7  17  243.27   24.24
  -5  -7 -16  303.92   23.12
  -5   7  16  287.04   22.96
   5   7 -16  319.88   46.24
  -5   7  16  304.18   30.16
  -5   7  16  359.74   26.42
   5   7 -15  294.87   43.59
  -5   7  15  368.96   25.38
  -5   7  15  286.30   30.21
  -5  -7 -15  324.86   23.07
  -5  -7 -14   83.67   14.36
  -5   7  14   44.68   18.84
   5   7 -14   69.82   27.39
  -5   7  14   88.32   14.42
  -5  -7 -13  146.53   16.56
  -5   7  13  159.65   15.84
  -5   7  13  168.54   24.61
   5   7 -13  158.48   34.54
  -5  -7 -12  281.46   21.21
  -5   7  12  270.02   18.51
  -5   7  12  269.25   28.69
   5   7 -12  349.69   41.35
  -5   7  11  355.24   32.46
  -5   7  11  395.82   21.37
  -5  -7 -11  406.06   25.16
  -5   7  10   63.39   19.04
  -5  -7 -10   72.37   13.24
  -5   7  10   63.39    9.77
  -5   7   9  120.10   11.02
  -5  -7  -9  145.53   16.08
  -5   7   9  134.64   29.06
  -5   7   9  143.80   22.40
  -5   7   8  208.07   30.88
  -5  -7  -8  175.25   17.28
  -5   7   7  169.49   28.72
  -5  -7  -7  202.94   18.56
  -5  -7  -6  417.56   27.80
  -5   7   6  417.19   37.91
  -5  -7  -6  431.50   26.30
  -5   7   5  316.37   33.15
  -5  -7  -5  386.53   25.01
  -5  -7  -5  383.56   25.61
  -5  -7  -4 1105.47   49.72
  -5  -7  -4 1215.49   50.68
  -5   7   4 1261.57   63.15
   5   7  -4 1157.92   41.20
   5   7  -3  178.54   13.32
  -5   7   3  167.51   24.05
   5  -7   3  162.56    7.62
  -5  -7  -3  215.18   18.77
  -5  -7  -3  157.89   17.20
  -5  -7  -2 1472.78   57.13
   5   7  -2 1435.56   53.67
  -5  -7  -1 1543.23   59.80
  -5   7   1 1421.41   66.94
   5   7  -1 1543.75   58.72
  -5   7   0  183.57   21.74
  -5  -7   0  222.95   19.48
   5   7   0  180.51   18.11
  -5  -7   0  204.98   18.40
   5  -7   0  220.56   21.50
   5  -7   0  230.60   24.08
  -5   7  -1 1407.18   62.72
  -5  -7   1 1554.75   60.61
   5   7   1 1483.72   60.69
   5  -7  -1 1466.75   65.75
  -5   7  -2 1535.47   65.01
  -5  -7   2 1689.84   64.05
   5   7   2 1547.23   65.22
   5  -7  -2 1627.14   70.48
   5  -7  -3  139.10   21.95
  -5  -7   3  176.76   17.65
  -5  -7   4 1247.46   52.11
  -5  -7   5  377.21   24.37
  -5  -7   6  370.17   23.83
  -5  -7   7  187.15   17.44
  -5  -7   8  149.16   15.63
   5  -7  -8  164.10   23.42
  -5  -7   9  127.15   15.19
  -5  -7  10   69.12   12.03
  -5   7 -10   55.78   17.38
  -5   7 -10   51.82   11.63
  -5   7 -11  449.07   24.32
  -5  -7  11  412.20   24.58
  -5   7 -11  376.21   33.03
  -5  -7  12  261.23   19.77
  -5   7 -12  239.13   16.53
  -5   7 -12  242.90   26.86
  -5   7 -13  144.59   22.17
  -5   7 -13  122.14    9.96
  -5  -7  13  176.98   16.06
  -5  -7  14   50.86   11.39
  -5   7 -14   61.58   17.73
  -5   7 -15  316.88   29.97
  -5   7 -16  300.20   29.97
  -5   7 -16  334.58   22.56
  -5   7 -17  263.10   19.45
  -5   7 -17  196.62   24.50
  -5   8  16  429.75   28.77
  -5   8  15  243.74   30.13
  -5   8  15  316.08   24.61
   5   8 -14  963.69   71.67
  -5   8  14  793.84   53.03
  -5   8  14  977.70   46.46
  -5   8  14  959.57   41.14
  -5   8  13  265.49   30.08
  -5   8  13  285.49   19.73
   5   8 -13  350.67   43.00
  -5   8  12  207.53   27.13
  -5   8  12  254.86   17.30
  -5   8  11    3.45    7.69
  -5   8  11   -2.37   15.69
  -5   8   7  327.91   37.25
  -5   8   6  494.06   41.89
  -5  -8  -5  126.22   16.51
  -5   8   5  150.57   25.61
   5  -8   4  566.09   20.81
  -5   8   4  498.61   39.97
  -5  -8  -4  529.64   31.27
  -5   8   3   67.93   19.32
  -5  -8  -3  104.75   15.48
  -5  -8  -3   97.08   15.59
   5   8  -3   82.43   10.43
   5  -8   3   96.73    6.85
  -5  -8  -2  224.10   20.31
  -5   8   2  235.38   26.15
   5  -8   2  291.98   26.94
   5   8  -2  266.84   18.51
  -5   8   1  494.83   35.42
   5   8  -1  496.05   27.93
  -5  -8  -1  527.19   30.05
   5  -8   1  577.68   36.53
  -5   8   0  861.75   46.40
  -5  -8   0  829.76   40.22
   5   8   0  866.68   40.96
  -5  -8   0  910.19   41.92
   5  -8   0  865.23   47.75
   5   8   1  551.86   31.93
  -5  -8   1  543.15   31.27
   5  -8  -1  508.43   36.56
   5   8   2  240.48   22.57
   5  -8  -2  310.87   27.66
  -5  -8   2  263.43   21.72
   5  -8  -3  103.56   20.38
  -5  -8   3  112.90   15.56
   5   8   3   66.13   16.32
  -5  -8   4  548.46   30.76
   5   8   4  532.08   35.31
   5   8   5  132.19   21.27
  -5  -8   5  127.36   16.16
   5   8   6  546.46   37.88
  -5  -8   6  518.09   29.62
   5   8   7  349.89   31.57
  -5  -8   7  309.66   22.78
   5   8   8  191.18   26.23
  -5  -8   8  161.55   17.44
  -5  -8   9  283.45   21.43
   5   8   9  325.55   32.50
   5   8  10  250.49   30.31
  -5  -8  10  190.94   18.24
  -5   8 -11    2.31   17.22
   5   8  11   25.64   19.38
  -5   8 -11    2.07   11.60
   5   8  12  287.68   33.29
  -5   8 -12  239.28   28.12
  -5   8 -12  233.09   20.44
   5   8  13  289.56   34.78
  -5   8 -13  306.63   31.29
   5   8  14  949.88   60.65
  -5   8 -14 1020.07   44.57
  -5   8 -15  278.15   30.29
  -5   8 -15  358.49   24.45
  -5   8 -16  461.42   27.55
  -5   8 -16  383.67   35.22
  -5   8 -17   25.83   16.54
  -5   9  15  232.16   22.35
  -5   9  15  167.32   26.46
  -5   9  14    7.75   18.79
  -5   9  14    8.76   14.02
  -5   9  13  129.17   25.17
  -5   9  13  187.36   21.95
  -5   9  12  724.56   49.56
  -5   9  12  735.85   41.65
  -5   9   5   41.73   21.21
   5  -9   5   55.08    6.88
   5  -9   4  628.83   23.44
  -5   9   4  486.44   41.47
  -5   9   3  909.37   54.32
   5  -9   3  947.04   32.87
  -5   9   2  385.44   33.00
   5   9  -2  352.87   22.43
   5   9  -1  189.09   17.54
  -5   9   1  145.31   22.24
  -5   9   0   51.18   16.89
   5   9   0   65.48   14.41
   5   9   1  164.88   18.92
   5   9   2  344.58   26.95
   5   9   3  886.86   46.59
   5   9   4  634.89   39.68
   5   9   5   57.34   17.92
   5   9   6  122.78   22.24
   5   9   7  714.71   46.58
   5   9   8  259.64   30.61
   5   9   9  121.16   24.18
   5   9  10  568.21   44.99
   5   9  11   44.39   22.83
   5   9  12  708.10   51.98
  -5   9 -12  721.77   48.12
  -5   9 -12  697.53   38.09
   5   9  13  125.53   28.33
  -5   9 -13  154.87   19.06
  -5   9 -13  128.54   24.00
  -5   9 -14    5.05   12.31
  -5   9 -14    4.91   17.68
  -5   9 -15  254.02   21.69
  -5   9 -15  189.40   27.42
  -5   9 -16  178.86   18.79
  -5   9 -16  143.87   24.98
  -5  10  14  134.54   20.17
  -5  10  14  130.68   26.12
  -5  10  13  119.41   19.40
  -5  10  13   80.68   22.77
  -5  10  12   84.87   18.56
  -5  10  11  987.70   51.47
  -5  10  10  123.09   21.48
  -5  10   9 1046.14   54.81
   5 -10   6  345.54   16.93
   5 -10   5  159.38   10.81
   5 -10   4  538.13   22.14
  -5  10   2   97.88   20.25
  -5  10   1  130.49   22.81
   5  10  -1  166.71   17.15
   5  10   0  145.92   17.22
   5  10   1  144.06   18.39
   5  10   2   92.77   17.71
   5  10   3  106.23   18.74
   5  10   4  581.54   38.55
   5  10   5  178.38   23.94
   5  10   6  363.75   32.87
   5  10   7   63.47   20.30
   5  10   8  176.48   26.86
   5  10   9  890.76   56.91
  -5  10  -9 1015.53   49.25
   5  10  10  135.97   27.29
  -5  10 -10  107.69   17.99
   5  10  11  839.31   57.29
  -5  10 -11  850.57   44.20
  -5  10 -12   86.54   16.20
  -5  10 -13   58.70   20.97
  -5  10 -13  123.49   17.86
  -5  10 -14  126.84   24.79
  -5  10 -14  113.85   18.27
  -5  10 -15  151.21   25.04
  -5  10 -15  202.57   20.74
  -5  11   6  207.70   27.92
  -5  11   5  234.10   29.47
  -5  11   4   32.23   21.03
  -5  11   3  271.75   30.00
  -5  11   2  339.63   33.44
  -5  11   1  384.93   35.39
   5  11   0   12.77   12.21
   5  11   1  245.86   23.33
  -5  11  -2  302.20   29.81
   5  11   2  247.03   24.07
  -5  11  -3  293.84   28.85
   5  11   3  210.66   23.47
  -5  11  -4   16.99   17.44
   5  11   4   16.59   15.63
  -5  11  -5  237.79   26.12
   5  11   5  199.15   25.67
  -5  11  -6  141.94   22.12
   5  11   6  151.68   24.40
   5  11   7  950.04   56.28
  -5  11  -7  953.99   50.68
  -5  11  -8   91.69   18.80
   5  11   8   91.24   24.60
   5  11   9  379.44   38.31
  -5  11  -9  445.28   32.07
  -5  11 -10   -4.75   14.76
   5  12   2   36.16   14.92
   5  12   3  272.47   26.50
   5  12   4  170.55   23.55
   5  12   5  499.46   37.51
   5  12   6  269.38   29.89
   5  12   7  131.95   24.80
   5  12   8   29.60   19.49
   5  13   5   -5.94   15.72
  -6   0   0 8160.01  250.38
   6   0   0 7750.33  263.62
   6   0   0 8447.78  266.87
   6   0  -1  132.07   20.82
   6   0   1  149.45   18.85
  -6   0  -1  120.20   10.77
   6   0   1  137.27   17.84
   6   0   2  258.92   24.19
  -6   0  -2  266.43   15.90
   6   0   2  285.95   22.64
   6   0  -2  284.94   28.38
   6   0   3   33.32   14.44
   6   0  -3   76.85   15.69
   6   0   3   53.84   12.79
   6   0  -3   36.79   19.28
   6   0   4  775.71   35.75
   6   0   4  827.64   43.88
   6   0  -4  838.10   43.38
   6   0  -4  836.74   48.85
   6   0   5   36.52   13.64
   6   0  -5   36.07   13.20
   6   0   5   26.79   10.56
   6   0  -5   21.24   19.64
   6   0  -6 2178.41   93.49
   6   0   6 1895.67   70.37
   6   0   6 2398.81   86.75
   6   0  -6 2084.06   82.93
   6   0  -6 2170.04   74.86
   6   0   6 2179.58   72.20
   6   0   7   -0.66    8.42
   6   0  -7    1.68    9.29
   6   0   7   -0.75    7.12
   6   0   7    1.57   14.26
   6   0  -7   -1.44   12.15
   6   0  -7   19.16   22.56
   6   0   8 1105.94   41.87
   6   0  -8 1031.08   49.34
   6   0   8 1000.77   50.83
   6   0  -8 1019.41   43.21
   6   0  -8  980.03   59.97
   6   0  -9   92.12   13.53
   6   0   9  113.62   18.77
   6   0  -9   84.18   16.04
   6   0   9  111.62   13.09
   6   0  -9   93.07   25.70
   6   0 -10  788.00   35.63
   6   0  10  741.21   41.84
   6   0 -10  766.98   39.92
   6   0  10  702.77   33.92
   6   0 -10  723.50   52.58
   6   0 -11  270.02   33.95
   6   0  11  197.68   17.09
   6   0 -11  228.39   18.08
   6   0  11  226.43   22.93
   6   0 -11  226.56   20.74
   6   0 -12  159.59   29.94
   6   0  12  116.06   14.87
   6   0 -13   18.72   21.19
   6   0  13   12.15   11.28
   6   0 -14  834.81   59.68
   6   0  14  874.97   41.65
   6   0 -15   49.80   25.32
   6   0  15   25.94   13.27
   6   0 -16 1058.24   69.47
   6   0  16 1104.22   51.34
   6   0  17   44.68   14.95
   6   0 -17   51.28   11.92
   6   0  18   58.59   17.52
   6   0  19   10.03   15.69
   6   0  20  440.58   33.72
   6  -1  16 1105.73   48.21
   6   1 -15  245.42   35.78
   6  -1  15  299.84   22.48
   6   1 -14  109.02   29.44
   6  -1  14  143.59   17.41
   6   1 -14  121.15   16.25
   6   1 -13  256.69   36.26
  -6   1  13  316.75   36.28
   6   1 -13  262.16   21.88
   6   1 -12  760.64   39.24
  -6   1  12  812.46   53.97
   6  -1  12  735.26   35.59
   6   1 -12  765.87   56.15
   6   1 -11  334.52   25.11
  -6   1  11  370.44   36.60
   6  -1  11  323.59   21.39
   6   1 -11  371.50   38.70
   6   1 -10  766.88   33.85
  -6   1  10  799.95   52.09
   6   1 -10  798.91   41.04
   6  -1  10  755.14   34.40
   6   1 -10  800.29   55.93
   6   1  -9  468.34   24.40
  -6   1   9  477.34   39.56
   6   1  -9  518.39   31.83
   6  -1   9  466.22   24.63
   6   1  -9  447.37   42.16
   6   1  -8  375.48   20.86
   6   1  -8  336.78   26.52
   6  -1   8  342.84   19.91
   6   1  -8  404.63   39.12
  -6   1   8  391.42   35.47
   6   1  -7 1333.31   69.21
   6   1  -7 1249.34   57.29
   6   1  -7 1324.55   48.42
   6  -1   7 1193.52   46.43
  -6   1   7 1438.93   66.61
   6  -1   6   58.29    9.31
   6   1  -6   37.75   14.04
   6  -1   6   58.64   16.57
   6   1  -6   25.27   21.39
  -6   1   6   58.58   20.34
   6  -1   5  618.16   36.36
   6   1  -5  549.10   41.49
   6   1  -5  575.99   35.30
   6  -1   4  829.49   45.00
   6  -1   4  883.25   33.72
   6   1  -4  907.41   50.94
   6   1  -4  860.19   45.52
   6   1  -3  124.26   22.27
   6   1  -3   89.69   17.28
   6  -1   3  124.76   13.19
   6  -1   3  108.78   17.55
  -6  -1  -3  106.64   12.56
   6  -1   2 1928.94   78.76
   6  -1   2 1975.07   71.57
  -6  -1  -2 1910.19   66.97
   6   1  -2 1912.39   80.35
  -6   1   1   61.88    7.12
  -6  -1  -1   53.15    9.50
   6   1  -1   36.24   16.30
   6  -1   1   67.14   14.28
   6  -1   1   65.09   16.24
   6  -1   0  275.07   23.30
   6  -1   0  276.18   24.87
   6   1   0  249.43   24.35
  -6  -1   0  290.44   15.93
  -6   1   0  279.47   13.85
   6   1   0  277.58   23.66
   6  -1  -1   82.79   16.69
   6   1   1   89.08   17.22
   6   1   1   86.85   15.92
   6  -1  -2 1841.26   77.11
   6   1   2 1842.21   70.69
   6   1   2 1848.05   76.64
   6   1   3  106.95   18.08
   6  -1  -3  132.60   17.94
   6  -1  -3  133.10   22.20
   6  -1  -4  948.63   46.67
   6  -1  -4  930.51   51.55
   6   1   4  922.36   48.10
   6  -1  -5  561.39   34.16
   6   1   5  493.13   34.16
   6  -1  -5  613.39   41.02
   6  -1  -6   38.39   11.62
   6   1   6   28.56   14.33
   6  -1  -6   27.68   13.09
   6  -1  -6   40.90   19.91
   6   1   7 1243.52   57.13
   6   1   7 1237.24   47.15
   6  -1  -7 1251.02   65.23
   6  -1  -7 1160.10   49.45
   6   1   8  392.76   29.44
   6  -1  -8  388.90   24.50
   6   1   8  409.33   22.72
   6  -1  -8  333.78   34.93
   6   1   9  491.06   33.31
   6  -1  -9  464.26   27.79
   6  -1  -9  524.19   42.92
   6   1   9  483.76   25.69
   6   1  10  777.25   43.88
   6  -1 -10  789.39   38.60
   6   1  10  814.39   33.90
   6  -1 -10  848.93   54.18
   6   1  10  807.94   36.21
   6   1  11  346.29   21.93
   6  -1 -11  286.95   34.59
   6   1  11  317.32   26.76
   6   1  11  313.26   20.07
   6  -1 -11  322.29   23.41
   6   1  12  711.16   35.95
   6  -1 -12  777.20   53.30
   6   1  12  832.20   43.11
   6   1  12  733.03   34.32
   6   1  13  275.19   24.45
   6   1  13  262.72   21.21
   6   1  13  261.02   20.20
   6  -1 -13  273.04   33.84
   6   1  14  144.27   18.59
   6  -1 -14  123.63   27.08
   6   1  14  103.55   16.19
   6   1  14   94.68   14.71
   6   1  15  286.29   23.23
   6   1  15  272.92   20.68
   6  -1 -15  254.55   33.50
   6  -1 -15  280.30   21.48
   6   1  16 1048.79   51.57
   6  -1 -16 1075.62   68.36
   6   1  17  100.21   17.58
   6  -1 -17   67.99   23.49
   6  -1 -17   72.76   12.26
   6   1  18  912.43   47.41
   6   1  19   38.63   16.40
   6   2 -16  120.54   15.69
   6  -2  16  135.64   15.87
   6   2 -15   87.49   14.10
   6  -2  15  102.89   14.65
   6   2 -14  544.27   32.65
   6  -2  14  585.39   32.44
   6   2 -14  631.58   52.30
   6   2 -13   54.55   25.30
   6  -2  13   89.49   14.78
   6   2 -13   70.64   13.91
  -6   2  12   11.50   21.45
   6   2 -12   28.14   11.58
   6   2 -12   19.65   22.86
   6  -2  12   33.87   13.69
  -6   2  11 1452.81   74.59
   6   2 -11 1290.28   74.81
   6  -2  11 1290.72   56.83
   6   2 -11 1285.10   57.66
   6   2 -10   47.41   23.38
   6  -2  10   85.82   12.08
   6   2 -10   84.31   16.03
   6   2  -9 1266.20   46.03
   6  -2   9 1206.90   47.68
   6   2  -9 1280.22   57.39
   6   2  -9 1347.90   73.99
  -6   2   9 1344.43   70.64
  -6   2   8   42.77   24.35
   6   2  -8    5.29   23.70
   6  -2   8   13.75    8.68
   6   2  -8   32.36    8.97
   6   2  -8   16.73   12.90
  -6   2   7  203.74   29.81
   6   2  -7  192.48   29.86
   6   2  -7  180.64   21.11
   6   2  -7  179.79   13.08
   6  -2   7  170.59   12.90
   6  -2   6  125.86   10.33
   6   2  -6   89.57   26.33
  -6   2   6  102.75   24.23
   6  -2   5 2200.39   72.44
  -6   2   5 2295.27   93.74
   6   2  -5 2291.99   95.80
   6   2  -4  224.04   27.19
  -6   2   4  166.05   23.97
  -6  -2  -3 2115.33   74.51
  -6   2   3 2189.00   86.22
   6   2  -3 2030.71   86.65
  -6   2   2 1329.13   57.68
   6   2  -2 1264.40   58.82
  -6   2   2 1258.85   59.04
  -6   2   2 1237.93   40.64
  -6  -2  -2 1216.72   47.02
  -6   2   1  391.34   15.05
  -6   2   1  459.71   31.70
  -6  -2  -1  350.88   20.15
  -6   2   1  426.70   28.25
   6  -2   1  362.83   22.01
  -6  -2   0 1739.64   60.87
  -6   2   0 1808.05   75.13
   6  -2   0 1670.57   65.80
   6  -2  -1  350.83   24.87
   6  -2  -2 1187.19   54.50
   6  -2  -3 2088.84   84.02
   6  -2  -4  152.79   21.31
   6  -2  -5 2180.50   80.91
   6  -2  -5 2228.79   91.02
   6  -2  -6   80.27   21.23
   6  -2  -6   79.11   14.52
   6   2   7  178.99   22.09
   6  -2  -7  183.54   18.48
   6  -2  -7  149.98   24.90
   6  -2  -8   33.07   21.48
   6  -2  -8   23.83   12.92
   6   2   8   26.81   13.46
   6   2   8   35.67   11.65
   6  -2  -9 1358.13   69.52
   6   2   9 1459.39   62.36
   6   2   9 1366.08   53.63
   6  -2  -9 1283.96   56.57
   6  -2 -10   97.23   23.71
   6  -2 -10   71.83   15.27
   6   2  10   87.13   16.89
   6   2  10  105.63   13.83
   6   2  11 1356.08   60.28
   6   2  11 1334.18   52.96
   6  -2 -11 1247.99   68.17
   6  -2 -11 1229.04   55.80
   6  -2 -12   20.14   11.71
   6   2  12   27.60   13.17
   6  -2 -12   21.42   12.23
   6   2  12   35.39   12.00
   6  -2 -12   13.09   18.13
   6   2  12   11.28   11.54
   6   2  13   66.26   15.31
   6   2  13   58.95   15.18
   6  -2 -13   76.83   14.12
   6  -2 -13   45.79   19.69
   6   2  13   62.25   13.48
   6   2  14  547.59   34.64
   6  -2 -14  613.54   32.54
   6   2  14  564.46   32.52
   6  -2 -14  484.85   43.83
   6   2  14  662.95   38.23
   6  -2 -15   65.33   21.60
   6  -2 -15   78.29   13.33
   6   2  15   85.31   15.87
   6   2  15   59.51   14.41
   6   2  15   69.26   17.02
   6  -2 -16  100.02   13.73
   6  -2 -16  113.59   25.11
   6   2  16   96.58   16.56
   6   2  16   72.26   15.74
   6   2  17  173.82   20.95
   6  -2 -17  185.45   30.63
   6  -2 -17  228.51   17.62
   6   2  18   91.58   17.84
   6  -2 -18   89.41   25.30
   6   2  19  253.09   26.04
   6   3 -18   12.58   25.69
  -6  -3 -17   22.61    8.76
   6   3 -17   27.85   11.05
   6   3 -16   38.83   12.08
   6  -3  16   56.23   12.19
   6  -3  15  393.54   25.48
   6   3 -15  356.75   26.06
   6   3 -14   29.87   12.24
   6  -3  14   37.67   12.35
   6   3 -14   59.12   28.78
   6   3 -13 1702.92   71.33
   6   3 -13 1769.24   93.78
   6  -3  13 1749.49   69.12
  -6   3  12  109.92   28.72
   6   3 -12  107.77   16.32
   6  -3  12   78.34   15.10
   6   3 -12  108.22   29.78
   6   3 -11  371.03   28.56
   6  -3  11  460.27   28.48
  -6   3  11  418.04   42.32
   6   3 -11  405.37   42.82
   6  -3  10  327.41   24.87
   6   3 -10  334.71   38.63
  -6   3  10  361.71   40.00
   6  -3   9  188.79   20.63
  -6   3   9  232.38   32.73
   6   3  -9  214.12   32.78
   6  -3   8   47.86   16.20
   6   3  -8   77.14    7.52
   6   3  -8   90.57   25.89
  -6   3   8   23.36   23.58
   6  -3   8   56.97    9.83
  -6   3   8   65.25   16.61
   6   3  -7 2273.01   72.66
   6   3  -7 2133.50   97.66
  -6   3   7 2282.94   99.58
  -6   3   7 2347.63   91.92
   6  -3   7 2131.08   85.66
   6  -3   7 2175.39   73.95
   6  -3   6   88.31    8.70
  -6   3   6   98.24   18.53
  -6   3   6   57.82   25.69
   6   3  -6  101.03   23.95
  -6   3   5  362.85   29.87
   6  -3   5  349.02   15.24
  -6   3   5  417.43   36.53
  -6   3   4  113.21   19.86
   6   3  -4  108.31   23.52
  -6   3   4  112.42   26.10
  -6  -3  -4  102.63   14.42
  -6   3   3  909.56   49.22
  -6  -3  -3  921.19   39.50
  -6   3   3  966.05   52.35
  -6   3   2  295.95   27.42
  -6  -3  -2  252.80   18.29
  -6   3   2  315.86   28.62
  -6   3   1 1130.84   57.45
  -6  -3  -1 1153.38   45.24
  -6   3   1 1233.87   55.78
  -6   3   0   -7.38   15.34
  -6  -3   0   27.18    9.50
  -6   3   0    7.70   13.94
  -6   3  -1 1020.14   45.56
  -6   3  -2  267.28   19.69
  -6   3  -3  901.44   49.13
  -6   3  -4  110.45   19.54
   6  -3  -5  302.68   23.79
  -6   3  -5  341.85   29.75
   6  -3  -5  281.49   26.36
   6  -3  -6   88.96   15.82
   6  -3  -6   77.32   18.66
  -6   3  -6  123.62   21.31
   6  -3  -7 2326.80   87.98
  -6   3  -7 2267.81   93.04
   6  -3  -7 2267.23   86.43
   6  -3  -7 2266.65   93.38
   6  -3  -8   57.89   15.39
   6  -3  -8   84.63   18.93
   6  -3  -8   86.44   16.93
  -6   3  -8   59.09   16.94
   6  -3  -9  218.73   26.57
   6  -3  -9  207.18   21.24
   6  -3  -9  204.83   20.91
   6   3   9  265.66   19.62
   6  -3 -10  294.95   25.00
   6  -3 -10  356.51   32.07
   6   3  10  329.40   22.35
   6  -3 -10  326.67   24.79
   6   3  11  368.54   28.77
   6   3  11  434.29   25.86
   6  -3 -11  414.53   29.31
   6  -3 -11  374.71   34.25
   6  -3 -11  433.65   27.53
   6  -3 -12   66.50   16.28
   6   3  12   88.24   16.30
   6   3  12   86.33   13.94
   6  -3 -12   87.21   14.78
   6  -3 -12   55.70   18.87
   6   3  13 1799.66   74.86
   6   3  13 1676.49   70.79
   6   3  13 1695.10   68.36
   6  -3 -13 1877.23   70.30
   6  -3 -14   36.69   11.92
   6   3  14   35.36   16.24
   6   3  14   18.40   13.24
   6   3  14   45.13   13.00
   6   3  15  412.60   27.66
   6  -3 -15  424.86   26.14
   6   3  15  452.13   31.59
   6   3  16   68.30   15.39
   6  -3 -16   75.57   12.39
   6   3  16   81.10   16.33
   6   3  17   13.67   13.17
   6  -3 -17   17.65   10.11
   6   3  18   67.69   16.97
   6   4 -17  224.37   38.83
  -6  -4 -17  211.38   16.45
   6   4 -17  194.34   20.26
  -6  -4 -16   33.63   10.41
   6   4 -16   28.75   11.76
   6  -4  15  275.20   22.19
  -6  -4 -15  260.10   18.93
   6   4 -15  294.49   24.11
   6   4 -14  263.07   23.79
   6  -4  14  274.69   22.28
   6  -4  13   75.70   14.76
   6   4 -13   58.70   28.45
   6  -4  12  159.91   18.39
   6   4 -12  143.35   32.33
  -6   4  11  542.08   38.59
  -6   4  11  609.96   51.77
   6   4 -11  679.68   53.75
   6  -4  11  656.93   35.52
   6  -4  10   57.69   13.56
  -6   4  10   53.38   16.20
   6   4 -10   34.17   22.48
  -6   4  10   61.56   26.42
   6   4  -9 1295.47   72.33
  -6   4   9 1226.62   72.52
   6  -4   9 1308.75   56.57
  -6   4   9 1305.30   63.16
   6   4  -8  513.20   42.81
  -6   4   8  527.01   45.95
   6  -4   8  568.34   32.92
  -6   4   8  493.38   36.07
  -6   4   7  123.41   29.23
  -6   4   7  147.92   21.64
   6  -4   7  141.75   18.93
   6   4  -7  167.45   27.58
  -6   4   6  545.96   37.99
   6  -4   6  540.68   33.47
   6   4  -6  571.34   43.32
  -6   4   6  545.88   44.63
   6  -4   6  552.78   21.90
  -6   4   5 1436.52   66.92
  -6  -4  -5 1387.08   56.94
  -6   4   5 1467.57   72.44
   6  -4   5 1392.07   60.65
   6  -4   5 1396.57   45.63
   6  -4   4  141.31   19.12
  -6   4   4  140.00   21.87
  -6   4   4  103.68   25.73
  -6  -4  -4  106.40   14.81
  -6  -4  -3 1048.63   44.62
  -6   4   3 1078.63   56.06
  -6   4   3 1164.84   59.30
   6  -4   3 1059.03   50.49
  -6  -4  -2 1412.79   54.08
  -6   4   2 1395.82   67.00
  -6   4   2 1445.03   66.50
   6  -4   2 1353.66   60.44
  -6  -4  -1  210.62   16.51
  -6   4   1  209.89   24.79
   6  -4   1  173.19   20.54
  -6   4   1  146.34   23.17
  -6   4   0 1648.45   75.50
  -6  -4   0 1772.56   62.43
   6  -4   0 1511.02   67.61
  -6   4   0 1730.88   71.41
  -6   4  -1  169.02   20.89
  -6   4  -2 1442.22   59.15
   6  -4  -3 1106.10   51.50
  -6   4  -3 1149.05   58.03
  -6   4  -3 1043.11   44.51
  -6   4  -4  118.44   12.45
   6  -4  -4  105.20   17.33
  -6   4  -4  110.01   20.65
   6  -4  -4  149.71   18.82
   6  -4  -5 1435.59   61.06
  -6   4  -5 1464.86   67.98
   6  -4  -5 1388.97   61.01
   6  -4  -6  529.40   33.00
  -6   4  -6  547.61   37.69
   6  -4  -6  522.37   32.86
   6  -4  -7  158.61   19.56
   6  -4  -7  112.02   18.43
  -6   4  -7  122.03   21.76
   6  -4  -8  469.57   31.83
   6  -4  -8  512.38   31.65
  -6   4  -8  559.82   37.96
   6  -4  -9 1178.89   55.66
  -6   4  -9 1255.95   60.58
   6  -4  -9 1169.87   53.35
   6  -4 -10   60.08   14.10
   6   4  10   55.72   12.71
  -6   4 -10   65.59   17.68
   6  -4 -10   30.48   14.07
   6  -4 -11  682.88   36.85
  -6   4 -11  616.10   40.80
   6   4  11  713.44   35.28
   6  -4 -11  706.85   40.64
   6   4  12  184.68   18.43
   6  -4 -12  169.17   18.80
  -6   4 -12  136.89   20.04
   6  -4 -12  156.06   20.57
   6  -4 -13   69.25   14.12
   6  -4 -13   68.99   16.19
   6   4  13   50.41   13.99
   6  -4 -14  234.00   20.41
   6   4  14  273.73   22.19
   6   4  14  204.88   23.02
   6   4  14  243.84   24.03
   6  -4 -15  323.97   22.57
   6   4  15  247.91   26.89
   6   4  15  282.85   23.74
   6   4  15  265.35   26.01
   6   4  16   23.22   13.22
   6   4  17  194.95   21.88
   6   4  18   43.75   15.90
  -6  -5 -16  705.66   33.66
   6   5 -16  754.74   63.37
   6   5 -16  685.03   40.11
  -6  -5 -15   10.16    9.74
  -6   5  14   50.11   17.54
  -6  -5 -14   53.52   11.52
   6  -5  13   95.83   15.50
  -6   5  13   57.29   18.00
  -6  -5 -13   66.07   12.32
  -6   5  12  529.66   39.20
   6   5 -12  654.64   54.93
   6  -5  12  586.77   33.93
  -6   5  11  133.90   22.28
   6   5 -11  159.08   32.54
   6  -5  11  172.81   18.87
  -6   5  10  913.85   63.52
   6   5 -10  946.67   62.46
  -6   5  10  887.04   51.24
   6  -5  10  896.21   44.38
  -6   5   9  492.61   47.28
   6   5  -9  584.43   47.47
  -6   5   9  512.89   38.06
   6  -5   9  515.06   31.54
  -6   5   8  695.26   53.09
  -6   5   8  667.06   44.06
   6  -5   8  699.27   38.31
  -6   5   7  838.39   56.03
   6  -5   7  827.29   42.53
  -6   5   7  797.94   48.10
  -6   5   7  867.75   30.60
   6  -5   6  236.92   22.00
   6  -5   6  242.20   12.08
  -6   5   6  274.90   33.32
  -6   5   6  243.35   10.72
  -6   5   6  307.10   29.31
   6  -5   5   41.04   13.99
   6  -5   5   52.91    4.89
  -6   5   5   79.91   19.30
  -6   5   5   77.88   24.07
  -6  -5  -5   59.25   14.33
   6  -5   4 1203.25   54.79
  -6  -5  -4 1237.84   51.32
  -6   5   4 1305.09   66.20
  -6   5   4 1102.99   60.00
   6  -5   3  214.72   22.20
  -6   5   3  220.91   26.34
  -6   5   3  229.17   29.50
  -6  -5  -3  248.50   19.86
   6  -5   2  796.31   42.21
  -6  -5  -2  818.42   37.33
  -6   5   2  855.30   50.19
  -6   5   2  834.07   49.37
  -6   5   1  180.33   25.85
  -6   5   1  164.63   24.42
   6  -5   1  181.71   21.27
  -6  -5  -1  164.31   16.04
  -6  -5   0   -1.75   10.70
  -6   5   0   -9.90   17.30
   6  -5   0    1.43   13.78
  -6   5   0   12.79   16.59
  -6   5  -1  175.10   22.27
  -6   5  -2  863.00   43.64
   6  -5  -3  177.53   21.63
  -6   5  -3  196.75   20.25
  -6   5  -3  261.88   28.53
   6  -5  -3  223.15   23.01
   6  -5  -4 1194.82   54.36
  -6   5  -4 1142.52   47.94
  -6   5  -4 1282.47   62.64
   6  -5  -4 1143.50   54.73
   6  -5  -5   57.52   16.14
   6  -5  -5   74.28   15.87
  -6   5  -5   46.14   10.73
  -6   5  -5   38.84   17.68
  -6   5  -6  226.65   25.56
   6  -5  -6  191.80   21.80
   6  -5  -6  254.89   22.70
   6  -5  -7  804.62   42.52
   6  -5  -7  864.01   45.69
  -6   5  -7  891.08   50.70
   6  -5  -8  644.28   35.68
   6  -5  -8  636.53   38.25
  -6   5  -8  577.58   40.67
   6  -5  -9  535.10   32.09
   6  -5  -9  496.72   34.83
  -6   5  -9  530.12   38.28
   6  -5 -10  948.16   46.05
  -6   5 -10  942.21   53.36
   6  -5 -10  990.07   50.91
  -6   5 -11  147.35   22.19
   6  -5 -11  179.61   19.04
   6  -5 -11  113.62   19.51
   6  -5 -12  692.47   36.64
   6  -5 -12  633.96   40.54
   6   5  12  674.90   35.94
  -6   5 -12  669.64   43.27
  -6   5 -13   97.35   19.24
   6  -5 -13   92.61   15.42
   6   5  13   85.24   15.61
  -6   5 -14   60.81   17.74
  -6  -5  14   46.46   11.41
   6   5  14   62.97   14.79
   6   5  15   45.00   13.80
   6   5  15   24.52   14.50
   6   5  16  776.24   41.65
   6   5  17    3.13   13.67
  -6  -6 -16  404.84   25.40
  -6  -6 -15   10.03   10.93
  -6   6  15    4.48   16.91
   6   6 -15    4.28   28.27
  -6   6  14  665.34   45.53
  -6  -6 -14  648.96   32.75
  -6  -6 -13  235.83   19.28
  -6   6  13  248.20   19.67
  -6   6  13  226.78   27.55
  -6  -6 -12  130.36   15.76
  -6   6  12  144.19   23.38
  -6   6  11   50.22    9.90
   6   6 -11   48.98   27.08
  -6  -6 -11   42.97   12.29
  -6   6  11   34.25   18.56
  -6   6  10  165.41   13.16
   6  -6  10  166.54   19.72
  -6  -6 -10  146.63   16.40
   6   6 -10  142.63   29.46
  -6   6  10  169.17   24.37
   6  -6   9   36.60   13.80
  -6   6   9   19.32   22.08
  -6   6   9   31.93   16.88
   6   6  -9   52.99   25.46
  -6   6   9   29.09    7.00
  -6   6   8 1242.01   63.57
  -6   6   8 1258.61   72.31
  -6   6   8 1213.11   42.32
   6  -6   8 1301.84   56.06
  -6   6   7   20.25   15.96
   6  -6   7    4.27   11.52
  -6   6   7   43.13   23.01
  -6   6   6 1148.86   61.16
   6  -6   6 1124.28   52.72
  -6   6   6 1183.64   67.19
  -6  -6  -6 1204.46   52.34
  -6   6   5   10.19   19.70
   6  -6   5   15.80   12.59
  -6  -6  -5   10.59   11.41
   6   6  -5   14.46    4.19
  -6   6   5    6.75   15.15
  -6   6   4  404.31   35.87
   6   6  -4  359.16   17.87
  -6  -6  -4  367.50   24.92
  -6   6   4  352.20   32.54
   6  -6   4  359.27   27.10
  -6   6   3  841.68   53.43
  -6   6   3  881.98   53.36
   6  -6   3 1041.57   48.15
  -6  -6  -3  961.72   42.90
   6   6  -3  972.87   38.10
   6  -6   2  337.23   27.03
  -6   6   2  333.75   32.28
  -6  -6  -2  429.59   25.24
  -6   6   2  391.54   34.56
  -6  -6  -1  114.79   14.62
  -6   6   1  116.41   22.19
  -6   6   1   89.91   20.44
   6  -6   1  134.59   18.61
  -6  -6   0 1798.03   65.17
  -6   6   0 1671.21   78.70
   6  -6   0 1686.42   70.02
  -6   6   0 1526.16   71.94
  -6   6  -1   89.93   18.61
  -6   6  -2  377.42   28.43
  -6   6  -3  887.89   43.82
   6  -6  -3  940.61   46.22
  -6   6  -3  903.85   53.07
   6  -6  -4  316.53   27.47
  -6   6  -4  339.41   32.26
  -6   6  -4  294.21   23.17
   6  -6  -4  359.01   26.44
  -6   6  -5   11.46   10.38
   6  -6  -5   24.58   15.15
  -6   6  -5   18.31   15.40
   6  -6  -5   29.10   13.65
   6  -6  -6 1167.16   51.71
  -6   6  -6  991.58   42.29
   6  -6  -6 1160.94   55.56
  -6   6  -6 1126.01   59.56
   6  -6  -7   20.15   13.17
   6  -6  -7    7.32   14.05
  -6   6  -7    6.83   15.47
  -6   6  -7   15.80    7.27
   6  -6  -8 1246.24   61.29
   6  -6  -8 1293.62   56.86
  -6   6  -8 1231.19   64.72
   6  -6  -9   18.40   12.35
  -6   6  -9   25.09   17.12
   6  -6  -9    9.53   14.54
   6  -6 -10  156.80   18.92
  -6   6 -10  177.01   24.77
  -6   6 -11   24.71   16.36
  -6  -6  11   39.71   12.13
  -6   6 -12  120.38   22.43
  -6  -6  12  160.21   16.88
  -6  -6  13  209.55   17.73
  -6   6 -13  197.13   25.08
  -6  -6  14  684.05   33.13
  -6   6 -14  633.70   43.38
   6   6  14  682.32   37.75
   6   6  15   42.95   15.56
  -6   6 -15   17.23   17.02
  -6   6 -16  347.46   32.18
  -6   7  15  814.05   52.00
  -6   7  14  176.29   27.13
   6   7 -14  148.04   35.95
  -6   7  13  535.59   26.50
  -6   7  13  381.04   36.74
  -6   7  12  249.60   30.48
  -6   7  12  271.48   17.44
  -6   7  11   31.94   18.59
  -6   7  11   25.48    8.31
  -6   7  10  363.33   18.15
  -6   7  10  309.13   32.75
  -6   7   9  101.77   21.10
  -6   7   8  197.28   32.68
  -6   7   8  258.80   29.28
  -6   7   7  427.57   37.33
   6  -7   7  500.17   32.49
  -6   7   7  521.20   45.29
  -6  -7  -6   26.04   12.43
   6  -7   6    8.98   12.24
  -6   7   6   36.32   18.05
  -6   7   6   33.98   21.42
  -6   7   5  769.74   53.67
  -6  -7  -5  842.18   40.70
   6  -7   5  871.99   44.07
  -6   7   5  775.40   50.25
  -6   7   4  315.55   35.15
  -6   7   4  327.47   33.28
   6  -7   4  280.82   25.06
   6   7  -4  355.58   16.97
  -6  -7  -4  360.65   25.24
  -6  -7  -3  162.40   17.87
   6  -7   3  161.63   19.38
  -6   7   3  157.01   24.90
  -6   7   3  179.03   27.10
   6   7  -3  161.35   13.64
  -6   7   2  561.97   41.94
   6   7  -2  554.89   27.92
  -6  -7  -2  576.96   31.22
  -6   7   2  551.03   40.24
   6  -7   2  545.22   34.37
   6  -7   1  332.54   26.42
  -6   7   1  276.16   29.81
  -6   7   1  316.34   32.57
  -6  -7  -1  343.23   23.68
   6   7  -1  368.26   22.64
   6   7   0  219.43   19.16
  -6  -7   0  218.76   18.96
   6  -7   0  214.20   21.85
  -6   7   0  183.32   25.77
   6  -7   0  204.21   23.54
  -6   7   0  220.35   25.62
   6  -7  -1  421.06   31.54
  -6   7  -1  367.52   29.99
   6  -7  -2  572.69   37.96
  -6   7  -2  607.31   37.05
  -6   7  -3  160.31   24.84
  -6   7  -3  140.16   19.16
   6  -7  -3  145.39   18.34
  -6   7  -4  287.47   30.82
   6  -7  -4  309.13   25.27
  -6   7  -4  269.06   23.20
  -6   7  -5  922.53   53.78
  -6   7  -5  820.58   40.51
   6  -7  -5  843.44   44.51
  -6   7  -6   28.59   11.41
   6  -7  -6   33.48   14.09
  -6   7  -6   21.90   15.43
  -6  -7   6   24.26   12.29
  -6   7  -7  458.50   25.61
   6  -7  -7  512.33   33.21
  -6   7  -7  498.82   39.60
  -6  -7   7  591.31   31.03
  -6   7  -8  243.40   28.65
  -6   7  -8  183.40   14.23
  -6  -7   8  229.40   19.59
  -6  -7   9   82.42   14.36
  -6   7  -9   86.54   20.63
  -6   7 -10  335.48   33.19
  -6  -7  10  360.04   24.08
  -6  -7  11   34.05   11.86
  -6   7 -11    2.41   16.00
  -6   7 -12  269.94   30.05
  -6   7 -13  465.10   38.34
  -6   7 -14  165.61   25.62
  -6   7 -15  702.88   46.21
  -6   7 -16  124.97   21.63
  -6   7 -17  126.19   23.14
  -6   8  15   33.68   19.46
  -6   8  14  100.10   22.64
  -6   8  13  261.93   32.09
  -6   8  12   28.86   19.11
  -6   8  11  917.17   56.72
  -6   8  10  117.07   23.44
  -6   8   9  293.40   31.69
  -6   8   8  163.65   26.86
  -6   8   7    7.81   16.16
  -6   8   6   60.18   21.13
  -6   8   6   38.22   21.95
  -6   8   5  490.13   43.41
  -6   8   4   15.61   20.41
   6   8  -3 1465.93   53.07
  -6   8   3 1334.07   71.73
  -6   8   2  216.64   28.61
   6   8  -2  166.42   15.35
   6   8  -1  712.64   34.13
  -6   8   1  617.29   43.30
  -6   8   0  166.49   23.41
   6   8   0  181.55   18.51
  -6   8  -1  614.72   40.22
   6   8   1  648.83   35.73
   6   8   2  183.14   20.84
  -6   8  -2  137.64   20.73
  -6   8  -3 1269.73   60.71
   6   8   3 1483.28   63.28
   6   8   4   -1.75   14.36
  -6   8  -4   12.87   13.20
  -6   8  -5  470.01   30.27
   6   8   5  516.15   36.07
  -6   8  -6   65.23   20.31
  -6   8  -6   82.51   14.23
  -6   8  -7    2.60   16.94
  -6   8  -7   23.65   10.64
  -6   8  -8  105.54   22.67
  -6   8  -8  143.51   14.97
  -6   8  -9  317.32   32.15
  -6   8  -9  273.97   17.94
  -6   8 -10   91.88   10.80
  -6   8 -10  124.69   23.46
  -6   8 -11  971.86   57.74
  -6   8 -12    7.59   17.18
  -6   8 -13  220.36   29.31
  -6   8 -14   97.77   21.68
  -6   8 -15   36.80   18.18
  -6   8 -16   16.77   12.43
  -6   8 -16   -2.42   18.15
  -6   9  15  545.59   35.22
  -6   9  14   45.05   17.04
  -6   9  14    2.82   22.12
  -6   9  13  361.36   37.74
  -6   9  12   -2.79   20.34
  -6   9  11   13.93   18.02
  -6   9  10  514.32   43.29
  -6   9   9   80.73   21.96
  -6   9   8  136.74   26.10
   6  -9   6   41.18    4.64
  -6   9   4   49.00   21.98
   6   9  -3  131.21   12.51
  -6   9   3  140.90   25.25
   6   9  -2   26.99   10.33
  -6   9   2   14.44   17.81
  -6   9   1  869.29   52.75
   6   9  -1  886.78   40.37
   6   9   0  107.65   15.47
  -6   9   0   92.65   21.08
  -6   9  -1  808.26   48.20
   6   9   1  854.71   42.72
   6   9   2   25.69   13.56
  -6   9  -2   14.65   14.95
   6   9   3  100.40   18.42
  -6   9  -3  101.43   18.53
   6   9   4   62.65   17.76
  -6   9  -4   86.96   17.01
   6   9   5  256.81   27.02
  -6   9  -5  220.20   21.76
  -6   9  -6   78.82   15.31
   6   9   6  114.41   21.37
  -6   9  -7  460.86   28.94
   6   9   7  542.96   40.77
   6   9   8  231.45   29.97
  -6   9  -8  198.61   29.10
   6   9   9   66.79   22.27
  -6   9  -9   90.41   23.86
  -6   9 -10  611.53   46.29
   6   9  10  603.27   47.31
  -6   9 -11  -10.83   18.87
   6   9  11   16.81   20.23
  -6   9 -12  -10.78   19.91
   6   9  12   23.26   21.32
  -6   9 -13  417.99   38.87
  -6   9 -14   58.61   15.00
  -6   9 -14   18.68   19.45
  -6   9 -15  393.06   38.14
  -6   9 -15  496.46   30.69
  -6  10  11  106.84   26.63
  -6  10  10    2.97   21.79
  -6  10   9   71.40   22.25
   6  10  -2  694.57   32.79
   6  10  -1   89.12   13.94
  -6  10   1   76.59   21.48
  -6  10   0  507.23   40.14
   6  10   0  569.90   32.15
   6  10   1   92.53   16.27
  -6  10  -1   62.62   19.43
  -6  10  -2  630.62   41.63
   6  10   2  630.98   37.74
  -6  10  -3  239.05   25.93
   6  10   3  232.80   24.58
  -6  10  -4  123.67   19.00
   6  10   4  114.46   19.99
   6  10   5  128.03   23.41
   6  10   6  585.84   41.36
   6  10   7   -2.34   17.54
   6  10   8  691.60   48.52
  -6  10  -9   46.93   21.26
   6  10   9   82.59   23.55
  -6  10 -10   26.22   20.55
   6  10  10   87.28   25.40
  -6  10 -11   89.57   23.73
  -6  10 -12  214.09   23.18
  -6  10 -13   67.80   16.91
   6  11   0   83.96   14.79
   6  11   1    4.11   12.80
   6  11   2  283.29   24.79
   6  11   3   21.98   16.17
   6  11   4  621.94   40.59
   6  11   5   10.04   15.85
   6  11   6  270.07   29.38
   6  11   7   23.47   19.28
   6  11   8  246.59   32.06
   6  11   9  125.69   27.44
   6  12   4   45.68   17.52
   6  12   5  146.06   23.36
   6  12   6  353.77   34.01
   6  12   7   11.62   18.35
   7   0   0  -14.55   16.38
  -7   0   0    1.57    7.88
   7   0   0   -6.55   17.89
   7   0  -1  308.48   29.91
   7   0   1  322.56   27.56
  -7   0   1  340.45   17.39
  -7   0  -1  332.35   18.39
   7   0   1  374.43   30.31
   7   0   2   -1.83   16.03
   7   0  -2   -1.93   19.38
   7   0   2    3.99   15.19
   7   0   3 1965.72   77.04
   7   0  -3 1893.58   86.80
   7   0   3 2113.05   85.72
   7   0  -3 2121.55   85.26
   7   0   4  442.15   27.80
   7   0  -4  466.94   38.18
   7   0   4  520.69   35.65
   7   0  -4  477.61   33.87
   7   0   5  681.45   32.38
   7   0  -5  651.75   46.42
   7   0   5  671.95   41.33
   7   0  -5  672.82   40.54
   7   0   6   79.83   18.42
   7   0  -6   67.99   16.61
   7   0   6   64.00   11.84
   7   0  -6   91.26   25.16
   7   0  -7  184.23   29.12
   7   0   7  195.43   23.92
   7   0  -7  252.21   23.92
   7   0   7  210.01   12.96
   7   0  -7  254.26   18.61
   7   0  -8  675.58   49.56
   7   0  -8  724.58   34.51
   7   0   8  704.38   31.57
   7   0   8  744.10   43.48
   7   0  -8  729.95   40.90
   7   0  -9 1303.70   52.83
   7   0   9 1336.36   62.38
   7   0  -9 1323.91   59.88
   7   0   9 1299.33   50.07
   7   0  -9 1210.35   71.70
   7   0 -10  539.99   29.54
   7   0  10  626.84   38.55
   7   0 -10  564.10   35.12
   7   0  10  556.93   28.03
   7   0 -10  503.60   44.84
   7   0  11  631.22   31.21
   7   0 -11  649.68   50.97
   7   0 -11  684.75   33.74
   7   0  12  702.68   34.11
   7   0 -12  712.06   34.99
   7   0 -12  723.16   54.81
   7   0  13    3.14   10.44
   7   0 -13    3.27   22.24
   7   0  14   -9.06   10.89
   7   0 -14  -16.85   20.89
   7   0  15   65.83   14.05
   7   0 -15   93.22   28.78
   7   0  16  343.97   25.45
   7   0 -16  338.86   39.93
   7   0  17  410.90   29.49
   7   0 -17  453.83   28.38
   7   0 -17  370.58   43.03
   7   0  18    7.38   14.62
   7   0  19  496.40   33.72
   7  -1  19  169.05   21.61
   7  -1  18  317.75   26.46
   7  -1  17   -2.74   12.67
   7   1 -17   15.29   24.96
   7  -1  16   60.41   13.86
   7   1 -16   52.35   25.69
   7   1 -15  124.02   31.70
   7  -1  15  135.43   17.10
   7  -1  15  142.08   20.07
   7   1 -14   92.38   26.84
   7  -1  14  104.56   15.40
   7   1 -13 1016.30   50.33
   7  -1  13 1070.95   45.44
   7   1 -13 1015.55   67.48
   7   1 -12  120.43   17.73
   7   1 -12  136.42   29.94
   7  -1  12  156.97   15.53
   7   1 -11  354.76   40.14
   7   1 -11  334.88   21.07
   7   1 -11  380.90   28.22
   7  -1  11  354.62   21.61
   7   1 -10  476.46   25.77
   7  -1  10  474.07   24.77
   7   1 -10  502.82   33.13
   7   1 -10  522.20   45.16
   7   1  -9  479.28   25.11
   7  -1   9  445.57   23.52
   7   1  -9  490.33   32.89
   7   1  -9  455.84   41.33
   7   1  -8  558.83   35.84
   7   1  -8  548.30   27.76
   7  -1   8  530.41   25.32
   7   1  -7 2096.57   74.07
   7  -1   7 2081.60   71.40
   7   1  -7 2091.23   96.84
   7   1  -7 2055.21   84.98
   7   1  -6  345.44   28.77
   7  -1   6  333.68   29.44
   7   1  -6  295.85   34.40
   7   1  -5  630.11   46.85
   7  -1   5  665.61   40.96
   7   1  -5  673.41   40.49
   7   1  -4   92.43   24.23
   7   1  -4   74.93   17.44
   7  -1   4   72.28   11.12
   7  -1   4   91.90   19.41
   7  -1   3  232.17   25.03
   7  -1   3  253.25   19.35
   7   1  -3  282.92   30.60
   7   1  -3  247.30   25.20
   7  -1   2  909.27   42.58
   7  -1   2  888.08   49.21
   7   1  -2  915.88   51.95
  -7   1   2  945.11   33.60
  -7  -1  -2  906.13   37.91
   7  -1   1  233.07   25.88
   7  -1   1  244.96   22.61
   7   1  -1  235.65   27.19
  -7  -1  -1  255.42   16.70
  -7   1   1  247.06   13.61
   7   1   0  303.18   29.15
  -7   1   0  362.90   17.57
   7  -1   0  353.34   30.19
   7   1   0  385.23   30.98
   7  -1   0  379.70   28.83
  -7  -1   0  371.11   19.56
  -7  -1   1  255.47   16.01
   7   1   1  224.45   24.66
   7   1   1  236.76   25.99
   7  -1  -1  254.15   26.17
   7   1   2  889.31   46.06
   7  -1  -2  953.99   51.07
   7   1   2  967.95   50.47
   7  -1  -3  243.69   28.41
   7   1   3  227.21   21.84
   7  -1  -3  236.86   24.32
   7   1   3  217.06   24.76
   7   1   4   94.80   16.09
   7   1   4  112.69   19.93
   7  -1  -4  125.82   19.64
   7  -1  -4  105.92   23.57
   7  -1  -5  674.15   45.58
   7  -1  -5  655.23   39.29
   7   1   5  593.21   38.89
   7   1   5  596.13   32.20
   7  -1  -6  388.44   36.32
   7   1   6  356.42   30.23
   7  -1  -6  344.61   28.85
   7  -1  -6  388.28   24.79
   7  -1  -7 2365.42  100.48
   7   1   7 2196.09   91.11
   7  -1  -7 2217.24   82.16
   7  -1  -8  601.71   45.29
   7  -1  -8  547.82   30.92
   7   1   8  568.00   37.77
   7  -1  -9  426.43   26.79
   7   1   9  427.19   24.00
   7  -1  -9  420.17   39.21
   7   1   9  468.31   33.88
   7   1  10  489.34   34.57
   7  -1 -10  467.84   28.43
   7   1  10  498.64   25.99
   7  -1 -10  458.97   41.09
   7   1  10  445.17   21.79
   7   1  11  370.53   30.08
   7  -1 -11  343.48   24.87
   7   1  11  358.68   22.54
   7   1  11  292.87   17.71
   7  -1 -11  333.31   37.16
   7  -1 -12  143.66   28.67
   7   1  12  102.34   10.85
   7   1  12  123.68   19.40
   7   1  12  131.56   15.05
   7  -1 -12  106.02   15.67
   7  -1 -13 1042.77   61.46
   7   1  13 1037.85   40.43
   7   1  13 1050.76   49.83
   7  -1 -14   85.50   26.30
   7   1  14   87.62   14.30
   7  -1 -15   74.56   25.46
   7   1  15   97.93   15.74
   7  -1 -16   29.79   21.90
   7  -1 -16   77.83   14.58
   7   1  16   42.16   13.65
   7  -1 -17  -13.20   12.64
   7   1  17   -7.04   13.08
   7  -1 -17   -3.35   20.97
   7   1  18  335.93   27.95
   7   1  19  174.65   22.28
   7  -2  20  305.49   27.58
   7  -2  19   64.10   17.02
   7  -2  18  210.01   22.32
   7   2 -17   16.09   26.04
   7  -2  17   24.56   14.12
   7   2 -16  390.88   45.98
   7  -2  16  363.11   25.85
   7   2 -16  351.28   26.42
   7   2 -15  314.85   41.94
   7   2 -15  318.60   25.98
   7  -2  15  309.50   23.83
   7  -2  15  376.25   26.83
   7  -2  14  915.74   44.87
   7  -2  14  841.39   40.05
   7   2 -14  890.18   64.37
   7   2 -14  850.22   44.97
   7  -2  13  337.95   23.15
   7   2 -13  362.24   27.96
   7   2 -13  326.20   40.33
   7   2 -12  165.78   31.65
   7  -2  12  149.55   15.21
   7   2 -12  162.41   20.07
   7  -2  12  202.78   21.80
   7   2 -11  216.19   34.75
   7  -2  11  195.33   16.12
   7   2 -11  225.47   22.14
  -7   2  11  174.46   29.81
   7   2 -10   92.78   10.33
  -7   2  10   83.46   25.48
   7   2 -10   92.54   16.56
   7   2 -10   53.94   25.85
   7  -2  10   70.22   11.13
  -7   2   9  177.06   28.54
   7   2  -9  156.44   13.24
   7  -2   9  150.41   12.85
   7   2  -9  165.61   21.00
   7   2  -9  142.55   29.76
   7   2  -8  557.49   47.09
   7   2  -8  629.76   28.21
   7  -2   8  624.80   26.99
   7   2  -8  616.65   38.43
  -7   2   8  691.36   46.94
  -7   2   7  130.69   25.17
   7   2  -7  101.30   26.68
   7   2  -7  149.18   20.34
   7   2  -7  109.48   11.73
   7  -2   7  137.40   11.36
   7   2  -6  965.67   51.00
   7   2  -6 1012.45   59.99
  -7   2   6  948.20   54.84
   7   2  -5  908.45   49.17
   7   2  -5  817.61   54.07
  -7   2   5  972.74   53.23
   7   2  -4  119.43   25.41
   7   2  -4  153.46   21.74
   7   2  -3  258.79   27.10
   7   2  -3  278.43   30.52
  -7  -2  -3  293.88   20.15
  -7  -2  -2  957.47   41.02
  -7   2   2 1021.20   34.27
   7   2  -2  982.27   53.75
   7   2  -1  233.74   26.79
  -7  -2  -1  265.33   17.92
   7  -2   1  251.95   19.43
   7   2   0 1867.50   81.07
  -7  -2   0 1894.48   67.00
   7  -2   0 1936.10   73.43
   7   2   0 1854.52   78.97
   7   2   1  255.90   26.44
  -7  -2   1  288.65   18.03
   7  -2  -1  261.98   24.15
   7  -2  -2  958.06   50.11
   7   2   2 1058.40   53.49
   7  -2  -3  360.60   30.02
   7   2   3  291.71   27.74
   7   2   4  129.30   19.62
   7  -2  -4  179.32   24.80
   7   2   5  815.82   47.02
   7  -2  -5  918.64   50.63
   7   2   6  952.82   51.34
   7  -2  -6 1011.22   45.92
   7  -2  -6 1032.94   56.60
   7  -2  -7  154.05   17.49
   7   2   7  156.46   22.00
   7  -2  -7  142.10   24.55
   7   2   8  591.49   38.65
   7  -2  -8  659.45   35.33
   7  -2  -8  704.68   46.78
   7  -2  -9  130.68   17.34
   7   2   9  148.39   20.05
   7   2  10  108.84   14.10
   7  -2 -10   89.97   15.95
   7   2  10   80.03   17.46
   7  -2 -10  103.61   23.26
   7   2  11  235.80   24.53
   7   2  11  234.23   19.16
   7  -2 -11  258.02   32.17
   7  -2 -11  214.94   21.27
   7   2  12  148.69   16.32
   7  -2 -12  165.83   27.77
   7   2  12  130.58   16.25
   7  -2 -12  165.97   19.64
   7  -2 -12  174.51   19.81
   7   2  12  155.98   21.10
   7   2  13  362.59   24.74
   7  -2 -13  387.51   37.88
   7   2  13  364.95   25.25
   7  -2 -13  363.36   27.23
   7   2  13  413.71   32.17
   7  -2 -13  374.18   27.55
   7   2  14  922.32   48.63
   7  -2 -14  784.80   54.58
   7   2  14  767.85   39.45
   7  -2 -14  845.64   42.21
   7   2  15  375.14   30.44
   7  -2 -15  301.06   35.62
   7   2  15  317.32   24.26
   7  -2 -15  386.90   26.46
   7  -2 -16  392.85   40.94
   7  -2 -16  416.10   27.35
   7   2  16  375.52   26.79
   7  -2 -17   18.69   20.38
   7   2  17   31.16   14.65
   7   2  18  242.54   24.35
   7   3 -16  592.37   55.37
   7   3 -16  599.05   36.52
   7   3 -15   58.78   14.86
   7  -3  15   51.07   14.18
   7   3 -15   87.97   31.61
   7  -3  14   10.00   11.95
   7   3 -14   -1.62   11.20
   7  -3  14    4.28   10.52
   7   3 -14   -3.87   24.53
   7   3 -13  -14.95   26.99
   7  -3  13  -10.32   12.56
   7   3 -13    6.66   12.21
   7  -3  13   -2.94   10.48
   7  -3  12  694.14   33.47
   7  -3  12  767.89   41.23
   7   3 -12  779.62   43.08
   7   3 -12  782.24   59.91
   7  -3  11    5.52    9.03
   7   3 -11   -6.90   27.95
   7   3 -11   26.41   13.22
   7  -3  11    9.19   13.65
   7   3 -10  727.64   56.19
  -7   3  10  743.78   54.40
   7  -3  10  732.98   41.07
   7  -3  10  745.45   31.88
   7   3 -10  732.98   42.77
   7   3  -9   33.98    6.87
  -7   3   9   41.83   21.88
   7   3  -9   12.53   22.99
   7  -3   9   42.72   15.24
   7   3  -9   43.64   14.01
   7  -3   9   43.69    8.70
   7  -3   8  288.71   26.28
   7  -3   8  301.72   16.40
   7   3  -8  323.93   16.22
   7   3  -8  301.19   36.16
  -7   3   8  323.85   35.83
   7   3  -7  267.00   33.56
  -7   3   7  259.00   32.47
   7  -3   7  238.28   13.40
   7   3  -7  226.32   13.96
   7   3  -6   15.59   21.13
  -7   3   6   85.23   22.88
  -7   3   5  656.84   45.42
   7   3  -5  645.85   45.77
  -7   3   5  594.33   40.91
  -7  -3  -4 1435.83   57.52
  -7   3   4 1335.66   68.09
  -7   3   4 1551.77   71.22
   7   3  -4 1517.64   72.61
  -7  -3  -3 1024.39   44.36
  -7   3   3 1042.66   56.03
  -7   3   3 1055.11   55.19
   7   3  -3 1082.71   58.06
  -7  -3  -2  466.49   26.23
  -7   3   2  481.86   37.06
  -7   3   2  516.33   35.95
  -7  -3  -1  445.40   24.35
  -7   3   1  423.09   35.10
  -7   3   1  456.83   32.86
  -7  -3   0    3.83    9.98
  -7   3   0   -6.35   16.36
  -7   3  -3  987.92   54.74
  -7   3  -4 1459.47   71.20
   7  -3  -4 1511.82   66.07
  -7   3  -5  626.55   42.32
   7  -3  -5  672.98   40.85
   7  -3  -5  640.57   35.75
   7  -3  -6   80.97   15.80
   7  -3  -6   54.31   17.09
   7  -3  -7  240.47   26.99
   7  -3  -7  244.25   21.95
   7  -3  -8  291.84   25.06
   7  -3  -8  283.45   24.13
   7  -3  -8  293.46   29.50
   7  -3  -9   35.94   16.75
   7   3   9   16.27   12.74
   7  -3  -9   36.88   13.51
   7  -3  -9   13.81   13.16
   7  -3 -10  695.26   39.71
   7   3  10  708.53   42.29
   7  -3 -10  734.46   40.51
   7  -3 -10  775.32   48.74
   7  -3 -11   25.12   14.02
   7  -3 -11   24.92   13.97
   7   3  11   31.93   11.76
   7  -3 -11   24.69   16.78
   7   3  11   38.79   15.19
   7  -3 -12  705.26   41.17
   7  -3 -12  795.91   51.00
   7   3  12  793.34   44.87
   7   3  12  746.04   36.84
   7  -3 -12  738.71   40.29
   7  -3 -13    2.84   10.97
   7   3  13    5.90   11.44
   7   3  13    1.86   13.03
   7   3  13   -9.08   11.38
   7  -3 -13    1.60   12.29
   7   3  14    1.24   11.82
   7   3  14    1.88   13.14
   7  -3 -14   -8.25   11.71
   7   3  15   43.24   13.36
   7  -3 -15   74.43   14.36
   7   3  15   51.47   15.55
   7   3  16  532.87   34.09
   7  -3 -16  667.99   34.88
   7   3  17  400.23   29.12
  -7  -4 -16  348.01   22.69
   7   4 -16  352.53   28.03
   7   4 -15  322.21   43.77
   7   4 -15  207.66   22.48
   7   4 -14  544.98   53.89
   7   4 -14  498.04   34.61
   7  -4  14  573.39   33.82
   7   4 -13  369.75   29.31
   7  -4  13  357.81   27.03
   7   4 -13  335.51   44.57
   7   4 -12  111.38   18.77
   7  -4  12  112.72   17.97
   7   4 -12   93.66   30.55
   7   4 -11  436.97   45.89
   7  -4  11  367.71   27.50
   7  -4  11  362.50   20.95
   7  -4  10  175.68   20.82
   7   4 -10  159.57   31.00
  -7   4  10  170.63   32.78
   7  -4  10  170.24   13.65
   7  -4   9  110.83   18.96
  -7   4   9  108.75   20.34
   7  -4   9  132.59   11.18
  -7   4   9  120.92   29.67
   7   4  -9  151.05   31.09
   7  -4   8   94.50   16.91
  -7   4   8   77.83   26.39
   7   4  -8  148.09   28.64
  -7   4   8   79.85   18.90
   7  -4   8  101.98    9.23
   7   4  -7  105.22    8.13
   7   4  -7  142.17   27.87
  -7   4   7  128.88   28.17
   7  -4   7  111.15   18.50
   7  -4   7  101.75    8.39
  -7   4   7  137.58   21.45
   7  -4   6  738.89   40.53
  -7   4   6  659.23   44.04
   7   4  -6  636.78   47.54
  -7   4   6  651.45   47.84
   7  -4   5  334.47   28.33
  -7   4   5  429.78   34.59
  -7   4   5  417.29   37.85
   7   4  -5  439.12   38.39
  -7  -4  -5  379.58   25.33
  -7   4   4  145.79   25.78
   7  -4   4   94.74   17.57
  -7   4   4   96.18   19.62
  -7  -4  -4   94.43   15.19
  -7   4   3  894.29   51.05
   7  -4   3  813.54   44.39
  -7   4   3  814.90   49.91
  -7  -4  -3  821.71   38.31
  -7   4   2  458.54   36.24
   7  -4   2  402.29   31.01
  -7   4   2  430.80   35.04
  -7  -4  -2  435.26   25.48
  -7   4   1  329.91   31.61
   7  -4   1  380.90   29.39
  -7   4   1  306.49   29.23
  -7  -4  -1  298.16   20.68
  -7   4   0 1722.35   79.39
   7  -4   0 1515.76   70.30
  -7   4   0 1742.34   71.68
  -7  -4   0 1704.09   62.75
  -7   4  -1  357.03   26.73
  -7   4  -2  459.63   27.37
  -7   4  -3  847.47   50.62
   7  -4  -3  780.78   43.14
   7  -4  -4  113.06   18.59
  -7   4  -4  147.36   24.15
   7  -4  -4  158.80   19.61
   7  -4  -5  384.44   27.82
   7  -4  -5  350.06   28.25
  -7   4  -5  378.68   33.68
   7  -4  -6  611.96   36.55
   7  -4  -6  630.81   37.33
  -7   4  -6  658.84   43.56
  -7   4  -7  114.18   21.45
   7  -4  -7  103.40   17.79
   7  -4  -7  111.09   18.00
   7  -4  -8   74.48   15.66
  -7   4  -8   81.60   19.56
   7  -4  -8   70.21   16.43
   7  -4  -9  115.12   17.79
  -7   4  -9  112.50   21.85
   7  -4  -9  100.13   17.60
   7  -4 -10  200.90   22.56
   7  -4 -10  181.41   20.50
   7  -4 -11  383.96   28.22
   7  -4 -11  427.30   31.19
   7  -4 -12  117.38   16.85
   7   4  12   78.12   16.64
   7  -4 -12   90.04   18.10
   7   4  13  335.38   24.98
   7  -4 -13  379.21   27.48
   7   4  13  356.03   29.71
   7   4  14  592.69   33.80
   7  -4 -14  617.00   35.22
   7   4  14  591.60   39.40
   7  -4 -15  292.83   23.92
   7   4  15  312.04   24.88
   7  -4 -16  376.90   26.06
   7   4  16  337.00   26.46
   7   5 -15  471.07   34.25
   7   5 -14  -25.38   29.78
   7  -5  14   34.54   13.77
   7  -5  13  607.95   36.32
   7   5 -13  648.14   58.26
   7  -5  12   49.32   15.15
  -7   5  12   66.55   19.22
   7   5 -12   46.66   29.01
   7  -5  11   57.77   15.27
  -7   5  11   66.71   19.43
   7  -5  10   54.37    9.34
  -7   5  10   57.49   18.47
   7  -5  10   88.27   16.35
   7   5 -10   31.54   25.56
  -7   5   9  277.50   29.26
   7  -5   9  269.36   24.53
   7  -5   9  247.14   14.63
  -7   5   9  238.57   34.96
   7   5  -9  311.56   38.30
   7   5  -8 1058.27   63.50
   7  -5   8  894.90   45.60
  -7   5   8  809.93   58.27
   7  -5   8  848.59   31.35
  -7   5   8 1011.49   55.46
  -7   5   8  824.43   30.68
   7  -5   7  765.62   39.61
   7  -5   7  632.72   22.59
  -7   5   7  823.69   54.73
   7   5  -7  862.73   55.18
  -7   5   7  762.98   46.58
  -7   5   6   99.99   27.80
  -7   5   6  129.73   22.46
   7  -5   6  148.07   19.64
  -7   5   5  742.82   47.36
  -7   5   5  758.78   51.87
   7  -5   5  714.48   40.82
  -7  -5  -5  685.49   36.95
  -7   5   4   32.06   22.91
  -7  -5  -4   28.16   12.13
   7  -5   4   40.27   14.54
  -7   5   4   21.27   16.08
  -7   5   3   73.67   22.06
   7  -5   3   29.23   13.59
  -7   5   3   54.66   17.22
  -7  -5  -3   57.47   13.17
   7  -5   2  709.81   40.38
  -7   5   2  757.55   48.02
  -7  -5  -2  628.20   33.50
  -7   5   2  736.95   46.51
   7  -5   1  807.22   43.80
  -7   5   1  819.59   50.83
  -7  -5  -1  827.80   37.86
  -7   5   1  758.80   46.77
   7  -5   0  435.59   31.41
  -7  -5   0  470.55   26.07
  -7   5   0  445.48   33.42
  -7   5   0  429.75   37.17
  -7   5  -1  858.88   45.58
  -7  -5   1  849.43   38.71
  -7   5  -2  724.33   38.68
  -7   5  -3   46.16   17.87
  -7   5  -3   43.13   12.63
   7  -5  -3   40.59   14.52
   7  -5  -3   51.47   15.79
  -7   5  -4   33.98   18.26
  -7   5  -4   38.36   10.48
   7  -5  -4   40.59   13.80
   7  -5  -4   32.30   13.96
  -7   5  -5  718.37   47.43
   7  -5  -5  700.61   40.40
   7  -5  -5  716.04   40.72
   7  -5  -6   86.30   17.04
  -7   5  -6  118.77   22.27
   7  -5  -6  108.12   17.52
   7  -5  -7  760.75   42.74
   7  -5  -7  729.90   41.18
  -7   5  -7  769.23   48.68
   7  -5  -8  825.49   46.27
   7  -5  -8  859.57   44.99
  -7   5  -8  898.35   53.11
  -7   5  -9  248.86   29.02
   7  -5  -9  268.70   25.96
   7  -5  -9  230.25   23.02
   7  -5 -10   84.34   16.22
  -7   5 -10   50.35   18.11
   7  -5 -11   69.00   14.87
  -7   5 -11   66.13   19.99
   7  -5 -12   54.32   14.89
  -7   5 -12   49.03   16.78
   7  -5 -13  782.65   41.52
   7  -5 -14    8.41   12.15
   7   5  14    5.81   14.20
   7  -5 -15  594.39   34.78
   7   5  15  609.93   35.87
  -7   6  14   12.55   18.98
  -7   6  13  121.89   24.02
   7   6 -13  147.86   35.78
  -7   6  12  444.54   39.56
   7   6 -12  525.20   52.70
  -7   6  11  637.60   27.68
  -7   6  11  645.56   45.97
   7   6 -11  644.28   55.61
  -7   6  10  457.09   20.46
   7   6 -10  465.96   46.85
  -7   6  10  491.43   39.66
   7  -6   9  353.48   16.57
  -7   6   9  294.95   31.30
  -7   6   8  482.39   38.87
  -7   6   8  464.78   45.61
   7  -6   8  438.62   18.39
  -7   6   7   17.60   16.27
   7  -6   7   13.89    3.72
  -7   6   6  288.47   31.59
  -7   6   6  192.99   32.10
  -7  -6  -5  432.90   28.56
  -7   6   5  393.78   41.39
   7   6  -5  452.18   18.79
  -7   6   5  368.54   35.22
   7  -6   5  438.11   31.38
  -7  -6  -4  169.26   18.37
  -7   6   4  178.62   26.02
   7  -6   4  180.27   21.95
  -7   6   4  164.88   29.07
   7  -6   3  972.73   48.24
  -7   6   3  891.30   55.78
  -7  -6  -3  847.23   41.65
  -7   6   3  871.38   54.84
  -7  -6  -2    2.18   12.90
  -7   6   2   -2.58   17.34
   7  -6   2   16.40   15.23
  -7   6   2   -6.87   20.30
   7  -6   1  449.84   31.77
  -7  -6  -1  441.30   26.78
  -7   6   1  407.18   36.21
  -7   6   1  461.47   38.95
  -7   6   0  -15.55   18.08
  -7  -6   0   -7.30   11.89
  -7   6   0  -23.31   20.63
   7  -6   0   -9.88   13.62
  -7  -6   1  453.55   26.57
  -7   6  -1  358.57   31.14
   7  -6  -2   20.97   13.62
  -7   6  -2   20.05   16.27
  -7   6  -3  864.86   54.84
  -7   6  -3  862.44   43.58
   7  -6  -3  917.87   48.10
   7  -6  -3  930.74   47.84
   7  -6  -4  156.68   21.00
  -7   6  -4  174.29   26.91
  -7   6  -4  162.14   17.38
   7  -6  -4  176.45   21.68
   7  -6  -5  393.24   29.75
  -7   6  -5  401.76   36.60
  -7   6  -5  351.59   21.02
  -7   6  -6  314.93   32.41
  -7   6  -7   38.34   19.37
  -7   6  -8  464.29   39.10
  -7   6  -9  290.96   31.27
  -7   6 -10  463.36   38.57
  -7   6 -11  678.79   47.31
  -7   6 -12  417.78   37.22
  -7   6 -13  142.45   24.18
  -7   6 -14   41.04   19.09
  -7   7  15  142.60   26.52
  -7   7  14   48.71   21.26
  -7   7  13  501.71   42.53
   7   7 -12  117.10   32.73
  -7   7  12  108.17   25.20
  -7   7  11  209.89   28.98
   7   7 -11  231.32   38.67
  -7   7  10  673.57   48.52
   7   7 -10  745.95   59.65
  -7   7   9  191.34   28.80
   7   7  -9  209.41   35.33
   7  -7   8  140.53    8.25
  -7   7   8  229.19   29.38
  -7   7   7  275.63   31.70
  -7   7   7  228.58   34.13
  -7   7   6  526.59   47.30
  -7   7   6  533.73   42.40
  -7   7   5  475.35   39.42
  -7   7   5  470.49   42.24
  -7   7   4  414.83   39.15
   7   7  -4  405.75   19.57
  -7   7   4  385.02   36.34
  -7   7   3  212.49   29.83
   7   7  -3  209.84   15.76
  -7   7   3  232.91   31.19
   7   7  -2  289.29   19.83
  -7   7   2  281.44   32.31
  -7   7   2  284.43   32.81
  -7   7   1  280.72   30.32
  -7   7   1  192.14   28.65
  -7   7   0  -14.66   19.56
  -7   7   0   -5.50   17.81
  -7   7  -1  269.22   28.24
  -7   7  -2  269.83   27.16
  -7   7  -3  242.55   24.13
  -7   7  -3  228.06   30.13
  -7   7  -4  419.95   29.33
  -7   7  -4  457.59   39.80
  -7   7  -5  381.30   26.31
  -7   7  -5  475.01   39.28
  -7   7  -6  440.68   24.23
  -7   7  -6  492.42   40.77
  -7   7  -7  361.90   35.70
  -7   7  -8  232.12   29.58
  -7   7  -9  123.36   23.79
  -7   7 -10  553.42   43.77
  -7   7 -11  165.81   26.87
  -7   7 -12   99.44   23.87
  -7   7 -13  391.10   37.45
  -7   7 -14   80.20   22.17
  -7   7 -15  100.72   22.75
  -7   8  14  324.42   36.21
  -7   8  13  291.58   35.23
  -7   8  12  456.64   41.60
  -7   8  11   17.20   20.01
   7   8 -10   43.56   26.89
  -7   8  10  -20.09   19.85
  -7   8   9   31.62   20.07
  -7   8   8 1064.61   64.19
  -7   8   7   37.14   19.43
  -7   8   6  536.85   44.22
  -7   8   5  253.59   31.14
  -7   8   5  243.34   33.61
  -7   8   4   55.00   22.56
   7   8  -4   24.71    6.80
  -7   8   4   46.16   21.68
  -7   8   3   34.90   20.52
   7   8  -3   59.88   10.06
  -7   8   3   49.21   22.51
  -7   8   2  277.35   33.10
   7   8  -2  261.05   18.71
  -7   8   2  260.30   32.04
  -7   8   1   53.14   21.21
   7   8  -1   44.09   12.31
  -7   8   1   23.42   20.10
  -7   8   0  530.97   44.35
   7   8   0  522.84   30.68
  -7   8   0  492.77   39.36
  -7   8  -1   58.42   20.26
   7   8   1   35.76   13.44
  -7   8  -2  231.95   26.79
   7   8   2  264.82   23.89
  -7   8  -3   78.70   21.96
  -7   8  -3   50.57   17.66
  -7   8  -4   11.62   18.59
  -7   8  -4   26.44   15.08
  -7   8  -5  231.03   22.83
  -7   8  -5  254.14   31.93
  -7   8  -6  606.12   32.46
  -7   8  -6  567.94   45.39
  -7   8  -7   25.65   19.54
  -7   8  -8  932.39   58.72
  -7   8  -9    2.82   17.92
  -7   8 -10   -5.63   21.61
  -7   8 -11   30.72   18.64
  -7   8 -12  506.81   43.16
  -7   8 -13  251.44   32.83
  -7   8 -14  262.62   32.02
  -7   8 -15  228.43   31.77
  -7   9  12  310.18   36.42
  -7   9  11   39.55   21.80
  -7   9  10  457.36   43.35
  -7   9   9   36.24   21.47
  -7   9   8  281.54   35.39
  -7   9   7   91.10   24.93
  -7   9   6  143.37   28.09
  -7   9   5   82.87   23.86
  -7   9   4  598.29   48.32
  -7   9   3  322.55   36.68
   7   9  -3  342.70   19.00
  -7   9   3  365.51   38.79
  -7   9   2  208.55   30.55
   7   9  -2  184.25   16.20
  -7   9   2  175.33   28.09
  -7   9   1  383.95   39.84
   7   9  -1  348.55   23.42
  -7   9   1  424.39   38.68
  -7   9   0  100.00   23.91
   7   9   0  123.79   16.80
  -7   9   0  126.47   24.61
   7   9   1  408.09   28.03
  -7   9  -1  345.47   34.05
  -7   9  -2  180.09   25.45
   7   9   2  180.17   21.42
  -7   9  -3  303.34   36.50
  -7   9  -3  360.19   31.27
   7   9   3  423.62   31.32
   7   9   4  574.34   38.67
  -7   9  -4  600.28   48.42
   7   9   5  118.98   21.68
  -7   9  -5   91.69   23.50
   7   9   6  228.99   27.60
  -7   9  -6  173.11   28.85
   7   9   7  166.84   26.39
  -7   9  -7  147.72   27.84
   7   9   8  276.47   32.09
  -7   9  -8  176.66   29.25
   7   9   9   60.42   23.30
  -7   9  -9   11.89   19.45
  -7   9 -10  385.28   39.80
   7   9  10  557.70   45.08
  -7   9 -11   20.68   19.88
  -7   9 -12  254.79   33.13
  -7  10   1  297.49   35.09
   7  10  -1  295.61   21.71
  -7  10   0    7.59   19.27
   7  10   0   13.25   11.47
   7  10   1  300.36   24.88
   7  10   2  259.00   24.45
   7  10   3  432.17   32.39
   7  10   4    1.88   15.50
   7  10   5  201.13   27.23
   7  10   6  165.89   27.93
   7  10   7   29.17   20.97
   7  10   8  202.44   30.93
   7  10   9  142.98   28.38
   7  11   3   11.73   14.76
   7  11   4   25.88   17.52
   7  11   5  478.75   36.90
   7  11   6   55.16   20.36
   7  11   7  431.00   38.95
   8   0   0  648.90   41.51
   8   0   0  693.67   43.13
  -8   0   0  653.56   28.81
  -8   0  -1 1905.01   66.98
  -8   0   1 1868.23   65.41
   8   0  -1 2003.64   84.44
   8   0   1 1876.18   79.45
   8   0   1 2000.96   84.73
   8   0   2  215.16   25.41
  -8   0   2  181.06   13.56
   8   0  -2  166.15   27.24
   8   0   2  227.57   22.93
   8   0  -3 1006.15   56.23
   8   0   3  913.97   45.47
   8   0   3  988.18   53.03
   8   0  -3  921.07   51.58
   8   0   4  112.32   20.60
   8   0  -4  100.69   18.92
   8   0  -4  122.66   24.27
   8   0   4  119.67   16.30
   8   0   5   26.46   16.11
   8   0  -5   44.73   14.76
   8   0   5   37.24   12.13
   8   0  -5   48.16   22.00
   8   0   6  152.56   21.35
   8   0  -6  187.86   22.96
   8   0   6  145.33   13.48
   8   0  -6  159.93   27.60
   8   0  -7 1814.60   66.98
   8   0   7 1908.17   79.87
   8   0  -7 1781.13   76.42
   8   0  -7 1791.86   87.38
   8   0   7 1660.63   56.76
   8   0  -8  299.67   35.14
   8   0  -8  274.01   21.03
   8   0   8  356.19   30.92
   8   0  -8  283.14   26.02
   8   0  -9  779.32   38.39
   8   0   9  801.87   47.35
   8   0  -9  851.58   46.64
   8   0  -9  792.92   56.59
   8   0  10   64.21   11.73
   8   0 -10   56.09   23.09
   8   0 -10   49.96   12.69
   8   0  10   54.66   17.22
   8   0 -10   30.52   14.92
   8   0 -11   28.96   21.85
   8   0  11   23.25   10.24
   8   0 -11   18.48   10.36
   8   0 -12  539.85   30.93
   8   0 -12  540.15   48.10
   8   0  12  578.53   29.41
   8   0 -13  368.03   41.10
   8   0  13  426.22   25.30
   8   0 -14  108.17   27.90
   8   0  14  100.60   14.54
   8   0 -15   35.63   24.64
   8   0  15   18.40   11.86
   8   0  16  115.90   16.67
   8   0  17    5.18   12.55
   8   0  18    8.26   12.85
   8  -1  19  201.72   22.27
   8  -1  18   59.52   15.35
   8  -1  17  205.07   21.03
   8  -1  16   35.92   13.19
   8   1 -15  353.93   43.14
   8  -1  15  340.95   23.81
   8  -1  14  530.57   29.15
   8   1 -14  503.81   49.53
   8   1 -13   70.75   15.74
   8   1 -13   61.00   24.66
   8  -1  13   62.62   12.32
   8   1 -12  151.07   20.14
   8   1 -12  104.94   27.32
   8  -1  12  129.39   14.25
   8   1 -11  810.76   37.22
   8   1 -11  720.74   43.67
   8   1 -11  824.03   59.31
   8  -1  11  812.58   35.33
   8   1 -10  518.94   36.40
   8  -1  10  594.86   27.92
   8   1 -10  592.28   29.99
   8   1 -10  589.41   49.29
   8   1  -9 1657.85   73.82
   8   1  -9 1653.65   86.91
   8   1  -9 1666.55   63.05
   8   1  -8   44.04   16.46
   8   1  -8   45.23   23.84
   8   1  -8   41.07   10.32
   8   1  -7    9.72   14.50
   8   1  -7   20.41    9.08
   8   1  -7   14.47   19.85
   8   1  -6  410.21   40.25
   8   1  -6  439.04   33.71
   8   1  -5 1015.07   61.01
   8   1  -5  984.01   53.09
   8   1  -4  476.01   35.17
   8  -1   4  470.15   35.39
   8  -1   4  447.74   23.34
   8   1  -4  393.06   38.49
   8  -1   3   16.56   10.33
   8   1  -3   23.74   19.88
   8  -1   3   28.49   15.76
   8   1  -3   20.34   14.94
  -8   1   3   28.49    6.75
  -8  -1  -2  270.07   19.11
   8   1  -2  250.61   29.83
   8  -1   2  288.93   23.01
   8  -1   2  266.47   27.34
  -8   1   2  302.20   15.32
   8  -1   1  568.31   40.09
   8   1  -1  585.47   42.42
  -8   1   1  592.63   24.63
  -8  -1  -1  575.77   28.03
   8  -1   1  561.34   34.41
   8  -1   0  159.25   21.27
  -8  -1   0  150.12   13.70
   8   1   0  174.46   25.59
   8   1   0  158.96   22.25
   8  -1   0  157.62   23.26
  -8  -1   1  641.00   28.91
   8   1   1  652.62   41.47
   8  -1  -1  620.77   39.72
   8   1   1  695.33   43.56
  -8  -1   2  267.32   16.94
   8   1   2  301.74   29.10
   8   1   2  246.27   25.75
   8  -1  -2  243.59   27.02
   8  -1  -3   47.30   16.11
   8   1   3   22.51   15.50
   8  -1  -3   39.69   19.12
   8   1   3   28.90   16.11
   8  -1  -4  498.32   38.89
   8   1   4  460.17   31.29
   8   1   4  487.56   36.28
   8  -1  -4  487.25   35.20
   8  -1  -5 1062.43   58.40
   8   1   5  933.71   45.16
   8   1   5  959.51   52.77
   8  -1  -6  401.53   25.88
   8  -1  -6  445.19   38.46
   8   1   6  396.89   25.98
   8   1   6  412.31   33.47
   8  -1  -7    2.63   18.93
   8  -1  -7    9.55   10.57
   8   1   7   14.26   15.18
   8   1   7   10.17   10.40
   8  -1  -8   54.71   21.79
   8   1   8   55.13   17.34
   8   1   8   40.66   10.78
   8  -1  -8   41.62   12.92
   8  -1  -9 1783.84   84.21
   8  -1  -9 1692.94   64.24
   8   1   9 1673.27   73.63
   8  -1 -10  609.33   32.30
   8   1  10  647.92   39.84
   8   1  10  455.73   19.77
   8   1  10  443.47   19.33
   8  -1 -10  594.22   46.59
   8   1  11  807.75   47.76
   8  -1 -11  730.48   39.45
   8  -1 -11  771.54   55.38
   8   1  11  840.49   37.27
   8   1  12  158.80   22.54
   8  -1 -12  135.17   17.92
   8   1  12  157.31   16.17
   8  -1 -12  140.61   28.78
   8   1  13   38.70   15.50
   8  -1 -13   63.90   14.55
   8   1  13   57.50   12.29
   8   1  14  513.84   29.30
   8  -1 -14  508.06   46.90
   8   1  15  353.34   25.11
   8  -1 -15  381.99   40.85
   8  -1 -15  353.62   27.64
   8  -1 -16   32.14   14.31
   8   1  16   31.61   13.46
   8   1  17  249.39   22.88
   8   1  18   56.15   15.05
   8  -2  19  131.38   18.47
   8  -2  18  348.96   26.55
   8  -2  17  408.41   27.95
   8  -2  16  160.25   17.81
   8  -2  15   49.78   13.06
   8   2 -15   55.78   15.07
   8   2 -15   75.71   30.18
   8  -2  14  277.74   20.47
   8   2 -14  274.78   39.95
   8   2 -14  246.43   24.42
   8  -2  14  246.34   25.25
   8   2 -13   41.25   26.01
   8  -2  13   87.68   12.77
   8  -2  13   54.39   17.05
   8   2 -13   65.78   15.29
   8   2 -12  670.75   40.62
   8  -2  12  668.90   31.27
   8   2 -12  658.06   55.46
   8  -2  11  380.96   21.88
   8   2 -11  448.73   32.30
   8   2 -11  375.88   43.11
   8  -2  10   86.08   10.96
   8   2 -10   75.31   11.55
   8   2 -10   67.90   28.17
   8   2 -10   96.78   17.87
   8   2  -9  416.89   32.25
   8  -2   9  413.34   20.95
   8   2  -9  369.03   21.98
   8   2  -9  439.70   43.80
   8   2  -8  156.19   31.27
   8   2  -8  107.78   12.27
   8   2  -8  116.51   18.74
   8   2  -7  750.23   44.18
   8   2  -7  625.99   50.70
   8   2  -7  681.03   31.17
   8   2  -6  377.26   38.60
   8   2  -6  488.20   35.81
   8   2  -5   68.01   24.47
   8   2  -5   79.26   17.81
   8   2  -4 1543.06   79.10
  -8   2   4 1613.18   53.57
   8   2  -4 1705.28   75.90
   8   2  -3  361.00   35.20
  -8   2   3  352.40   15.29
   8   2  -3  372.11   31.91
  -8  -2  -3  306.34   21.96
   8   2  -2 1830.51   86.67
  -8   2   2 2006.64   63.71
  -8  -2  -2 1900.19   71.40
   8  -2   1  243.98   19.73
   8   2  -1  233.34   28.12
  -8  -2  -1  227.86   17.47
   8  -2   0  176.27   18.95
   8   2   0  193.79   24.43
  -8  -2   0  174.93   15.19
   8   2   0  164.58   24.32
   8   2   1  267.08   27.77
  -8  -2   1  204.09   16.22
   8  -2  -1  198.88   21.50
   8   2   1  241.46   25.86
   8  -2  -2 1961.22   81.23
   8   2   2 1992.54   86.30
  -8  -2   2 1975.71   70.27
   8   2   2 1967.79   82.19
   8  -2  -3  297.36   28.38
   8   2   3  310.48   27.08
   8   2   3  323.69   29.84
   8  -2  -4 1588.70   72.79
   8   2   4 1486.24   65.80
   8   2   4 1637.99   73.38
   8   2   5   92.45   18.59
   8  -2  -5   87.47   19.99
   8  -2  -6  431.63   36.72
   8   2   6  467.86   35.63
   8  -2  -6  457.57   29.02
   8  -2  -7  629.84   44.43
   8  -2  -7  636.41   35.26
   8   2   7  621.96   40.94
   8  -2  -8  123.46   24.37
   8   2   8  106.76   20.01
   8  -2  -8   83.99   15.87
   8  -2  -9  412.02   28.69
   8  -2  -9  433.43   39.32
   8   2   9  434.32   33.88
   8  -2 -10  122.67   25.45
   8  -2 -10   79.56   15.23
   8   2  10   81.01   19.17
   8  -2 -11  341.45   26.65
   8  -2 -11  391.66   37.61
   8   2  11  348.27   31.13
   8   2  12  675.37   42.76
   8  -2 -12  585.52   47.60
   8   2  12  709.77   34.27
   8  -2 -12  582.97   36.58
   8   2  13   81.01   14.23
   8  -2 -13   97.87   25.08
   8  -2 -13   69.17   16.93
   8  -2 -13   75.71   15.51
   8   2  13   96.84   19.75
   8   2  14  239.04   26.26
   8  -2 -14  265.08   24.02
   8   2  14  251.28   21.35
   8  -2 -14  227.13   33.47
   8  -2 -15   51.40   14.28
   8   2  15   69.23   14.41
   8  -2 -15   43.13   22.12
   8   2  16  154.62   18.56
   8   2  17  393.30   28.45
   8  -3  19   49.90   15.23
   8  -3  18   81.41   16.14
   8  -3  17  230.33   21.29
   8  -3  16  420.06   27.07
   8  -3  15  227.04   19.91
   8   3 -14  841.78   65.78
   8  -3  14  874.76   39.13
   8   3 -13  169.20   33.64
   8  -3  13  142.87   14.74
   8  -3  13  181.59   21.88
   8   3 -12  346.52   43.56
   8   3 -12  357.19   30.36
   8  -3  12  361.49   21.02
   8  -3  12  351.92   29.31
   8  -3  11  189.17   22.69
   8   3 -11  139.25   31.38
   8   3 -11  181.95   22.12
   8  -3  11  141.65   13.12
   8   3 -10  -14.13   26.92
   8  -3  10   -1.78   14.57
   8  -3  10    4.97    7.60
   8   3 -10   -8.04   13.51
   8   3  -9  143.67   11.44
   8  -3   9  127.68   20.54
  -8   3   9  157.23   29.09
   8   3  -9  145.98   31.65
   8   3  -9  168.96   22.46
   8  -3   9  139.66   11.74
  -8   3   8  339.39   36.72
   8   3  -8  308.85   39.77
   8   3  -8  363.22   18.96
   8   3  -8  349.20   30.72
   8   3  -7  603.30   40.14
   8   3  -7  523.38   24.96
  -8   3   7  572.54   44.89
   8   3  -7  601.73   48.84
   8   3  -6  591.83   41.22
  -8   3   6  709.85   47.27
   8   3  -6  609.80   50.02
   8   3  -5  720.11   45.68
  -8   3   5  710.94   46.78
   8   3  -5  737.94   51.69
   8   3  -4  806.96   46.50
   8   3  -4  789.26   50.99
   8   3  -3   39.21   21.51
  -8  -3  -3   48.26   12.02
   8   3  -2  126.73   24.16
  -8  -3  -2  142.08   15.51
  -8  -3  -1  234.75   18.32
   8   3  -1  250.99   27.98
  -8  -3   0  908.71   38.95
   8   3   0  863.77   50.25
  -8  -3   1  258.00   18.51
   8   3   4  776.25   46.37
   8   3   5  765.33   46.03
   8  -3  -5  783.57   45.40
   8  -3  -5  765.39   40.67
   8   3   6  545.33   38.46
   8  -3  -6  590.54   40.06
   8  -3  -6  558.87   34.03
   8   3   7  585.03   39.05
   8  -3  -7  583.81   40.56
   8  -3  -7  510.69   33.52
   8   3   8  406.71   32.49
   8  -3  -8  364.44   34.03
   8  -3  -8  386.37   28.81
   8  -3  -9   99.52   17.22
   8  -3  -9  100.07   21.61
   8   3   9  126.28   20.30
   8  -3  -9  129.31   19.99
   8  -3 -10    1.60   12.61
   8  -3 -10    2.50   16.00
   8   3  10   14.23   14.30
   8  -3 -10   20.20   13.65
   8  -3 -11  154.71   20.12
   8  -3 -11  133.49   19.17
   8  -3 -11  143.27   24.90
   8   3  11  132.11   20.66
   8  -3 -12  343.20   28.09
   8  -3 -12  353.16   28.17
   8  -3 -12  365.70   36.90
   8   3  12  380.06   31.51
   8  -3 -13  143.27   19.78
   8   3  13  136.42   21.60
   8   3  14  910.91   43.70
   8   3  15  192.33   20.12
   8   3  16  447.66   29.75
   8  -4  17  323.24   24.72
   8  -4  16  245.31   20.87
   8  -4  15  151.29   16.64
   8   4 -14  476.52   53.94
   8  -4  14  578.64   29.46
   8   4 -13  209.92   38.84
   8  -4  13  233.52   17.49
   8   4 -12  370.76   45.98
   8  -4  12  362.98   20.58
   8  -4  11   27.71    8.21
   8   4 -11  -15.39   25.64
   8  -4  10   35.76    8.02
   8   4 -10   11.07   24.15
   8  -4   9  784.32   30.45
   8   4  -9  911.34   62.62
   8   4  -8   -6.71   25.37
  -8   4   8   11.58   24.24
   8   4  -8   10.85    5.65
   8   4  -7  416.82   18.63
  -8   4   7  368.98   38.15
   8  -4   6  546.22   37.05
   8   4  -6  606.97   48.28
  -8   4   6  537.65   43.90
   8  -4   5  167.79   21.92
  -8   4   5  196.62   30.05
   8   4  -5  144.54   28.00
  -8   4   5  139.04   23.44
  -8  -4  -4  699.87   36.69
   8  -4   4  702.58   42.85
  -8   4   4  773.43   48.92
   8   4  -4  767.89   51.68
  -8   4   4  701.38   48.04
  -8   4   3  411.56   34.65
   8   4  -3  472.40   39.47
  -8  -4  -3  385.31   26.01
   8  -4   3  405.46   32.78
  -8   4   3  428.08   36.90
  -8   4   2 1430.07   67.51
  -8  -4  -2 1411.51   58.01
   8  -4   2 1528.25   68.20
  -8   4   2 1480.72   74.32
  -8   4   1  957.71   48.85
  -8  -4  -1  934.89   41.01
  -8   4   1  861.27   54.55
   8  -4   1  898.91   50.09
   8  -4   0    7.46   14.31
  -8  -4   0   11.33   12.00
  -8   4   0    5.09   17.28
  -8  -4   1  887.44   39.66
   8  -4  -3  397.60   32.14
  -8   4  -3  453.90   38.87
   8  -4  -4  665.42   41.20
  -8   4  -4  729.53   48.50
   8  -4  -4  661.59   39.00
  -8   4  -5  184.44   26.81
   8  -4  -5  177.98   22.96
   8  -4  -5  181.99   20.89
   8  -4  -6  439.07   33.32
   8  -4  -6  554.67   34.13
   8  -4  -7  361.61   28.93
   8  -4  -8   16.88   13.78
   8  -4  -9  764.03   43.22
   8  -5  14  138.41   14.94
   8  -5  13   43.29   10.28
   8   5 -13    4.33   31.30
   8  -5  12  213.18   15.29
   8   5 -12  255.47   40.93
   8   5 -11  541.02   53.70
   8  -5  11  510.63   23.26
   8   5 -10  165.09   34.80
   8  -5  10  178.33   11.98
   8  -5   9  487.00   20.18
  -8   5   9  538.85   41.95
  -8   5   8   94.02   28.32
   8   5  -8  135.11   30.93
  -8   5   8  141.94   24.34
  -8   5   7  262.99   35.20
   8   5  -7  170.77   32.04
  -8   5   7  218.49   29.09
  -8   5   6  110.59   27.08
  -8   5   6  145.57   24.74
   8   5  -5  309.05   36.84
  -8   5   5  277.09   31.43
  -8   5   5  347.35   36.77
  -8   5   4  406.67   37.09
  -8   5   4  404.95   37.86
  -8  -5  -4  404.90   27.39
  -8   5   3  389.40   36.95
  -8   5   3  320.49   33.40
  -8  -5  -3  328.92   24.23
  -8   5   2  296.36   32.07
  -8   5   2  379.45   33.64
  -8  -5  -2  307.32   23.26
  -8   5   1  416.58   33.26
  -8  -5  -1  371.27   25.22
  -8   5   0  457.48   39.74
  -8  -5   0  490.72   28.09
  -8   5   0  473.12   33.64
  -8   5  -1  388.78   28.72
  -8  -5   1  428.23   25.94
  -8  -5   2  414.99   25.72
  -8   5  -3  387.30   37.90
  -8   5  -4  414.91   38.25
  -8   5  -5  230.26   30.11
  -8   5  -6  149.63   26.15
  -8   5  -7  264.34   31.14
  -8   5  -8  125.77   23.36
  -8   5  -9  539.20   42.47
   8   6 -11   75.20   32.09
  -8   6  11   25.06   19.64
   8   6 -10  409.60   46.16
  -8   6  10  382.28   35.89
   8   6  -9  439.86   47.84
  -8   6   9  345.23   36.52
   8   6  -8  277.42   39.56
  -8   6   8  317.01   34.30
  -8   6   7  514.66   43.33
   8   6  -7  645.38   52.19
  -8   6   6  510.26   42.76
   8   6  -6  584.61   49.45
  -8   6   6  493.45   46.27
  -8   6   5  178.99   30.21
  -8   6   5  187.54   28.16
  -8   6   4  195.62   31.48
  -8   6   4  255.90   31.16
  -8   6   3  276.87   33.11
  -8   6   3  330.12   35.87
  -8   6   2  141.91   25.56
  -8   6   2  103.11   24.96
  -8   6   1  963.97   60.12
  -8   6   1 1030.93   56.54
  -8   6   0  570.94   39.66
  -8   6   0  578.77   45.26
  -8   6  -1 1065.65   53.28
  -8   6  -2  137.91   19.04
  -8   6  -3  266.09   22.08
  -8   6  -3  324.84   35.54
  -8   6  -4  224.01   31.67
  -8   6  -5  180.32   28.01
  -8   6  -6  438.61   40.00
  -8   6  -7  569.40   45.42
  -8   6  -8  258.26   31.98
  -8   6  -9  392.05   37.70
  -8   6 -10  363.78   36.39
  -8   6 -11   52.16   21.27
  -8   6 -12  303.52   33.34
  -8   7  13   32.15   20.58
  -8   7  12  409.39   40.03
  -8   7  11  320.91   36.66
   8   7 -10  310.71   44.10
  -8   7  10  216.13   30.61
   8   7  -9  565.26   53.57
  -8   7   9  402.51   39.39
   8   7  -8  305.25   41.73
  -8   7   8  182.21   28.99
  -8   7   7  205.91   30.02
   8   7  -7  247.38   36.60
  -8   7   6  385.50   38.36
  -8   7   5  364.89   40.72
  -8   7   5  399.80   38.43
   8   7  -4  134.91   11.84
  -8   7   4  133.15   27.58
  -8   7   4  137.10   26.01
  -8   7   3  187.76   30.08
   8   7  -3  212.13   16.09
  -8   7   3  210.03   29.86
  -8   7   2  236.49   32.06
  -8   7   2  235.85   31.29
  -8   7   1  436.33   37.94
  -8   7   1  477.07   42.63
  -8   7   0    2.13   18.18
  -8   7   0    3.05   19.11
  -8   7  -1  443.07   35.36
  -8   7  -2  267.45   26.99
  -8   7  -3  270.18   33.13
  -8   7  -3  199.15   22.12
  -8   7  -4  114.70   24.85
  -8   7  -4  105.97   15.29
  -8   7  -5  330.25   35.71
  -8   7  -6  390.22   37.94
  -8   7  -7  255.34   32.89
  -8   7  -8  206.42   29.87
  -8   7  -9  448.07   41.01
  -8   7 -10  236.28   31.41
  -8   7 -11  249.69   32.50
  -8   7 -12  437.87   40.24
  -8   7 -13   39.39   20.99
  -8   8  11  225.74   32.91
  -8   8  10  448.86   43.21
  -8   8   9  225.63   32.63
  -8   8   8   46.43   22.38
  -8   8   7  121.44   26.31
  -8   8   6  578.24   48.04
  -8   8   5  104.43   24.66
  -8   8   4  843.52   59.06
  -8   8   4  928.94   61.70
  -8   8   3   81.17   26.02
   8   8  -3  105.30   12.11
  -8   8   3  131.21   26.79
  -8   8   2  198.62   30.82
   8   8  -2  176.00   16.28
  -8   8   2  144.88   27.76
  -8   8   1   73.45   23.34
  -8   8   1  110.00   25.35
   8   8  -1  101.45   14.95
  -8   8   0   77.04   22.88
  -8   8   0   97.23   24.66
   8   8   0   89.83   15.47
  -8   8  -1   44.47   20.54
   8   8   1   79.69   15.79
  -8   8  -2  184.92   24.92
  -8   8  -3  125.48   26.86
  -8   8  -4  969.97   63.49
  -8   8  -5  130.37   27.53
  -8   8  -6  659.36   51.74
  -8   8  -7   68.54   23.30
  -8   8  -8   40.06   21.53
  -8   8  -9  244.73   32.94
  -8   8 -10  418.79   40.83
  -8   8 -11  162.72   28.12
  -8   9   2  166.99   30.63
   8   9  -1   30.64   11.66
   8   9   0  287.47   23.06
   8   9   1   19.96   14.68
   8   9   2  172.23   21.50
   8   9   3  156.16   22.54
   8   9   4   38.65   17.81
   8   9   5  228.71   27.85
   8   9   6  505.62   40.27
   8   9   7  531.20   41.73
   8   9   8  420.25   39.44
   8   9   9   43.19   22.77
   8  10   3  113.61   19.96
   8  10   4  158.26   23.12
   8  10   5  217.17   27.50
   8  10   6  303.76   32.55
   8  10   7  154.10   26.68
   8  10   8   29.20   20.68
  -9   0   0   -8.90    9.69
   9   0   0   -9.87   15.79
  -9   0   1   86.06   11.04
   9   0   1  125.82   20.34
   9   0  -1   98.32   21.64
  -9   0   2  510.84   23.99
   9   0   2  497.57   33.77
   9   0  -2  504.55   39.66
   9   0   3   -1.41   13.61
   9   0  -3   21.98   20.55
  -9   0   3   -3.59    7.77
   9   0  -4 1428.82   74.28
   9   0   4 1419.15   59.15
   9   0  -5  -10.88   21.03
   9   0   5   -0.93    9.69
   9   0   6  280.80   17.47
   9   0  -6  321.10   36.26
   9   0  -7  144.56   28.49
   9   0  -7  170.37   17.39
   9   0  -8  235.14   33.80
   9   0  -8  241.38   20.28
   9   0  -9   49.54   12.71
   9   0  -9   37.91   23.39
   9   0 -10  814.61   40.13
   9   0 -10  804.62   59.01
   9   0 -11  100.52   28.19
   9   0 -11   98.59   15.82
   9   0 -12  220.56   20.20
   9   0 -12  209.61   33.34
   9   0 -13   -7.03   21.56
   9   0 -14  -10.75   24.34
   9   0  14   13.86   10.89
   9   0  15  157.50   18.02
   9   0  16  454.22   28.61
   9   0  17   23.49   13.19
   9  -1  18   25.30   12.61
   9  -1  17  275.44   22.35
   9  -1  16   92.19   15.19
   9  -1  15   68.25   13.64
   9   1 -14  295.80   40.77
   9  -1  14  293.38   21.40
   9   1 -13   48.24   25.24
   9  -1  13   47.65   12.08
   9   1 -12  326.73   40.88
   9   1 -11  180.85   33.29
   9   1 -11  158.34   16.54
   9   1 -10  262.91   20.05
   9   1 -10  306.26   38.75
   9   1  -9   48.31   11.98
   9   1  -9   66.57   25.77
   9   1  -8 1111.97   47.36
   9   1  -8 1118.60   68.84
   9   1  -7    5.23    9.61
   9   1  -7    3.10   21.45
   9   1  -6  828.78   56.81
   9   1  -5  332.14   36.77
  -9   1   4  447.06   20.33
   9  -1   4  443.02   23.07
  -9   1   3  438.45   20.38
   9   1  -3  427.99   39.79
   9  -1   3  455.45   26.36
  -9   1   2  416.42   19.89
   9  -1   2  442.43   28.03
   9   1  -2  365.35   35.84
   9  -1   1  147.81   19.30
   9   1  -1  130.26   24.07
  -9  -1  -1  124.37   14.44
  -9  -1   0  478.17   25.04
   9  -1   0  453.48   32.71
   9   1   0  458.26   37.30
   9  -1  -1  170.84   22.85
   9   1   1  115.87   22.17
  -9  -1   1  122.90   13.49
   9  -1  -2  408.62   33.85
  -9  -1   2  432.08   22.65
   9   1   2  413.44   33.60
   9   1   3  454.48   33.76
   9  -1  -3  487.57   38.39
  -9  -1   3  468.77   23.91
   9   1   4  412.83   30.50
   9  -1  -4  359.54   34.40
   9   1   5  330.42   26.31
   9  -1  -5  398.93   37.08
   9  -1  -6  690.26   37.46
   9  -1  -6  781.96   51.47
   9   1   6  704.33   36.66
   9  -1  -7   11.74   11.31
   9   1   7   -0.96   10.85
   9  -1  -7    2.74   19.48
   9  -1  -8 1097.98   48.65
   9  -1  -8 1025.59   62.84
   9   1   8  978.17   40.17
   9  -1  -9   50.41   21.82
   9  -1  -9   65.20   14.49
   9  -1 -10  309.15   35.60
   9  -1 -10  218.13   21.11
   9  -1 -11  230.17   32.57
   9  -1 -11  180.14   19.78
   9  -1 -12  329.53   25.99
   9  -1 -12  416.44   41.49
   9  -1 -13   49.09   14.62
   9  -1 -13   49.51   23.66
   9  -1 -14  333.50   40.01
   9   1  15   78.23   14.79
   9   1  16  124.58   17.28
   9   1  17  256.81   23.01
   9  -2  17   26.39   12.39
   9  -2  16   22.56   11.81
   9  -2  15  774.55   36.72
   9  -2  14   -7.38   10.01
   9  -2  13  559.71   28.33
   9   2 -13  606.86   55.11
   9   2 -12  216.98   35.83
   9  -2  12  190.97   15.95
   9   2 -11   68.19   10.97
   9   2 -11   66.63   26.12
   9   2 -10  240.47   35.54
   9   2 -10  245.36   17.68
   9   2  -9  460.78   25.25
   9   2  -9  452.29   46.06
   9   2  -8  165.03   32.10
   9   2  -8  162.61   15.43
   9   2  -7  501.69   46.75
   9   2  -7  576.04   28.78
   9   2  -6   40.45   25.59
  -9   2   5  629.74   24.15
   9   2  -5  487.82   45.53
  -9   2   4  155.55    9.98
   9   2  -4  108.91   27.88
  -9   2   3   19.49    5.89
   9   2  -3    5.45   21.26
  -9  -2  -2  153.97   17.04
   9   2  -2  176.52   28.88
  -9  -2  -1 1176.28   48.42
   9   2  -1 1189.83   64.77
   9   2   0   80.77   22.14
  -9  -2   0   55.72   12.23
   9  -2   0   76.37   14.68
   9  -2  -1 1022.94   51.58
  -9  -2   1 1105.84   44.73
   9   2   1 1142.71   60.21
   9  -2  -2  192.37   22.81
  -9  -2   2  164.69   15.16
   9   2   2  149.34   24.40
   9  -2  -3   22.65   16.01
  -9  -2   3   28.56   10.64
   9   2   3   43.05   18.40
   9  -2  -4  113.09   21.85
   9   2   4  150.60   22.00
   9  -2  -5  599.21   41.65
   9   2   5  502.69   34.77
   9  -2  -6   40.37   12.79
   9   2   6   54.95   16.96
   9  -2  -6   63.73   19.69
   9  -2  -7  538.67   43.00
   9   2   7  475.97   31.99
   9  -2  -8  187.46   20.26
   9   2   8  149.67   18.50
   9  -2  -8  151.09   25.72
   9   2   9  301.93   22.56
   9  -2  -9  365.80   27.00
   9  -2  -9  373.45   37.35
   9  -2 -10  225.37   22.59
   9  -2 -10  233.81   31.98
   9  -2 -11   66.36   22.51
   9  -2 -11   43.51   14.65
   9  -2 -12  246.42   32.99
   9  -2 -12  176.93   21.45
   9  -2 -13  505.69   45.68
   9  -2 -13  536.22   34.99
   9  -2 -14   -3.10   21.60
   9  -3  15   53.51   12.19
   9  -3  14  101.04   13.19
   9  -3  13  260.73   18.03
   9   3 -13  271.06   41.95
   9   3 -12    3.99   25.88
   9  -3  12    0.71    7.78
   9   3 -11  864.11   66.12
   9   3 -10  131.59   32.26
   9   3  -9  494.18   49.01
   9   3  -9  518.78   24.66
   9   3  -8   17.57   24.95
   9   3  -8   18.80    8.47
   9   3  -7   -3.39   25.20
   9   3  -7   12.85    7.75
   9   3  -6   55.26   26.89
  -9   3   6   45.87    5.71
   9   3  -5  474.13   45.24
   9   3  -4   26.60   22.53
  -9  -3  -3 1141.49   49.74
   9   3  -3 1131.13   66.04
   9   3  -2   61.00   22.73
  -9  -3  -2   12.51   13.72
  -9  -3  -1  319.31   22.43
   9   3  -1  331.34   33.88
   9   3   0   92.38   22.54
  -9  -3   0   72.20   13.25
  -9  -3   1  287.54   20.49
   9   3   1  278.88   30.45
  -9  -3   2   32.42   11.09
   9   3   2   46.27   19.75
   9   3   3 1102.84   59.22
  -9  -3   3 1227.07   49.37
   9  -3  -5  488.87   32.31
   9  -3  -6   56.64   14.71
   9  -3  -7   -1.59   12.45
   9  -3  -8   23.74   16.28
   9  -3  -8   21.29   13.38
   9  -3  -9  514.10   41.55
   9   4 -12  298.43   43.99
   9   4 -11   65.43   31.67
   9   4 -10  415.25   47.88
   9   4  -9  263.54   39.29
   9   4  -8  231.05   37.90
   9   4  -8  194.37   12.66
   9   4  -7  229.09   14.49
   9   4  -7  259.61   38.02
  -9   4   7  231.47   32.12
   9   4  -6   23.50   22.81
  -9   4   6   32.81   20.47
   9   4  -5  642.80   51.34
   9   4  -4  311.89   37.14
  -9  -4  -3   69.53   14.63
   9   4  -3  143.64   28.57
  -9  -4  -2  325.40   24.40
   9   4  -2  389.93   38.67
  -9  -4  -1  763.21   37.82
   9   4  -1  788.27   51.97
  -9  -4   0   -1.03   13.93
   9   4   0   22.00   18.35
  -9  -4   1  792.23   37.75
  -9  -4   2  337.97   23.28
  -9  -4   3   90.05   14.38
   9   5 -11  193.31   40.49
   9   5 -10  165.81   36.28
   9   5  -9  -15.90   28.93
   9   5  -8  942.44   68.30
   9   5  -7   18.11   24.84
   9   5  -6  508.59   48.39
  -9   5   6  557.45   45.60
  -9   5   5   30.79   21.21
   9   5  -5   19.73   22.96
  -9   5   4   69.87   21.66
  -9   5   4  128.24   26.36
   9   5  -4   62.67   23.83
  -9   5   3  111.46   24.50
  -9   5   3  123.68   24.08
   9   5  -3  124.90   27.58
  -9   5   2  395.58   38.57
  -9   5   2  344.35   32.31
   9   5  -2  438.01   39.90
  -9   5   1  142.57   26.66
  -9   5   0  928.09   60.28
  -9   5  -3   87.01   23.17
  -9   5  -4   98.72   24.60
   9   6  -9   90.78   31.56
  -9   6   8  130.26   26.71
   9   6  -8  142.05   35.39
  -9   6   7  179.13   29.52
   9   6  -7  180.62   35.01
  -9   6   6  125.05   26.22
   9   6  -6  193.68   34.74
  -9   6   5   36.82   20.07
  -9   6   5   39.16   24.55
   9   6  -5   13.67   23.86
   9   6  -4  951.69   63.41
  -9   6   4  913.94   57.53
  -9   6   4  881.79   59.89
  -9   6   3   12.48   19.14
  -9   6   3   28.77   19.20
  -9   6   2  392.96   35.10
  -9   6   2  339.59   37.03
  -9   6   1   25.30   18.26
  -9   6   1   15.45   18.03
  -9   6   0   31.78   20.62
  -9   6   0   65.49   17.34
  -9   6  -3   31.80   20.38
  -9   6  -4  895.03   60.61
  -9   6  -5   50.25   21.18
  -9   6  -6  137.24   26.58
  -9   6  -7  170.19   29.04
  -9   6  -8  138.07   27.50
  -9   7   8  300.78   37.32
  -9   7   7   54.85   21.77
   9   7  -7   62.76   30.16
  -9   7   6  382.68   40.56
   9   7  -6  369.84   44.83
  -9   7   5  776.81   56.12
  -9   7   4  101.21   25.54
  -9   7   4  173.68   30.93
  -9   7   3  441.03   41.65
  -9   7   3  393.49   41.33
  -9   7   2   99.22   23.49
  -9   7   2   75.89   24.15
  -9   7   1   41.20   18.93
  -9   7   1   23.12   18.84
  -9   7   0  245.30   32.67
  -9   7  -3  408.38   41.26
  -9   7  -4  152.47   30.19
  -9   7  -5  765.66   56.44
  -9   7  -6  357.67   39.82
  -9   7  -7  110.88   27.16
  -9   7  -8  276.63   35.52
  -9   7  -9  199.89   32.26
   9   8   0  203.77   20.57
   9   9   3  584.08   38.83
   9   9   4   45.40   19.17
   9   9   5  233.86   29.50
   9   9   6   60.28   20.84
  10   0   0  446.39   35.86
  10   0   1  461.34   34.41
  10   0  -1  415.99   35.92
 -10   0   1  441.22   23.10
 -10   0   2  259.69   17.15
  10   0   2  259.09   24.84
  10   0  -2  214.46   29.44
  10   0  -3   73.75   22.70
  10   0   3   41.78   15.11
 -10   0   3   41.51    9.43
  10   0  -4   40.32   20.33
  10   0   4   10.30   11.49
 -10   0   4   18.32    7.97
 -10   0   5  821.48   34.13
  10   0  -5  768.57   53.75
  10   0  -6  413.36   27.61
  10   0  -6  351.15   37.66
  10   0  -7  362.11   25.88
  10   0  -7  408.19   41.63
  10   0  -8   34.94   21.19
  10   0  -8   29.63   11.57
  10   0  -9   72.17   25.83
  10   0  -9   87.33   14.86
  10   0 -10   77.54   26.92
  10   0 -10   88.82   15.72
  10   0 -11   -6.91   24.52
  10   0 -12   38.79   25.27
  10   1 -12   97.32   30.68
  10   1 -11  186.85   33.98
  10   1 -10  107.54   29.79
  10   1  -9   38.51   25.49
  10   1  -9   44.62   11.94
  10   1  -8  504.57   29.22
  10   1  -8  513.47   47.79
  10   1  -7  108.42   29.31
  10   1  -7  113.03   14.95
  10   1  -6  541.35   47.06
  10   1  -5  246.64   34.67
  10   1  -4  108.06   26.50
  10   1  -3 1043.75   63.87
  10  -1   3 1131.18   46.77
  10  -1   2  160.58   18.15
  10   1  -2  176.93   28.67
  10   1  -1  366.06   36.15
  10  -1   1  379.45   28.04
  10  -1   0   35.04   15.13
  10   1   0   37.29   20.33
 -10  -1   0   24.02   11.28
 -10  -1   1  371.96   22.41
  10   1   1  387.00   34.22
  10  -1  -1  393.28   31.49
  10   1   2  140.67   22.99
  10  -1  -2  146.77   22.94
 -10  -1   2  146.59   14.34
 -10  -1   3 1114.03   44.36
  10  -1  -3 1138.32   61.06
  10   1   3 1068.27   54.93
 -10  -1   4  105.22   12.21
  10   1   4   93.28   17.89
  10  -1  -4   84.25   21.53
  10  -1  -5  222.59   30.52
  10   1   5  235.08   22.30
  10  -1  -6  401.84   37.64
  10  -1  -6  424.55   29.06
  10  -1  -7  106.56   16.54
  10  -1  -7   73.51   23.10
  10  -1  -8  505.80   44.89
  10  -1  -8  480.23   31.35
  10  -1  -9   56.75   14.42
  10  -1  -9   33.48   21.84
  10  -1 -10   92.35   16.38
  10  -1 -10  134.53   27.45
  10  -1 -11  231.67   33.56
  10  -1 -12  124.98   28.27
  10   2 -11   85.21   28.73
  10   2 -10  705.55   58.74
  10   2  -9  132.30   31.56
  10   2  -8  246.16   19.51
  10   2  -8  274.82   38.49
  10   2  -7  195.46   17.54
  10   2  -7  145.57   32.18
  10   2  -6  140.90   30.66
  10   2  -5  271.72   37.03
  10   2  -4  621.08   51.10
  10   2  -3  279.82   35.79
  10   2  -2  111.23   26.55
  10   2  -1  536.60   43.83
 -10  -2  -1  473.78   28.09
 -10  -2   0  363.25   23.36
  10   2   0  318.57   35.42
  10  -2  -1  467.86   32.25
  10   2   1  478.59   40.08
 -10  -2   1  518.14   27.66
  10   2   2  117.51   23.50
  10  -2  -2  126.35   19.25
 -10  -2   2  110.29   14.07
  10   2   3  245.89   30.05
  10  -2  -3  289.37   28.11
 -10  -2   3  285.39   19.88
  10   2   4  529.24   38.99
 -10  -2   4  559.10   28.57
  10  -2  -4  564.34   40.16
  10  -2  -5  235.97   28.43
  10   2   5  256.24   26.68
  10  -2  -6  109.63   22.24
  10   2   6   95.80   19.43
  10  -2  -7  128.50   25.57
  10  -2  -8  248.76   32.65
  10  -2  -9  129.33   25.72
  10  -2 -10  759.49   53.62
  10  -2 -11   84.92   24.93
  10  -2 -12  240.40   33.52
  10   3 -10   47.78   27.80
  10   3  -9   65.89   29.15
  10   3  -8  731.54   60.84
  10   3  -7  236.21   36.08
  10   3  -6  443.97   46.69
  10   3  -5   37.43   25.37
  10   3  -4   26.17   23.02
  10   3  -3   -3.14   25.30
 -10  -3  -2  545.86   31.83
  10   3  -2  562.93   47.89
 -10  -3  -1    3.26   14.74
  10   3  -1   65.62   23.73
 -10  -3   0 1016.43   45.32
  10   3   0 1060.53   62.88
 -10  -3   1   27.00   12.03
  10   3   1   20.49   19.67
 -10  -3   2  545.89   29.78
  10   3   2  602.83   44.17
  10   3   3   -9.06   18.26
 -10  -3   3   -3.90   12.59
  10   3   4   31.86   19.25
 -10  -3   4   34.82   11.46
  10   3   5   82.95   21.19
  10   3   6  374.69   31.38
  10   4  -9  187.38   38.60
  10   4  -8  394.74   47.49
  10   4  -7  221.33   38.87
  10   4  -6  276.15   39.80
  10   4  -5  293.17   40.93
  10   4  -4  356.05   42.10
  10   4  -3  181.49   32.30
  10   4  -2   80.19   25.29
  10   4  -1  359.00   38.33
  10   4   0  506.09   43.58
  10   4   1  326.46   35.28
  10   4   2   42.95   21.31
  10   4   3  229.41   30.16
  10   4   4  325.37   34.17
  10   5  -8  437.37   50.70
  10   5  -7   19.83   28.38
  10   5  -6  202.35   36.64
  10   5  -5  746.83   59.11
  10   5  -4   13.93   23.87
  10   5  -3  682.38   54.61
  10   5  -2  190.43   33.79
  10   5  -1  109.39   29.09
  10   5   0   49.14   23.18
  10   5   1  115.64   27.03
  10   6  -6  451.75   50.67
  10   6  -5  255.64   39.89
  10   6  -4   64.64   30.29
  10   6  -3   68.86   26.31
  10   6  -2  374.30   42.12
  10   7  -3  277.13   39.72
  11   0   0  -11.95   19.38
  11   0  -1   85.64   21.72
  11   0  -2  453.37   39.63
  11   0  -3  507.29   42.63
  11   0  -4  253.45   32.25
  11   0  -5   14.39   21.10
  11   0  -6  117.44   29.14
  11   0  -7  200.66   33.24
  11   0  -7  244.69   22.48
  11   0  -8    6.50   22.45
  11   0  -9  200.81   32.84
  11   0 -10   54.93   25.43
  11   1  -9  147.48   31.67
  11   1  -8   80.56   29.23
  11   1  -7  125.99   30.58
  11   1  -6   72.49   26.46
  11   1  -5  457.85   45.12
  11   1  -4  435.03   42.77
  11   1  -3   20.23   21.55
  11   1  -2   35.49   22.59
  11   1  -1 1091.56   63.55
  11   1   0  251.54   30.45
  11  -1  -1 1049.66   53.62
  11   1   1  943.51   55.46
  11  -1  -2   38.44   17.68
  11  -1  -3   19.93   17.49
  11  -1  -4  537.97   42.63
  11  -1  -5  331.68   35.18
  11  -1  -6  129.68   26.23
  11  -1  -7  178.63   29.31
  11  -1  -8   68.15   23.95
  11  -1  -9  141.07   28.65
  11  -1 -10  139.02   30.76
  11   2  -9  103.68   31.49
  11   2  -8  306.49   41.87
  11   2  -7  298.11   40.88
  11   2  -6  561.17   52.03
  11   2  -5   -3.42   23.79
  11   2  -4   95.37   28.96
  11   2  -3  239.89   34.64
  11   2  -2   36.23   24.66
  11   2  -1  533.35   45.61
  11   2   0   13.53   21.50
  11   2   1  457.33   40.33
  11   2   2   63.26   20.84
  11  -2  -3  284.12   27.71
  11  -2  -4   73.21   19.28
  11  -2  -5   -6.59   15.98
  11  -2  -6  553.05   42.29
  11  -2  -7  383.82   36.92
  11  -2  -8  312.23   34.53
  11  -2  -9   68.60   21.32
  11  -2 -10   36.98   21.23
  11   3  -8   11.89   29.06
  11   3  -7  204.78   37.61
  11   3  -6  547.59   52.94
  11   3  -5   83.41   31.00
  11   3  -4  666.38   55.48
  11   3  -3  186.43   35.31
  11   3  -2  387.03   42.92
  11   3  -1  -15.58   24.08
  11   3   0   17.79   23.73
  11   3   1    2.81   22.81
  11   3   2  397.99   39.44
  11   4  -7  235.60   41.04
  11   4  -6  307.98   44.59
  11   4  -5   61.26   30.48
  11   4  -4  329.51   43.17
  11   4  -3  228.32   37.48
  11   4  -2  164.15   34.38
  11   4  -1  121.29   30.50
  11   4   0   34.49   26.57
  11   4   1  134.24   30.08
  11   4   2  146.87   30.31
  11   5  -5  198.72   39.82
  11   5  -4   99.62   32.59
  11   5  -3   81.20   29.44
  11   5  -2   49.38   27.50
  11   5  -1  624.94   53.70
  11   5   0  139.26   31.65
  11   5   1  540.68   48.55
  11   5   2  120.94   27.63
  11   5   3   61.85   25.12
  11   6  -2  192.25   35.31
  11   6  -1   59.12   27.69
  11   6   0  240.42   37.72
  11   6   1   96.10   27.60
  11   6   2  192.70   32.86
  12   0  -5   11.33   21.74
  12   0  -6  619.74   49.37
  12   0  -7   -3.11   23.41
  12   1  -7  116.83   30.48
  12   1  -6   66.29   27.29
  12   1  -5  143.03   30.68
  12   1  -4  420.78   42.26
  12  -1  -7  153.76   28.62
  12  -1  -8   43.19   21.82
  12   2  -6   40.00   25.17
  12   2  -5  206.82   34.69
  12   2  -4   23.57   26.04
  12   2  -3  344.08   41.81
  12   3  -5  283.01   40.94
  12   3  -4   10.96   27.85
  12   3  -3    7.06   25.88
  12   4  -3  207.67   37.45
   0   0   0    0.00    0.00

_computing_structure_solution     'SHELXT 2014/5 (Sheldrick, 2014)'
;
_shelx_hkl_checksum    1158
